# Supplementary material for: An in vivo brain–bacteria interface: the developing brain as a key regulator of innate immunity
Source: NPJ Regen Med. 2020 Feb 4;5:2. doi: 10.1038/s41536-020-0087-2 (PMC7000827; doi:10.1038/s41536-020-0087-2)
Supplement: Supplementary file 2 — Supplementary Data 1 [file 41536_2020_87_MOESM2_ESM.xlsx]

## Sheet: Table of Contents
Excel Sheet Position	Name	Description
1	Intact NI vs Intact UTI_trans	Transcripts identified in the RNAseq experiments for normal embryos infected; provided are the normalized read counts, log 2 fold change, p-value, and adjusted q-value (FDR)
2	Brainless NI vs UTI_trans	Transcripts identified in the RNAseq experiments for brainless animals infected; provided are the normalized read counts, log 2 fold change, p-value, and adjusted q-value (FDR)
3	Intact NI vs.brainless NI_trans	Transcripts identified in the RNAseq experiments that are responive to brain removal without infection; provided are the normalized read counts, log 2 fold change, p-value, and adjusted q-value (FDR)
4	Intact UTI vs brainless UTI_trans	Transcripts identified in the RNAseq experiments; provided are the normalized read counts, log 2 fold change, p-value, and adjusted q-value (FDR)
5	SNEA Intact NI vs Intact UTI	Subnetworks enriched based on transcriptome analysis; provided are the number of genes in a pathway, number of transcripts measured by RNAseq, median fold change of pathway and p-value
6	SNEA Brainless NI vs UTI	Subnetworks enriched based on transcriptome analysis; provided are the number of genes in a pathway, number of transcripts measured by RNAseq, median fold change of pathway and p-value
7	SNEA Intact NI vs.brainless NI	Subnetworks enriched based on transcriptome analysis; provided are the number of genes in a pathway, number of transcripts measured by RNAseq, median fold change of pathway and p-value
8	SNEA Intact UTI vs brainless UTI	Subnetworks enriched based on transcriptome analysis; provided are the number of genes in a pathway, number of transcripts measured by RNAseq, median fold change of pathway and p-value
The meaning of the column names in the other sheets
First four sheets are genes, last four excel tabs are pathways.
GeneID	Gene ID
GeneName	Gene symbol
Qval	Multiple testing corrected P value; The threshold was set at FDR 0.05
Pval	P value from differential analysis
logFC	log 2 transformed fold change between case and control; 1 represents 2 folds increase; -1 represents 2 folds decrease
AveCPM	Average Counts Per Million for the first group of samples
AveCPM	Average Counts Per Million for the second group of samples
each sample (e.g. D18-3349) FPKM	FPKM values from the first sample
Name	Cell process
Type	Cell Process is "type"
Gene Set Seed	Cell process
Total # of Neighbors	# genes or entities in the network based on Pathway Studio
# of Measured Neighbors	# of entities measured with RNAseq
Measured Neighbors	Gene Abbreviations of all genes measured in pathway
Median change	Median fold change of the entire network
p-value	P-value of the network beign affected by the treatment; based on permutation test
trans	transcripts

## Sheet: Intact NI vs Intact UTI_trans
Cuffmerge Transcript ID	Cuffmerge Gene ID	Nearest Transcript ID	Gene Name	Chromosome	Transcript Start (bp)	Transcript End (bp)	FPKM 1205_1206	FPKM 1207_1208	log2(fold_change)	P_value	Q_value	Regulation	Gene_Name_Uniprot	GO_BP	GO_CC	GO_MF	Pathways
TCONS_00000498	XLOC_000237	rna732	enpp6.L	NC_030724.1	38052431	38070906	1.04699	6.99072	2.7392	5e-05	0.00424799	UP	enpp6	GO:0008081~phosphoric diester hydrolase activity;GO:0047390~glycerophosphocholine cholinephosphodiesterase activity	GO:0006629~lipid metabolic process;GO:0016042~lipid catabolic process;GO:0019695~choline metabolic process	GO:0005886~plasma membrane;GO:0031225~anchored component of membrane	NA
TCONS_00001773	XLOC_000854	rna2855	gadd45g.L	NC_030724.1	136275662	136277568	5.60121	12.7902	1.19123	5e-05	0.00424799	UP	XELAEV_18006993mg	NA	GO:0006950~response to stress;GO:0051726~regulation of cell cycle	GO:0005634~nucleus	Cellular senescence [04218]; FoxO signaling pathway [04068]; Apoptosis [04210]; MAPK signaling pathway [04010]; p53 signaling pathway [04115]; Cell cycle [04110]
TCONS_00001867	XLOC_000906	rna3013	LOC108715050	NC_030724.1	141620418	141631144	0.730903	3.83367	2.39097	5e-05	0.00424799	UP	XELAEV_18007329mg	GO:0036459~ubiquitinyl hydrolase activity	GO:0006511~ubiquitin-dependent protein catabolic process;GO:0016579~protein deubiquitination	NA	Necroptosis [04217]; RIG-I-like receptor signaling pathway [04622]
TCONS_00001868	XLOC_000907	rna3015	LOC108715061	NC_030724.1	141637499	141647832	0.411353	4.01516	3.28701	5e-05	0.00424799	UP	khnyn XELAEV_18007330mg	GO:0003723~RNA binding	NA	NA	NA
TCONS_00002388	XLOC_001145	rna3861	LOC443699	NC_030724.1	167355900	167369620	2.43928	8.8867	1.86519	5e-05	0.00424799	UP	NA	GO:0031419~cobalamin binding	GO:0015889~cobalamin transport	NA	NA
TCONS_00002433	XLOC_001161	rna3942	lox.L	NC_030724.1	171326941	171355523	1.18141	3.34494	1.50147	5e-05	0.00424799	UP	XELAEV_18007970mg	GO:0005507~copper ion binding;GO:0016641~oxidoreductase activity, acting on the CH-NH2 group of donors, oxygen as acceptor	NA	NA	NA
TCONS_00003076	XLOC_001507	rna239	tnip2.L	NC_030724.1	14049008	14056642	1.27069	12.3583	3.2818	5e-05	0.00424799	UP	tnip2 MGC83548 XELAEV_18005051mg	GO:0070530~K63-linked polyubiquitin binding	NA	NA	NA
TCONS_00003641	XLOC_001767	rna1196	nfkb1.L	NC_030724.1	67242490	67308276	0.676286	3.10541	2.19908	5e-05	0.00424799	UP	nfkb1 MGC86262	GO:0003677~DNA binding;GO:0003700~sequence-specific DNA binding transcription factor activity	GO:0006357~regulation of transcription from RNA polymerase II promoter;GO:0007165~signal transduction	GO:0005634~nucleus;GO:0005737~cytoplasm	Cytosolic DNA-sensing pathway [04623]; Toll-like receptor signaling pathway [04620]; NOD-like receptor signaling pathway [04621]; RIG-I-like receptor signaling pathway [04622]; Apoptosis [04210]; Cellular senescence [04218]; Salmonella infection [05132]; MAPK signaling pathway [04010]; Herpes simplex infection [05168]; Adipocytokine signaling pathway [04920]; AGE-RAGE signaling pathway in diabeti…
TCONS_00003714	XLOC_001804	rna1328	cxcl8.L	NC_030724.1	74422466	74425662	2.80685	119.305	5.40956	5e-05	0.00424799	UP	CXCL8 XELAEV_18005827mg	GO:0005153~interleukin-8 receptor binding;GO:0008009~chemokine activity	GO:0006954~inflammatory response;GO:0006955~immune response;GO:0030593~neutrophil chemotaxis;GO:0042119~neutrophil activation	GO:0005615~extracellular space	Cellular senescence [04218]; Salmonella infection [05132]; AGE-RAGE signaling pathway in diabetic complications [04933]; RIG-I-like receptor signaling pathway [04622]; NOD-like receptor signaling pathway [04621]; Cytokine-cytokine receptor interaction [04060]; Toll-like receptor signaling pathway [04620]
TCONS_00004051	XLOC_001969	rna2011	gilt	NC_030724.1	101383451	101398939	4.6369	18.5729	2.00196	5e-05	0.00424799	UP	ifi30 GILT XELAEV_18006379mg	NA	NA	NA	NA
TCONS_00004131	XLOC_002007	rna2186	LOC108713379	NC_030724.1	105722369	105780320	0.848409	2.82049	1.73311	5e-05	0.00424799	UP	susd1 MGC75573	GO:0005509~calcium ion binding	NA	GO:0016021~integral component of membrane	NA
TCONS_00004171	XLOC_002025	rna2251	LOC108713394	NC_030724.1	107543616	107579882	2.20235	7.27021	1.72295	5e-05	0.00424799	UP	gne XELAEV_18006550mg	GO:0004553~hydrolase activity, hydrolyzing O-glycosyl compounds	GO:0006047~UDP-N-acetylglucosamine metabolic process	NA	NA
TCONS_00004495	XLOC_002188	rna2860	LOC108714854	NC_030724.1	136983947	137002783	1.127	4.52226	2.00455	5e-05	0.00424799	UP	XELAEV_18007001mg	GO:0003677~DNA binding;GO:0003700~sequence-specific DNA binding transcription factor activity	GO:0006366~transcription from RNA polymerase II promoter;GO:0006955~immune response;GO:0007623~circadian rhythm	GO:0005634~nucleus	NA
TCONS_00004906	XLOC_002412	rna3515	cldn5.L	NC_030724.1	154344999	154347692	1.17667	4.73795	2.00956	5e-05	0.00424799	UP	cldn5 MGC68716 XELAEV_18007696mg	GO:0005198~structural molecule activity	NA	GO:0005886~plasma membrane;GO:0005923~tight junction;GO:0016021~integral component of membrane	Tight junction [04530]; Cell adhesion molecules (CAMs) [04514]
TCONS_00005102	XLOC_002488	rna3845	taok3.L	NC_030724.1	166255255	166382598	2.18745	6.07395	1.47339	5e-05	0.00424799	UP	XELAEV_18007900mg	GO:0004672~protein kinase activity;GO:0005524~ATP binding	NA	NA	MAPK signaling pathway [04010]
TCONS_00005453	XLOC_002660	rna4518	LOC108718425	NC_030724.1	205266578	205269473	1.16215	8.93014	2.94189	5e-05	0.00424799	UP	XELAEV_18008395mg	NA	NA	NA	NA
TCONS_00005976	XLOC_002951	rna5457	LOC108706674	NC_030725.1	48638241	48668421	1.02113	2.18967	1.10055	5e-05	0.00424799	UP	XELAEV_18009276mg	GO:0005509~calcium ion binding	NA	NA	NA
TCONS_00006174	XLOC_003042	rna5799	LOC108706772	NC_030725.1	70555884	70605830	2.77681	7.5301	1.43924	5e-05	0.00424799	UP	XELAEV_18009525mg	GO:0051015~actin filament binding	GO:0000902~cell morphogenesis;GO:0001843~neural tube closure;GO:0002064~epithelial cell development	NA	NA
TCONS_00006706	XLOC_003333	rna6735	khnyn.S	NC_030725.1	116510233	116524537	1.33976	6.40612	2.25748	5e-05	0.00424799	UP	khnyn LOC100137686 XELAEV_18010297mg	GO:0003723~RNA binding	NA	NA	NA
TCONS_00007369	XLOC_003641	rna7780	prlr.S	NC_030725.1	167382925	167501862	0.947924	7.29406	2.94388	5e-05	0.00424799	UP	XELAEV_18011026mg	GO:0004925~prolactin receptor activity	NA	GO:0016021~integral component of membrane	Neuroactive ligand-receptor interaction [04080]; Cytokine-cytokine receptor interaction [04060]
TCONS_00007824	XLOC_003894	rna5381	LOC108706649	NC_030725.1	43000753	43031373	0.949233	14.475	3.93066	5e-05	0.00424799	UP	XELAEV_18009205mg	GO:0004983~neuropeptide Y receptor activity	NA	GO:0016021~integral component of membrane	Neuroactive ligand-receptor interaction [04080]
TCONS_00007939	XLOC_003952	rna5587	tifa.S	NC_030725.1	56614063	56624940	2.42938	10.1636	2.06475	5e-05	0.00424799	UP	tifa	GO:0044198~zf-TRAF domain binding	GO:0007249~I-kappaB kinase/NF-kappaB signaling;GO:0007250~activation of NF-kappaB-inducing kinase activity	GO:0005622~intracellular	NA
TCONS_00007943	XLOC_003955	rna5601	camk2d.S	NC_030725.1	57234360	57365231	2.41655	6.06617	1.32784	5e-05	0.00424799	UP	camk2d	GO:0004683~calmodulin-dependent protein kinase activity;GO:0005516~calmodulin binding;GO:0005524~ATP binding	NA	NA	Necroptosis [04217]; Calcium signaling pathway [04020]; Wnt signaling pathway [04310]; Oocyte meiosis [04114]; Melanogenesis [04916]; GnRH signaling pathway [04912]; Adrenergic signaling in cardiomyocytes [04261]; ErbB signaling pathway [04012]
TCONS_00008282	XLOC_004127	rna6188	LOC108706883	NC_030725.1	89556069	89578461	1.23023	3.41215	1.47175	5e-05	0.00424799	UP	ifi30 XELAEV_18009882mg	NA	NA	NA	NA
TCONS_00008447	XLOC_004210	rna6520	MGC52924	NC_030725.1	107200618	107208886	4.00361	9.06442	1.17891	5e-05	0.00424799	UP	rfk XELAEV_18010128mg	GO:0008531~riboflavin kinase activity	GO:0009231~riboflavin biosynthetic process	NA	NA
TCONS_00009157	XLOC_004548	rna7802	LOC108707322	NC_030725.1	169134876	169138691	7.12011	15.5689	1.1287	5e-05	0.00424799	UP	XELAEV_18008395mg	NA	NA	NA	NA
TCONS_00009392	XLOC_004687	rna8239	LOC495248	NC_030726.1	9333384	9368349	2.87699	7.91709	1.46041	5e-05	0.00424799	UP	XELAEV_18011400mg	GO:0004252~serine-type endopeptidase activity;GO:0005044~scavenger receptor activity	NA	GO:0016021~integral component of membrane	NA
TCONS_00009429	XLOC_004710	rna8334	rcan1.L	NC_030726.1	13117055	13193937	12.7041	34.7846	1.45315	5e-05	0.00424799	UP	rcan1 MGC68988	GO:0003676~nucleic acid binding	GO:0033173~calcineurin-NFAT signaling cascade	GO:0005622~intracellular	NA
TCONS_00010569	XLOC_005230	rna10269	LOC108708362	NC_030726.1	99893116	99916432	0.505545	4.75083	3.23227	5e-05	0.00424799	UP	XELAEV_18012821mg	NA	NA	NA	NA
TCONS_00011130	XLOC_005485	rna11275	LOC108708632	NC_030726.1	147530185	147533366	0.847732	3.88445	2.19603	5e-05	0.00424799	UP	gpr84 XELAEV_18013550mg	GO:0004930~G-protein coupled receptor activity	NA	GO:0016021~integral component of membrane	NA
TCONS_00011408	XLOC_005606	rna11671	birc2.L	NC_030726.1	162773379	162793436	5.00979	14.1495	1.49793	5e-05	0.00424799	UP	XELAEV_18013815mg	NA	GO:0042981~regulation of apoptotic process	NA	Apoptosis [04210]; Focal adhesion [04510]; Ubiquitin mediated proteolysis [04120]; NOD-like receptor signaling pathway [04621]; Necroptosis [04217]
TCONS_00011557	XLOC_005710	rna11977	LOC108707633	NC_030726.1	180401457	180424360	1.90771	4.27984	1.16572	5e-05	0.00424799	UP	XELAEV_18014093mg	NA	NA	GO:0016021~integral component of membrane	NA
TCONS_00011847	XLOC_005859	rna8489	LOC108707904	NC_030726.1	25404848	25464237	1.94971	4.59157	1.23572	5e-05	0.00424799	UP	XELAEV_18011577mg	GO:0005524~ATP binding;GO:0042626~ATPase activity, coupled to transmembrane movement of substances	NA	GO:0016021~integral component of membrane	ABC transporters [02010]
TCONS_00012247	XLOC_006063	rna9190	ptafr.L	NC_030726.1	56817847	56827869	3.35988	13.0883	1.96179	5e-05	0.00424799	UP	XELAEV_18012053mg	GO:0004992~platelet activating factor receptor activity	GO:0006935~chemotaxis	GO:0016021~integral component of membrane	Neuroactive ligand-receptor interaction [04080]; Calcium signaling pathway [04020]
TCONS_00012569	XLOC_006218	rna9801	LOC108708238	NC_030726.1	82900149	82914379	1.13486	8.02553	2.82209	5e-05	0.00424799	UP	zc3h12a XELAEV_18012520mg	GO:0046872~metal ion binding	NA	NA	NA
TCONS_00012932	XLOC_006412	rna10487	eif5b.L	NC_030726.1	111252147	111303031	0.563779	3.19924	2.50453	5e-05	0.00424799	UP	eif5b XELAEV_18012989mg	GO:0003924~GTPase activity;GO:0005525~GTP binding	NA	NA	RNA transport [03013]
TCONS_00013459	XLOC_006663	rna11406	lima1.L	NC_030726.1	151450481	151507690	8.44159	21.3857	1.34106	5e-05	0.00424799	UP	XELAEV_18013645mg	GO:0046872~metal ion binding;GO:0051015~actin filament binding	GO:0030835~negative regulation of actin filament depolymerization;GO:0051017~actin filament bundle assembly	NA	NA
TCONS_00013578	XLOC_006731	rna11676	mmp1	NC_030726.1	162971080	162978969	0.3542	66.3621	7.54965	5e-05	0.00424799	UP	XELAEV_18013823mg	GO:0004222~metalloendopeptidase activity;GO:0008270~zinc ion binding	NA	GO:0031012~extracellular matrix	NA
TCONS_00013601	XLOC_006751	rna11718	LOC108708750	NC_030726.1	167988404	168030676	4.14678	14.3332	1.78929	5e-05	0.00424799	UP	hephl1 XELAEV_18013864mg	GO:0005507~copper ion binding;GO:0016491~oxidoreductase activity	NA	GO:0016021~integral component of membrane	NA
TCONS_00013633	XLOC_006769	rna11778	LOC108708770	NC_030726.1	172159750	172166545	0.662287	3.585	2.43645	5e-05	0.00424799	UP	XELAEV_18013916mg	NA	GO:0007275~multicellular organismal development;GO:0016055~Wnt signaling pathway	GO:0005576~extracellular region	Wnt signaling pathway [04310]
TCONS_00013787	XLOC_006865	rna12028	serpinf2.S	NC_030727.1	2992596	3007173	3.6365	8.24705	1.18133	5e-05	0.00424799	UP	serpinf2 MGC86518 XELAEV_18014136mg	GO:0004867~serine-type endopeptidase inhibitor activity	GO:0051918~negative regulation of fibrinolysis	GO:0005615~extracellular space	NA
TCONS_00014738	XLOC_007356	rna13771	LOC108709667	NC_030727.1	84307066	84323281	0.342199	6.23332	4.18709	5e-05	0.00424799	UP	XELAEV_18015407mg	NA	NA	NA	NA
TCONS_00014739	XLOC_007356	rna13772	LOC108709667	NC_030727.1	84307066	84323281	1.05505	4.77335	2.17769	5e-05	0.00424799	UP	XELAEV_18015407mg	NA	NA	NA	NA
TCONS_00014838	XLOC_007413	rna13927	lyg2.S	NC_030727.1	94636315	94640467	3.59582	12.0474	1.74433	5e-05	0.00424799	UP	XELAEV_18015543mg	GO:0003796~lysozyme activity	GO:0009253~peptidoglycan catabolic process;GO:0016998~cell wall macromolecule catabolic process	NA	NA
TCONS_00015412	XLOC_007736	rna15047	LOC108710039	NC_030727.1	154411847	154437432	0.761463	2.48316	1.70533	5e-05	0.00424799	UP	lrrc32.1 XELAEV_18016393mg	NA	NA	GO:0016021~integral component of membrane	NA
TCONS_00015432	XLOC_007753	rna15110	MGC78829	NC_030727.1	156544134	156555002	3.13481	7.81087	1.3171	5e-05	0.00424799	UP	ucp2 MGC78829 XELAEV_18016451mg	NA	GO:0006839~mitochondrial transport	GO:0016021~integral component of membrane;GO:0031966~mitochondrial membrane	NA
TCONS_00015620	XLOC_007878	rna12238	LOC100101283	NC_030727.1	19882709	19904264	1.6709	8.7435	2.38759	5e-05	0.00424799	UP	LOC100101283	NA	NA	GO:0016021~integral component of membrane	Herpes simplex infection [05168]; Cytokine-cytokine receptor interaction [04060]; Necroptosis [04217]; Salmonella infection [05132]
TCONS_00015927	XLOC_008052	rna12734	LOC108709393	NC_030727.1	42205594	42224734	2.94873	11.3674	1.94674	5e-05	0.00424799	UP	XELAEV_18014682mg	NA	NA	NA	NA
TCONS_00016148	XLOC_008154	rna13097	LOC108709471	NC_030727.1	58129003	58137028	0.740751	8.31779	3.48914	5e-05	0.00424799	UP	elf3 XELAEV_18014944mg	GO:0003700~sequence-specific DNA binding transcription factor activity;GO:0043565~sequence-specific DNA binding	GO:0006366~transcription from RNA polymerase II promoter;GO:0006954~inflammatory response;GO:0030855~epithelial cell differentiation	GO:0005634~nucleus	NA
TCONS_00016153	XLOC_008158	rna13109	nuak2.S	NC_030727.1	58379089	58395452	1.99824	6.56617	1.71632	5e-05	0.00424799	UP	nuak2 LOC495481 XELAEV_18014950mg	GO:0004672~protein kinase activity;GO:0005524~ATP binding	NA	NA	NA
TCONS_00016380	XLOC_008262	rna13472	LOC108709575	NC_030727.1	69338226	69350384	0.305749	4.66734	3.93218	5e-05	0.00424799	UP	zc3h12a XELAEV_18015196mg	GO:0046872~metal ion binding	NA	NA	NA
TCONS_00016636	XLOC_008408	rna13991	f7.S	NC_030727.1	97704929	97715297	0.738646	7.12268	3.26946	5e-05	0.00424799	UP	XELAEV_18015590mg	GO:0004252~serine-type endopeptidase activity;GO:0005509~calcium ion binding	GO:0007596~blood coagulation	GO:0005576~extracellular region	NA
TCONS_00017185	XLOC_008663	rna14874	mmp8.S	NC_030727.1	141911826	141936238	0.80794	22.4179	4.79426	5e-05	0.00424799	UP	XELAEV_18016259mg	GO:0004222~metalloendopeptidase activity;GO:0008270~zinc ion binding	NA	GO:0031012~extracellular matrix	NA
TCONS_00017188	XLOC_008665	rna14878	mmp1.S	NC_030727.1	142037555	142043684	4.04435	61.1686	3.91881	5e-05	0.00424799	UP	XELAEV_18016263mg	GO:0004222~metalloendopeptidase activity;GO:0008270~zinc ion binding	NA	GO:0031012~extracellular matrix	PPAR signaling pathway [03320]
TCONS_00017313	XLOC_008726	rna15046	tsku.S	NC_030727.1	154290909	154292237	3.48608	9.65878	1.47024	5e-05	0.00424799	UP	XELAEV_18016392mg	NA	NA	NA	NA
TCONS_00017799	XLOC_009013	rna15869	irf1.L	NC_030728.1	29326542	29335305	3.11672	22.1925	2.83197	5e-05	0.00424799	UP	irf1 MGC68691 XELAEV_18017156mg	GO:0003700~sequence-specific DNA binding transcription factor activity;GO:0044212~transcription regulatory region DNA binding	GO:0006351~transcription, DNA-templated;GO:0006915~apoptotic process;GO:0008285~negative regulation of cell proliferation;GO:0050776~regulation of immune response	GO:0005634~nucleus	NA
TCONS_00018606	XLOC_009387	rna17290	cyp1a1.L	NC_030728.1	84370267	84381692	0.748968	3.35501	2.16334	5e-05	0.00424799	UP	XELAEV_18018071mg	GO:0005506~iron ion binding;GO:0020037~heme binding;GO:0070330~aromatase activity	NA	GO:0005789~endoplasmic reticulum membrane;GO:0016021~integral component of membrane	NA
TCONS_00018644	XLOC_009405	rna17372	LOC108711340	NC_030728.1	85754417	85817270	0.47539	1.49686	1.65476	5e-05	0.00424799	UP	XELAEV_18018123mg	GO:0004601~peroxidase activity;GO:0005509~calcium ion binding;GO:0016174~NAD(P)H oxidase activity;GO:0020037~heme binding	GO:0006979~response to oxidative stress;GO:0050665~hydrogen peroxide biosynthetic process	GO:0016021~integral component of membrane	NA
TCONS_00019071	XLOC_009598	rna18036	mxd1.L	NC_030728.1	113831971	113851120	1.22897	5.02057	2.0304	5e-05	0.00424799	UP	mxd1 XELAEV_18018529mg	GO:0046983~protein dimerization activity	NA	NA	NA
TCONS_00019126	XLOC_009627	rna18135	LOC108711572	NC_030728.1	117920587	117948673	0.616925	3.49898	2.50377	5e-05	0.00424799	UP	sh2d6 XELAEV_18018599mg	NA	NA	NA	NA
TCONS_00019437	XLOC_009815	rna18775	LOC108711697	NC_030728.1	130611678	130651152	0.516498	10.5824	4.35676	5e-05	0.00424799	UP	XELAEV_18019003mg	NA	GO:0098609~cell-cell adhesion	GO:0016021~integral component of membrane	NA
TCONS_00019516	XLOC_009861	rna18929	c3.L	NC_030728.1	134223704	134249694	225.558	701.793	1.63755	5e-05	0.00424799	UP	c3 XELAEV_18019129mg	GO:0004866~endopeptidase inhibitor activity	GO:0006956~complement activation	GO:0005615~extracellular space	Phagosome [04145]; Herpes simplex infection [05168]
TCONS_00019517	XLOC_009862	rna18930	LOC495206	NC_030728.1	134295340	134298554	5.65063	23.4945	2.05584	5e-05	0.00424799	UP	XELAEV_18019130mg	GO:0004866~endopeptidase inhibitor activity	GO:0006954~inflammatory response;GO:0006956~complement activation	GO:0005615~extracellular space	Phagosome [04145]; Herpes simplex infection [05168]
TCONS_00019524	XLOC_009866	rna18936	LOC108711733	NC_030728.1	134418945	134454103	9.23108	27.3693	1.56798	5e-05	0.00424799	UP	XELAEV_18019135mg	GO:0004866~endopeptidase inhibitor activity	GO:0006956~complement activation	GO:0005615~extracellular space	Phagosome [04145]; Herpes simplex infection [05168]
TCONS_00019612	XLOC_009937	rna19098	LOC108711757	NC_030728.1	136648881	136651162	1.75756	9.07373	2.36812	5e-05	0.00424799	UP	XELAEV_18019226mg	NA	NA	NA	NA
TCONS_00020060	XLOC_010272	rna15571	LOC108710811	NC_030728.1	12379001	12385795	400.184	1217.11	1.60472	5e-05	0.00424799	UP	NA	NA	NA	NA	NA
TCONS_00020088	XLOC_010285	rna15614	sqstm1.L	NC_030728.1	14366306	14375090	6.50437	24.3954	1.90713	5e-05	0.00424799	UP	sqstm1 MGC64432 XELAEV_18016927mg	GO:0008270~zinc ion binding	NA	NA	Necroptosis [04217]; Cellular senescence [04218]; Mitophagy - animal [04137]
TCONS_00020249	XLOC_010386	rna15928	nr3c1.S	NC_030728.1	31662037	31798252	1.20241	3.35095	1.47865	5e-05	0.00424799	UP	nr3c1 xGR XELAEV_18017199mg	GO:0003700~sequence-specific DNA binding transcription factor activity;GO:0004883~glucocorticoid receptor activity;GO:0005496~steroid binding;GO:0008270~zinc ion binding;GO:0043565~sequence-specific DNA binding	GO:0006351~transcription, DNA-templated	GO:0005634~nucleus	Neuroactive ligand-receptor interaction [04080]
TCONS_00020275	XLOC_010400	rna15979	dusp1.L	NC_030728.1	35111592	35115006	5.13685	11.7819	1.19762	5e-05	0.00424799	UP	dusp1 XELAEV_18017236mg	GO:0004725~protein tyrosine phosphatase activity;GO:0017017~MAP kinase tyrosine/serine/threonine phosphatase activity	NA	NA	MAPK signaling pathway [04010]
TCONS_00021533	XLOC_010979	rna18214	LOC108711587	NC_030728.1	119535064	119538700	1.95185	19.2786	3.30408	5e-05	0.00424799	UP	XELAEV_18018652mg	GO:0004197~cysteine-type endopeptidase activity	NA	NA	Apoptosis [04210]
TCONS_00021918	XLOC_011256	rna18858	junb.L	NC_030728.1	132961060	132963694	1.55162	6.93796	2.16073	5e-05	0.00424799	UP	XELAEV_18019082mg	GO:0003677~DNA binding;GO:0003700~sequence-specific DNA binding transcription factor activity	GO:0006357~regulation of transcription from RNA polymerase II promoter;GO:0051726~regulation of cell cycle	NA	NA
TCONS_00022475	XLOC_011630	rna20001	tnip1.S	NC_030729.1	14784901	14850993	4.57057	20.9735	2.19812	5e-05	0.00424799	UP	tnip1 LOC495827 XELAEV_18020032mg	NA	GO:0002755~MyD88-dependent toll-like receptor signaling pathway;GO:0043124~negative regulation of I-kappaB kinase/NF-kappaB signaling;GO:0050727~regulation of inflammatory response;GO:0070373~negative regulation of ERK1 and ERK2 cascade	NA	NA
TCONS_00022778	XLOC_011758	rna20435	anxa4.S	NC_030729.1	30076412	30099848	7.95881	36.6248	2.2022	5e-05	0.00424799	UP	XELAEV_18020353mg	GO:0005509~calcium ion binding;GO:0005544~calcium-dependent phospholipid binding	NA	NA	NA
TCONS_00024272	XLOC_012500	rna20447	LOC108712772	NC_030729.1	30621917	30637886	1.36053	7.03115	2.36959	5e-05	0.00424799	UP	XELAEV_18020363mg	GO:0046983~protein dimerization activity	NA	NA	NA
TCONS_00026273	XLOC_013524	rna23926	LOC108714143	NC_030730.1	63878061	63900657	2.15416	54.3484	4.65704	5e-05	0.00424799	UP	mlkl XELAEV_18022808mg	GO:0004672~protein kinase activity;GO:0004871~signal transducer activity;GO:0005524~ATP binding	GO:0007166~cell surface receptor signaling pathway	NA	Necroptosis [04217]
TCONS_00026431	XLOC_013609	rna24214	LOC108714222	NC_030730.1	73894291	73961607	3.48752	8.39922	1.26805	5e-05	0.00424799	UP	XELAEV_18022987mg	GO:0004715~non-membrane spanning protein tyrosine kinase activity;GO:0005524~ATP binding	GO:0035556~intracellular signal transduction	GO:0005856~cytoskeleton;GO:0016020~membrane	Necroptosis [04217]; NOD-like receptor signaling pathway [04621]; Herpes simplex infection [05168]
TCONS_00027059	XLOC_013943	rna25430	mst1r.L	NC_030730.1	119940639	119993051	1.46421	3.30942	1.17646	5e-05	0.00424799	UP	XELAEV_18023824mg	GO:0004713~protein tyrosine kinase activity;GO:0005524~ATP binding	NA	GO:0016021~integral component of membrane	NA
TCONS_00027112	XLOC_013976	rna25521	MGC68700	NC_030730.1	122748201	122775719	3.33028	6.95684	1.06279	5e-05	0.00424799	UP	XELAEV_18023892mg	GO:0003870~5-aminolevulinate synthase activity;GO:0030170~pyridoxal phosphate binding	GO:0006782~protoporphyrinogen IX biosynthetic process	GO:0005759~mitochondrial matrix	PATHWAY: Porphyrin-containing compound metabolism; protoporphyrin-IX biosynthesis; 5-aminolevulinate from glycine: step 1/1. {ECO:0000256|RuleBase:RU910713}.
TCONS_00027147	XLOC_013993	rna25576	irak2.L	NC_030730.1	125949229	125964064	0.992015	5.29715	2.41678	5e-05	0.00424799	UP	XELAEV_18023934mg	GO:0004672~protein kinase activity;GO:0005524~ATP binding	GO:0001959~regulation of cytokine-mediated signaling pathway;GO:0002755~MyD88-dependent toll-like receptor signaling pathway;GO:0006954~inflammatory response;GO:0007249~I-kappaB kinase/NF-kappaB signaling;GO:0070498~interleukin-1-mediated signaling pathway	GO:0005622~intracellular	NA
TCONS_00027169	XLOC_014007	rna25631	LOC108714657	NC_030730.1	127496475	127514758	1.1939	2.53732	1.08762	5e-05	0.00424799	UP	klf15 XELAEV_18023970mg	GO:0003676~nucleic acid binding	NA	NA	NA
TCONS_00027388	XLOC_014096	rna22329	LOC108713709	NC_030730.1	1090466	1093658	1.07989	3.16603	1.5518	5e-05	0.00424799	UP	XELAEV_18021698mg	NA	NA	NA	Ubiquitin mediated proteolysis [04120]
TCONS_00027619	XLOC_014220	rna22719	MGC64538	NC_030730.1	15247137	15252344	7.64734	15.6353	1.03178	5e-05	0.00424799	UP	XELAEV_18021998mg	NA	GO:0009607~response to biotic stimulus	GO:0016021~integral component of membrane	NA
TCONS_00027717	XLOC_014278	rna22895	tlrs5	NC_030730.1	21811050	21815154	0.598448	95.1819	7.31332	5e-05	0.00424799	UP	tlrs5 XELAEV_18022119mg	NA	NA	NA	NA
TCONS_00028788	XLOC_014815	rna24796	LOC108714400	NC_030730.1	97425760	97470598	9.10494	31.6596	1.79792	5e-05	0.00424799	UP	XELAEV_18023366mg	GO:0005229~intracellular calcium activated chloride channel activity	NA	GO:0016021~integral component of membrane	NA
TCONS_00030220	XLOC_015542	rna27317	jak1.L	NC_030731.1	58899369	58962944	2.47334	6.38877	1.36908	5e-05	0.00424799	UP	XELAEV_18025123mg	GO:0004715~non-membrane spanning protein tyrosine kinase activity;GO:0005524~ATP binding	GO:0035556~intracellular signal transduction	GO:0005622~intracellular;GO:0016020~membrane	Necroptosis [04217]; NOD-like receptor signaling pathway [04621]; Herpes simplex infection [05168]
TCONS_00031335	XLOC_016074	rna26564	traf6.S	NC_030731.1	15425336	15441863	2.40626	11.2945	2.23076	5e-05	0.00424799	UP	XELAEV_18024513mg	GO:0004842~ubiquitin-protein transferase activity;GO:0005164~tumor necrosis factor receptor binding;GO:0008270~zinc ion binding	GO:0007165~signal transduction;GO:0042981~regulation of apoptotic process;GO:0043122~regulation of I-kappaB kinase/NF-kappaB signaling	NA	Endocytosis [04144]; MAPK signaling pathway [04010]; Ubiquitin mediated proteolysis [04120]; NOD-like receptor signaling pathway [04621]; Toll-like receptor signaling pathway [04620]; Herpes simplex infection [05168]; RIG-I-like receptor signaling pathway [04622]; Autophagy - animal [04140]
TCONS_00031336	XLOC_016075	rna26570	rag2.S	NC_030731.1	15456941	15485965	0.477636	5.6813	3.57224	5e-05	0.00424799	UP	XELAEV_18024515mg	GO:0003677~DNA binding	GO:0006310~DNA recombination	GO:0005634~nucleus	FoxO signaling pathway [04068]
TCONS_00032536	XLOC_016667	rna28623	LOC108715921	NC_030731.1	115404440	115406931	2.3091	6.44045	1.47983	5e-05	0.00424799	UP	10A1	GO:0003676~nucleic acid binding;GO:0008270~zinc ion binding	NA	NA	NA
TCONS_00032643	XLOC_016734	rna28849	atf3.L	NC_030732.1	11105264	11119728	0.449191	2.0172	2.16695	5e-05	0.00424799	UP	atf3 MGC81814 XELAEV_18026209mg	GO:0003677~DNA binding;GO:0003700~sequence-specific DNA binding transcription factor activity	GO:0006357~regulation of transcription from RNA polymerase II promoter	GO:0005634~nucleus	NA
TCONS_00033769	XLOC_017250	rna30689	LOC108716993	NC_030732.1	103500052	103542066	2.78118	7.65869	1.4614	5e-05	0.00424799	UP	XELAEV_18027534mg	GO:0005524~ATP binding;GO:0016887~ATPase activity;GO:0046872~metal ion binding	GO:0006812~cation transport	GO:0016021~integral component of membrane	NA
TCONS_00034030	XLOC_017373	rna31167	LOC108717116	NC_030732.1	126060053	126092909	0.593901	12.4201	4.38631	5e-05	0.00424799	UP	st6gal1 XELAEV_18027879mg	GO:0008373~sialyltransferase activity	GO:0006486~protein glycosylation	GO:0005794~Golgi apparatus;GO:0016021~integral component of membrane	NA
TCONS_00034044	XLOC_017385	rna31196	LOC108717127	NC_030732.1	127545390	127556097	0.651611	2.51633	1.94924	5e-05	0.00424799	UP	XELAEV_18027907mg	GO:0090482~vitamin transmembrane transporter activity	NA	GO:0016021~integral component of membrane	NA
TCONS_00034068	XLOC_017402	rna31251	tf.S	NC_030732.1	128817281	128840062	12.2187	281.354	4.52523	5e-05	0.00424799	UP	tf-b	GO:0046872~metal ion binding	GO:0006811~ion transport;GO:0055072~iron ion homeostasis	GO:0005615~extracellular space	Ferroptosis [04216]
TCONS_00034350	XLOC_017594	rna28732	LOC108716413	NC_030732.1	2582196	2592796	0.875626	4.43219	2.33963	5e-05	0.00424799	UP	XELAEV_18026097mg	GO:0005391~sodium:potassium-exchanging ATPase activity;GO:0005524~ATP binding;GO:0046872~metal ion binding	NA	GO:0016021~integral component of membrane	NA
TCONS_00034721	XLOC_017785	rna29373	LOC108716609	NC_030732.1	35726684	35749795	3.9092	9.33806	1.25625	5e-05	0.00424799	UP	XELAEV_18026566mg	GO:0003779~actin binding	GO:0030042~actin filament depolymerization	GO:0015629~actin cytoskeleton	Regulation of actin cytoskeleton [04810]
TCONS_00034896	XLOC_017875	rna29740	LOC108716715	NC_030732.1	52960208	52978286	3.14131	12.6232	2.00664	5e-05	0.00424799	UP	XELAEV_18026820mg	NA	NA	NA	NA
TCONS_00034966	XLOC_017919	rna29886	arg1.L	NC_030732.1	62284012	62295471	7.3674	21.9614	1.57574	5e-05	0.00424799	UP	XELAEV_18026971mg	GO:0004053~arginase activity;GO:0046872~metal ion binding	GO:0000050~urea cycle;GO:0006525~arginine metabolic process	NA	PATHWAY: Nitrogen metabolism; urea cycle; L-ornithine and urea from L-arginine: step 1/1. {ECO:0000256|RuleBase:RU361159}.
TCONS_00035030	XLOC_017960	rna30016	sgk1.L	NC_030732.1	71858295	71863415	15.0267	33.902	1.17385	5e-05	0.00424799	UP	XELAEV_18027098mg	GO:0004674~protein serine/threonine kinase activity;GO:0005524~ATP binding	NA	NA	FoxO signaling pathway [04068]; mTOR signaling pathway [04150]
TCONS_00035150	XLOC_018039	rna30326	cyp3a4	NC_030732.1	89047725	89073506	0.795682	4.15084	2.38314	5e-05	0.00424799	UP	LOC100037189 XELAEV_18027311mg	GO:0004497~monooxygenase activity;GO:0005506~iron ion binding;GO:0016705~oxidoreductase activity, acting on paired donors, with incorporation or reduction of molecular oxygen;GO:0020037~heme binding	NA	GO:0016021~integral component of membrane	NA
TCONS_00035334	XLOC_018114	rna30626	kng1.L	NC_030732.1	102048944	102079776	12.0203	34.7778	1.53269	5e-05	0.00424799	UP	kng1 LOC494833 XELAEV_18027505mg	GO:0004869~cysteine-type endopeptidase inhibitor activity	NA	NA	NA
TCONS_00035465	XLOC_018169	rna30862	ptx3.L	NC_030732.1	112711698	112922836	1.13868	5.96622	2.38945	5e-05	0.00424799	UP	ptx3 LOC100036916	NA	NA	NA	NA
TCONS_00035855	XLOC_018362	rna31464	LOC108717212	NC_030732.1	147172469	147233137	0.432193	1.27666	1.56263	5e-05	0.00424799	UP	tnfrsf21 XELAEV_18028139mg	NA	GO:0007165~signal transduction	GO:0016021~integral component of membrane	Cytokine-cytokine receptor interaction [04060]
TCONS_00036162	XLOC_018552	rna31951	LOC108717669	NC_030733.1	9887772	9908279	1.25369	3.80851	1.60305	5e-05	0.00424799	UP	fosl2 XELAEV_18028593mg	GO:0003677~DNA binding;GO:0003700~sequence-specific DNA binding transcription factor activity	GO:0006357~regulation of transcription from RNA polymerase II promoter	NA	NA
TCONS_00036897	XLOC_018913	rna33227	LOC108718081	NC_030733.1	87742761	87761920	0.366896	1.61746	2.14029	5e-05	0.00424799	UP	XELAEV_18029666mg	NA	NA	GO:0016021~integral component of membrane	NA
TCONS_00037136	XLOC_019037	rna33660	tf.L	NC_030733.1	110665061	110695416	1.69368	48.7778	4.84799	5e-05	0.00424799	UP	tf-a tf	GO:0046872~metal ion binding	GO:0006811~ion transport;GO:0055072~iron ion homeostasis	GO:0005615~extracellular space	Ferroptosis [04216]
TCONS_00037511	XLOC_019260	rna32091	LOC108717719	NC_030733.1	17241408	17252405	1.11492	3.62419	1.70072	5e-05	0.00424799	UP	atf3 XELAEV_18028696mg	GO:0003677~DNA binding;GO:0003700~sequence-specific DNA binding transcription factor activity	GO:0006357~regulation of transcription from RNA polymerase II promoter	GO:0005634~nucleus	NA
TCONS_00037592	XLOC_019296	rna32238	LOC108717757	NC_030733.1	26081449	26095130	1.68987	4.72494	1.48338	5e-05	0.00424799	UP	XELAEV_18028812mg	NA	NA	GO:0016021~integral component of membrane	NA
TCONS_00037781	XLOC_019410	rna32580	tnfaip3.S	NC_030733.1	47532099	47559260	0.253565	14.1578	5.8031	5e-05	0.00424799	UP	XELAEV_18029097mg	GO:0003677~DNA binding;GO:0008270~zinc ion binding	GO:0016567~protein ubiquitination;GO:0016579~protein deubiquitination	NA	NOD-like receptor signaling pathway [04621]; Necroptosis [04217]
TCONS_00039209	XLOC_020110	rna34971	snx10.L	NC_030734.1	39051483	39073774	3.52065	14.419	2.03405	5e-05	0.00424799	UP	snx10 MGC80910 XELAEV_18030980mg	GO:0035091~phosphatidylinositol binding	NA	NA	NA
TCONS_00039348	XLOC_020192	rna35266	igfbp1.S	NC_030734.1	57292601	57298798	5.52343	16.6447	1.59142	5e-05	0.00424799	UP	XELAEV_18031208mg	GO:0005520~insulin-like growth factor binding	GO:0001558~regulation of cell growth	GO:0005576~extracellular region	NA
TCONS_00039413	XLOC_020214	rna35374	LOC108719016	NC_030734.1	62474745	62530651	0.681235	2.51193	1.88257	5e-05	0.00424799	UP	aoah XELAEV_18031280mg	GO:0016788~hydrolase activity, acting on ester bonds	NA	NA	NA
TCONS_00039550	XLOC_020282	rna35611	LOC108719099	NC_030734.1	83290813	83342972	0.772729	2.37831	1.6219	5e-05	0.00424799	UP	XELAEV_18031540mg	NA	NA	GO:0016021~integral component of membrane	Cytokine-cytokine receptor interaction [04060]
TCONS_00039654	XLOC_020320	rna35773	LOC108719137	NC_030734.1	89572777	89716716	1.26991	3.31105	1.38256	5e-05	0.00424799	UP	XELAEV_18031655mg	GO:0003676~nucleic acid binding	NA	NA	NA
TCONS_00039896	XLOC_020434	rna36144	ttr.L	NC_030734.1	111802505	111807653	3.75303	22.6252	2.5918	5e-05	0.00424799	UP	ttr	GO:0005179~hormone activity;GO:0070324~thyroid hormone binding	GO:0042572~retinol metabolic process;GO:0043627~response to estrogen;GO:0051289~protein homotetramerization;GO:0070327~thyroid hormone transport	GO:0005576~extracellular region	NA
TCONS_00040696	XLOC_020823	rna34828	pdk4.L	NC_030734.1	30670401	30686782	3.06396	8.09274	1.40123	5e-05	0.00424799	UP	pdk4 3j828 XELAEV_18030882mg	NA	NA	NA	NA
TCONS_00040755	XLOC_020853	rna34921	LOC108718868	NC_030734.1	36489834	36554340	0.697898	4.72586	2.75949	5e-05	0.00424799	UP	itgb8 XELAEV_18030951mg	GO:0004872~receptor activity	GO:0007160~cell-matrix adhesion;GO:0007229~integrin-mediated signaling pathway	GO:0008305~integrin complex	Cell adhesion molecules (CAMs) [04514]; Focal adhesion [04510]; Regulation of actin cytoskeleton [04810]; ECM-receptor interaction [04512]
TCONS_00041449	XLOC_021207	rna36186	LOC398729	NC_030734.1	113575856	113578116	5.84417	21.2354	1.8614	5e-05	0.00424799	UP	LOC398729	GO:0003700~sequence-specific DNA binding transcription factor activity	NA	NA	NA
TCONS_00041507	XLOC_021242	rna36306	LOC108719274	NC_030734.1	119170590	119286411	0.483654	8.36458	4.11225	5e-05	0.00424799	UP	XELAEV_18032068mg	GO:0004497~monooxygenase activity;GO:0005506~iron ion binding;GO:0016705~oxidoreductase activity, acting on paired donors, with incorporation or reduction of molecular oxygen;GO:0020037~heme binding	NA	GO:0005789~endoplasmic reticulum membrane;GO:0016021~integral component of membrane	NA
TCONS_00042452	XLOC_021721	rna37868	igfbp1.L	NC_030735.1	50729481	50736393	2.71793	11.6221	2.09629	5e-05	0.00424799	UP	igfbp1 MGC68538 XELAEV_18033266mg	GO:0005520~insulin-like growth factor binding	GO:0001558~regulation of cell growth	GO:0005576~extracellular region	NA
TCONS_00042832	XLOC_021889	rna38471	LOC108695327	NC_030735.1	96043341	96083398	4.43734	21.8865	2.30227	5e-05	0.00424799	UP	sgk3 XELAEV_18033777mg	GO:0004674~protein serine/threonine kinase activity;GO:0005524~ATP binding;GO:0035091~phosphatidylinositol binding	NA	NA	FoxO signaling pathway [04068]
TCONS_00043856	XLOC_022421	rna38369	cebpd.S	NC_030735.1	90176408	90178998	2.61664	32.3617	3.6285	5e-05	0.00424799	UP	XELAEV_18033700mg	GO:0003700~sequence-specific DNA binding transcription factor activity	NA	NA	NA
TCONS_00044815	XLOC_022896	rna39999	LOC108695783	NC_030736.1	43299818	43337645	0.659252	3.63242	2.46203	5e-05	0.00424799	UP	XELAEV_18034924mg	GO:0005319~lipid transporter activity	NA	NA	NA
TCONS_00045672	XLOC_023319	rna41457	napsa.L	NC_030736.1	106522136	106555470	0.553969	4.31566	2.9617	5e-05	0.00424799	UP	XELAEV_18036072mg	GO:0004190~aspartic-type endopeptidase activity	NA	NA	Apoptosis [04210]; Autophagy - animal [04140]; Lysosome [04142]
TCONS_00045902	XLOC_023455	rna41842	pqlc2.L	NC_030736.1	121224283	121241387	1.05467	5.04898	2.2592	5e-05	0.00424799	UP	pqlc2 LOC100036889	NA	NA	GO:0016021~integral component of membrane	NA
TCONS_00046200	XLOC_023646	rna39275	LOC108696064	NC_030736.1	7949407	7959026	0.330796	1.43053	2.11253	5e-05	0.00424799	UP	XELAEV_18034425mg	NA	NA	GO:0016021~integral component of membrane	NA
TCONS_00047370	XLOC_024208	rna41371	cnfn.1.L	NC_030736.1	102575481	102582275	4.75893	12.1035	1.34672	5e-05	0.00424799	UP	XELAEV_18035983mg	NA	NA	NA	NA
TCONS_00047378	XLOC_024214	rna41379	LOC108696709	NC_030736.1	103359244	103416157	0.835075	2.16094	1.37168	5e-05	0.00424799	UP	XELAEV_18036002mg	NA	NA	GO:0016021~integral component of membrane	NA
TCONS_00047509	XLOC_024293	rna41614	spib.L	NC_030736.1	112735837	112750946	2.29131	10.1913	2.15309	5e-05	0.00424799	UP	spib MGC53020 XELAEV_18036193mg	GO:0003700~sequence-specific DNA binding transcription factor activity;GO:0043565~sequence-specific DNA binding	NA	GO:0005634~nucleus	NA
TCONS_00047551	XLOC_024318	rna41693	btg5.L	NC_030736.1	115857783	115870029	1.65238	3.78794	1.19687	5e-05	0.00424799	UP	XELAEV_18036267mg	NA	NA	NA	RNA degradation [03018]
TCONS_00047565	XLOC_024328	rna41733	LOC108696828	NC_030736.1	118012951	118014807	4.72271	135.054	4.83778	5e-05	0.00424799	UP	hamp2 XELAEV_18036325mg	NA	GO:0006879~cellular iron ion homeostasis	GO:0005576~extracellular region;GO:0005623~cell	NA
TCONS_00047579	XLOC_024340	rna41750	alpl.L	NC_030736.1	118733232	118757596	8.0703	38.6044	2.25807	5e-05	0.00424799	UP	alpl XELAEV_18036350mg	GO:0004035~alkaline phosphatase activity	NA	NA	NA
TCONS_00047679	XLOC_024408	rna42027	LOC108697295	NC_030737.1	212158	216479	0.725492	2.31778	1.67571	5e-05	0.00424799	UP	XELAEV_18036604mg	NA	NA	GO:0016021~integral component of membrane	NA
TCONS_00048300	XLOC_024725	rna43144	LOC108697628	NC_030737.1	59195666	59215129	1.57293	4.98231	1.66336	5e-05	0.00424799	UP	XELAEV_18037482mg	GO:0004345~glucose-6-phosphate dehydrogenase activity;GO:0017057~6-phosphogluconolactonase activity;GO:0050661~NADP binding	GO:0006006~glucose metabolic process;GO:0006098~pentose-phosphate shunt	NA	NA
TCONS_00048398	XLOC_024789	rna43369	LOC108697707	NC_030737.1	69959094	70280069	0.615114	2.62096	2.09117	5e-05	0.00424799	UP	megf6 XELAEV_18037622mg	GO:0005509~calcium ion binding	NA	NA	NA
TCONS_00048446	XLOC_024810	rna43426	LOC108697727	NC_030737.1	71869735	71875829	0.498379	2.4778	2.31375	5e-05	0.00424799	UP	XELAEV_18037660mg	GO:0004674~protein serine/threonine kinase activity;GO:0005524~ATP binding	NA	GO:0016021~integral component of membrane	NA
TCONS_00049231	XLOC_025226	rna42841	LOC108697535	NC_030737.1	37848045	37906145	1.0197	2.60185	1.35139	5e-05	0.00424799	UP	stx3 TGas021o21.1-001 XENTR_v90029280mg	GO:0005484~SNAP receptor activity	GO:0006886~intracellular protein transport;GO:0016081~synaptic vesicle docking	GO:0005622~intracellular;GO:0016021~integral component of membrane	SNARE interactions in vesicular transport [04130]
TCONS_00049656	XLOC_025426	rna43580	cnfn-b	NC_030737.1	75718538	75724495	0.828896	6.18346	2.89915	5e-05	0.00424799	UP	cnfn-b	NA	NA	NA	NA
TCONS_00050681	XLOC_025991	rna45552	LOC397725	NC_030738.1	52167200	52192973	9.71523	49.67	2.35405	5e-05	0.00424799	UP	XELAEV_18039176mg	GO:0004252~serine-type endopeptidase activity	GO:0006956~complement activation	GO:0005576~extracellular region	NA
TCONS_00050753	XLOC_026023	rna45695	LOC108698598	NC_030738.1	55342338	55352887	0.632403	14.5039	4.51945	5e-05	0.00424799	UP	XELAEV_18039275mg	NA	NA	NA	NA
TCONS_00050867	XLOC_026081	rna45891	zfp36.L	NC_030738.1	59192492	59197310	1.91882	6.62315	1.7873	5e-05	0.00424799	UP	zfp36 C3H-1 XELAEV_18039412mg	GO:0046872~metal ion binding	NA	NA	NA
TCONS_00051125	XLOC_026206	rna46372	LOC108698786	NC_030738.1	74161176	74233723	0.670416	1.91515	1.51433	5e-05	0.00424799	UP	traf3 XELAEV_18039711mg	GO:0005164~tumor necrosis factor receptor binding;GO:0008270~zinc ion binding	GO:0001817~regulation of cytokine production;GO:0008063~Toll signaling pathway;GO:0032088~negative regulation of NF-kappaB transcription factor activity;GO:0033209~tumor necrosis factor-mediated signaling pathway;GO:0042981~regulation of apoptotic process;GO:0045087~innate immune response;GO:0050688~regulation of defense response to virus	NA	Herpes simplex infection [05168]; NOD-like receptor signaling pathway [04621]; Toll-like receptor signaling pathway [04620]; RIG-I-like receptor signaling pathway [04622]
TCONS_00051129	XLOC_026210	rna46379	LOC108698790	NC_030738.1	74630687	74643606	0.294564	123.472	8.71139	5e-05	0.00424799	UP	XELAEV_18039716mg	NA	GO:0006887~exocytosis	GO:0000145~exocyst	NA
TCONS_00052046	XLOC_026696	rna44180	slc31a1.L	NC_030738.1	1525634	1540146	7.00528	15.2796	1.12509	5e-05	0.00424799	UP	XELAEV_18038194mg	GO:0005375~copper ion transmembrane transporter activity	NA	GO:0016021~integral component of membrane	NA
TCONS_00052110	XLOC_026741	rna44301	slc2a6.L	NC_030738.1	3132020	3151249	0.257125	2.0132	2.96895	5e-05	0.00424799	UP	XELAEV_18038283mg	GO:0022857~transmembrane transporter activity	NA	GO:0016021~integral component of membrane	NA
TCONS_00052455	XLOC_026916	rna44841	LOC108698348	NC_030738.1	23312408	23316338	3.01727	53.0968	4.13731	5e-05	0.00424799	UP	LOC100491202	NA	NA	NA	NA
TCONS_00052456	XLOC_026917	rna44842	LOC108698351	NC_030738.1	23354978	23358262	1.09268	19.086	4.12657	5e-05	0.00424799	UP	NA	NA	NA	NA	NA
TCONS_00052463	XLOC_026924	rna44852	LOC108698357	NC_030738.1	23481707	23485168	2.18504	39.2047	4.1653	5e-05	0.00424799	UP	LOC100491202	NA	NA	NA	NA
TCONS_00052510	XLOC_026951	rna44954	irs4.L	NC_030738.1	29154920	29168191	4.5105	10.1131	1.16487	5e-05	0.00424799	UP	irs4 XELAEV_18038791mg	NA	NA	NA	FoxO signaling pathway [04068]; Insulin signaling pathway [04910]; Autophagy - animal [04140]; Adipocytokine signaling pathway [04920]
TCONS_00053041	XLOC_027190	rna45783	olfm4.L	NC_030738.1	57091830	57099129	3.09735	556.936	7.49033	5e-05	0.00424799	UP	XELAEV_18039339mg	GO:0003824~catalytic activity	NA	NA	NA
TCONS_00053623	XLOC_027428	rna46795	nfkbia.L	NC_030738.1	87013500	87016931	9.29462	50.7103	2.44781	5e-05	0.00424799	UP	XELAEV_18039957mg	NA	NA	NA	Herpes simplex infection [05168]; Cytosolic DNA-sensing pathway [04623]; RIG-I-like receptor signaling pathway [04622]; Apoptosis [04210]; Toll-like receptor signaling pathway [04620]; Adipocytokine signaling pathway [04920]; NOD-like receptor signaling pathway [04621]
TCONS_00053860	XLOC_027554	rna47173	LOC108699327	NC_030738.1	101711247	101743061	0.430818	10.8211	4.65063	5e-05	0.00424799	UP	XELAEV_18040313mg	GO:0004674~protein serine/threonine kinase activity;GO:0005524~ATP binding	NA	NA	NOD-like receptor signaling pathway [04621]; Cytosolic DNA-sensing pathway [04623]; Necroptosis [04217]
TCONS_00053863	XLOC_027555	rna47187	LOC108699332	NC_030738.1	102456103	102461494	4.38241	9.95427	1.18359	5e-05	0.00424799	UP	XELAEV_18040327mg	GO:0046872~metal ion binding	NA	GO:0005576~extracellular region	NA
TCONS_00054262	XLOC_027819	rna47949	MGC84886	NC_030739.1	2857711	2864986	1.53061	14.6125	3.25503	5e-05	0.00424799	UP	XELAEV_18041036mg	NA	NA	NA	Herpes simplex infection [05168]; Cytosolic DNA-sensing pathway [04623]; RIG-I-like receptor signaling pathway [04622]; Apoptosis [04210]; Toll-like receptor signaling pathway [04620]; Adipocytokine signaling pathway [04920]; NOD-like receptor signaling pathway [04621]
TCONS_00054406	XLOC_027896	rna48221	LOC108699789	NC_030739.1	13289161	13309138	7.6696	20.8032	1.43958	5e-05	0.00424799	UP	XELAEV_18041220mg	GO:0003934~GTP cyclohydrolase I activity	GO:0046654~tetrahydrofolate biosynthetic process	GO:0005737~cytoplasm	NA
TCONS_00054596	XLOC_027984	rna48500	LOC108699863	NC_030739.1	26644367	26665838	1.27774	7.25779	2.50594	5e-05	0.00424799	UP	XELAEV_18041423mg	NA	GO:0043066~negative regulation of apoptotic process	NA	NA
TCONS_00054830	XLOC_028073	rna48860	LOC108699956	NC_030739.1	34133453	34149414	1.29417	5.13571	1.98854	5e-05	0.00424799	UP	lrrc8a LOC494672	NA	NA	GO:0016021~integral component of membrane	NA
TCONS_00054958	XLOC_028128	rna49106	LOC108700020	NC_030739.1	40164849	40231850	0.306804	1.71144	2.47982	5e-05	0.00424799	UP	olfml2a	NA	NA	NA	NA
TCONS_00055403	XLOC_028388	rna49966	LOC443666	NC_030739.1	84640163	84644753	3.52051	11.2956	1.68191	5e-05	0.00424799	UP	XELAEV_18042589mg	GO:0046872~metal ion binding	NA	NA	NA
TCONS_00055725	XLOC_028584	rna47924	LOC108699711	NC_030739.1	1559386	1569000	14.2645	38.2352	1.42247	5e-05	0.00424799	UP	XELAEV_18041014mg	NA	NA	GO:0016021~integral component of membrane	NA
TCONS_00056002	XLOC_028735	rna48459	LOC108699853	NC_030739.1	26262534	26289100	1.16357	10.5146	3.17576	5e-05	0.00424799	UP	XELAEV_18041405mg	GO:0008191~metalloendopeptidase inhibitor activity	NA	GO:0005576~extracellular region	NA
TCONS_00057472	XLOC_029495	rna50982	LOC108700858	NC_030740.1	6321761	6354885	1.10402	3.93538	1.83373	5e-05	0.00424799	UP	mrc2 XELAEV_18043343mg	GO:0030246~carbohydrate binding	NA	GO:0016021~integral component of membrane	Phagosome [04145]
TCONS_00057535	XLOC_029537	rna51090	cebpb.L	NC_030740.1	10612353	10616494	0.72243	3.38243	2.22713	5e-05	0.00424799	UP	XELAEV_18043441mg	GO:0003700~sequence-specific DNA binding transcription factor activity	NA	NA	NA
TCONS_00057563	XLOC_029555	rna51155	pck1	NC_030740.1	13954080	13959654	15.6443	33.6696	1.10581	5e-05	0.00424799	UP	XELAEV_18043503mg	GO:0004613~phosphoenolpyruvate carboxykinase (GTP) activity;GO:0005525~GTP binding	GO:0006094~gluconeogenesis	NA	FoxO signaling pathway [04068]; Insulin signaling pathway [04910]; Adipocytokine signaling pathway [04920]; PPAR signaling pathway [03320]
TCONS_00057805	XLOC_029685	rna51621	g6pc	NC_030740.1	28965677	28969968	16.8763	38.6248	1.19453	5e-05	0.00424799	UP	XELAEV_18043834mg	GO:0004346~glucose-6-phosphatase activity	GO:0006094~gluconeogenesis	GO:0005789~endoplasmic reticulum membrane;GO:0016021~integral component of membrane	PATHWAY: Carbohydrate biosynthesis; gluconeogenesis. {ECO:0000256|PIRNR:PIRNR000905}.; Adipocytokine signaling pathway [04920]; Insulin signaling pathway [04910]; FoxO signaling pathway [04068]
TCONS_00057806	XLOC_029686	rna51622	MGC68455	NC_030740.1	28984804	28993354	1.04685	6.08995	2.54038	5e-05	0.00424799	UP	g6pc MGC68455 XELAEV_18043835mg	GO:0004346~glucose-6-phosphatase activity	GO:0006094~gluconeogenesis	GO:0005789~endoplasmic reticulum membrane;GO:0016021~integral component of membrane	PATHWAY: Carbohydrate biosynthesis; gluconeogenesis. {ECO:0000256|PIRNR:PIRNR000905}.; Adipocytokine signaling pathway [04920]; Insulin signaling pathway [04910]; FoxO signaling pathway [04068]
TCONS_00057807	XLOC_029687	rna51623	MGC68464	NC_030740.1	29030029	29034520	38.7312	82.7821	1.09582	5e-05	0.00424799	UP	MGC68464 XELAEV_18043836mg	GO:0004346~glucose-6-phosphatase activity	GO:0006094~gluconeogenesis	GO:0005789~endoplasmic reticulum membrane;GO:0016021~integral component of membrane	PATHWAY: Carbohydrate biosynthesis; gluconeogenesis. {ECO:0000256|PIRNR:PIRNR000905}.; Adipocytokine signaling pathway [04920]; Insulin signaling pathway [04910]; FoxO signaling pathway [04068]
TCONS_00058159	XLOC_029867	rna52251	prkca.S	NC_030740.1	43345269	43457047	2.4452	6.16332	1.33376	5e-05	0.00424799	UP	prkca prkca-prov XELAEV_18044251mg	GO:0004697~protein kinase C activity;GO:0005524~ATP binding;GO:0008270~zinc ion binding	GO:0035556~intracellular signal transduction	GO:0005829~cytosol;GO:0005886~plasma membrane	Vascular smooth muscle contraction [04270]; MAPK signaling pathway [04010]; mTOR signaling pathway [04150]; Gap junction [04540]; Melanogenesis [04916]; Calcium signaling pathway [04020]; Adrenergic signaling in cardiomyocytes [04261]; AGE-RAGE signaling pathway in diabetic complications [04933]; Wnt signaling pathway [04310]; Focal adhesion [04510]; Phosphatidylinositol signaling system [04070];…
TCONS_00058207	XLOC_029889	rna52350	dpp10.L	NC_030740.1	44758606	44833705	0.46571	2.42783	2.38216	5e-05	0.00424799	UP	XELAEV_18044312mg	GO:0008236~serine-type peptidase activity	NA	GO:0016021~integral component of membrane	NA
TCONS_00058345	XLOC_029952	rna52578	LOC108701277	NC_030740.1	50469473	50472457	0.457121	6.56099	3.84327	5e-05	0.00424799	UP	XELAEV_18044446mg	NA	NA	NA	NA
TCONS_00058506	XLOC_030025	rna52850	tank.L	NC_030740.1	61464070	61490864	2.08503	20.5704	3.30243	5e-05	0.00424799	UP	tank XELAEV_18044621mg	NA	NA	NA	RIG-I-like receptor signaling pathway [04622]; NOD-like receptor signaling pathway [04621]
TCONS_00059146	XLOC_030344	rna53995	LOC108701614	NC_030740.1	104066613	104321462	0.323047	1.35506	2.06854	5e-05	0.00424799	UP	XELAEV_18045393mg	NA	NA	NA	NA
TCONS_00059222	XLOC_030387	rna54165	LOC100489456.L	NC_030740.1	108269139	108286649	3.12835	8.95923	1.51797	5e-05	0.00424799	UP	XELAEV_18045501mg	GO:0004222~metalloendopeptidase activity;GO:0008270~zinc ion binding	NA	NA	NA
TCONS_00059305	XLOC_030437	rna54349	LOC108701716	NC_030740.1	113860598	113921027	0.520637	2.3378	2.1668	5e-05	0.00424799	UP	srcap XELAEV_18045635mg	GO:0003677~DNA binding;GO:0005524~ATP binding	NA	NA	NA
TCONS_00059451	XLOC_030534	rna50528	coq10b.L	NC_030740.1	243987	249793	2.51968	8.57508	1.76691	5e-05	0.00424799	UP	XELAEV_18043066mg	NA	NA	NA	NA
TCONS_00059582	XLOC_030612	rna50788	sdc4.L	NC_030740.1	3866115	3883784	26.8719	103.395	1.944	5e-05	0.00424799	UP	sdc4-b sdc4.2	GO:0005109~frizzled binding	GO:0001843~neural tube closure;GO:0008104~protein localization;GO:0016055~Wnt signaling pathway;GO:0060027~convergent extension involved in gastrulation	GO:0016021~integral component of membrane	ECM-receptor interaction [04512]; Cell adhesion molecules (CAMs) [04514]
TCONS_00060283	XLOC_030958	rna52012	LOC108701132	NC_030740.1	37631971	37637028	0.315112	2.28574	2.85873	5e-05	0.00424799	UP	XELAEV_18044096mg	GO:0004252~serine-type endopeptidase activity	NA	GO:0016021~integral component of membrane	NA
TCONS_00060365	XLOC_030992	rna52152	tekt3.L	NC_030740.1	41466795	41479031	4.38016	11.2286	1.35813	5e-05	0.00424799	UP	tekt3 XELAEV_18044186mg	NA	NA	NA	NA
TCONS_00061581	XLOC_031485	rna54164	LOC108701908	NC_030740.1	108136375	108207029	4.8106	19.7288	2.03602	5e-05	0.00424799	UP	XELAEV_18045500mg	GO:0032947~protein complex scaffold	NA	NA	NA
TCONS_00062095	XLOC_031770	rna55101	pck1.S	NC_030741.1	12630228	12635562	4.89798	17.6418	1.84874	5e-05	0.00424799	UP	XELAEV_18046218mg	GO:0004613~phosphoenolpyruvate carboxykinase (GTP) activity;GO:0005525~GTP binding	GO:0006094~gluconeogenesis	NA	FoxO signaling pathway [04068]; Insulin signaling pathway [04910]; Adipocytokine signaling pathway [04920]; PPAR signaling pathway [03320]
TCONS_00062273	XLOC_031860	rna55416	raig3	NC_030741.1	23191982	23207567	0.750955	2.67697	1.8338	5e-05	0.00424799	UP	XELAEV_18046458mg	GO:0004930~G-protein coupled receptor activity	NA	GO:0016021~integral component of membrane	NA
TCONS_00062313	XLOC_031881	rna55461	LOC108702724	NC_030741.1	25482988	25487683	24.8007	50.8835	1.03682	5e-05	0.00424799	UP	XELAEV_18046507mg	GO:0004346~glucose-6-phosphatase activity	GO:0006094~gluconeogenesis	GO:0005789~endoplasmic reticulum membrane;GO:0016021~integral component of membrane	PATHWAY: Carbohydrate biosynthesis; gluconeogenesis. {ECO:0000256|PIRNR:PIRNR000905}.; Adipocytokine signaling pathway [04920]; Insulin signaling pathway [04910]; FoxO signaling pathway [04068]
TCONS_00062670	XLOC_032066	rna56040	LOC108702883	NC_030741.1	41349409	41376266	0.621247	3.73686	2.58859	5e-05	0.00424799	UP	XELAEV_18046913mg	GO:0003676~nucleic acid binding;GO:0003950~NAD+ ADP-ribosyltransferase activity	NA	NA	NA
TCONS_00062871	XLOC_032162	rna56365	LOC108702967	NC_030741.1	56335170	56376436	0.459502	9.70372	4.4004	5e-05	0.00424799	UP	tank XELAEV_18047129mg	NA	NA	NA	RIG-I-like receptor signaling pathway [04622]; NOD-like receptor signaling pathway [04621]
TCONS_00063047	XLOC_032249	rna56691	cflar.S	NC_030741.1	71059067	71080822	0.764891	3.05028	1.99561	5e-05	0.00424799	UP	LOC780745	GO:0004197~cysteine-type endopeptidase activity	GO:0042981~regulation of apoptotic process	NA	Necroptosis [04217]; Apoptosis [04210]; Autophagy - animal [04140]
TCONS_00063715	XLOC_032660	rna55007	ada.S	NC_030741.1	7746379	7761406	0.241959	7.20758	4.89668	5e-05	0.00424799	UP	ada	GO:0004000~adenosine deaminase activity;GO:0008270~zinc ion binding	GO:0006154~adenosine catabolic process;GO:0009117~nucleotide metabolic process;GO:0009168~purine ribonucleoside monophosphate biosynthetic process;GO:0046103~inosine biosynthetic process	GO:0005764~lysosome;GO:0005886~plasma membrane;GO:0030054~cell junction;GO:0060205~cytoplasmic membrane-bounded vesicle lumen	NA
TCONS_00065447	XLOC_033596	rna58001	LOC108703451	NW_016694811.1	8060864	8068042	2.95856	6.42192	1.11811	5e-05	0.00424799	UP	tp53	GO:0003700~sequence-specific DNA binding transcription factor activity;GO:0044212~transcription regulatory region DNA binding;GO:0046872~metal ion binding	GO:0006351~transcription, DNA-templated;GO:0006915~apoptotic process;GO:0007049~cell cycle;GO:0051262~protein tetramerization	GO:0005634~nucleus;GO:0005737~cytoplasm	Ferroptosis [04216]; Mitophagy - animal [04137]; Cellular senescence [04218]; Wnt signaling pathway [04310]; MAPK signaling pathway [04010]; Apoptosis [04210]; Herpes simplex infection [05168]; Cell cycle [04110]; p53 signaling pathway [04115]
TCONS_00065516	XLOC_033623	rna57625	junb	NW_016694811.1	1763938	1769093	1.43075	8.53976	2.57742	5e-05	0.00424799	UP	junb	GO:0003677~DNA binding;GO:0003700~sequence-specific DNA binding transcription factor activity	GO:0006357~regulation of transcription from RNA polymerase II promoter;GO:0051726~regulation of cell cycle	NA	NA
TCONS_00065546	XLOC_033644	rna57675	LOC108703407	NW_016694811.1	2839515	2899759	0.55679	1.77102	1.66938	5e-05	0.00424799	UP	NA	GO:0004866~endopeptidase inhibitor activity	GO:0006956~complement activation	GO:0005615~extracellular space	Phagosome [04145]; Herpes simplex infection [05168]
TCONS_00065862	XLOC_033829	rna58210	LOC108703735	NW_016694812.1	6093447	6148781	0.325025	1.24099	1.93287	5e-05	0.00424799	UP	susd1 MGC75573	GO:0005509~calcium ion binding	NA	GO:0016021~integral component of membrane	NA
TCONS_00066093	XLOC_033969	rna58462	tnfrsf12a.L	NW_016694813.1	3007123	3017456	1.25003	11.0824	3.14823	5e-05	0.00424799	UP	Fn14	NA	NA	GO:0016021~integral component of membrane	Cytokine-cytokine receptor interaction [04060]
TCONS_00066332	XLOC_034120	rna58504	LOC108703954	NW_016694813.1	3723314	3739278	0.114048	1.52172	3.738	5e-05	0.00424799	UP	XENTR_v90025896mg	GO:0005525~GTP binding	NA	NA	NA
TCONS_00067126	XLOC_034573	rna59289	LOC108704377	NW_016694822.1	2293515	2304768	1.5639	4.51973	1.53108	5e-05	0.00424799	UP	bcl2l14 LOC100145509	NA	GO:0042981~regulation of apoptotic process	NA	NA
TCONS_00067185	XLOC_034615	rna59308	LOC108704383	NW_016694822.1	2608003	2617868	2.74556	7.17989	1.38686	5e-05	0.00424799	UP	bid	NA	GO:0043065~positive regulation of apoptotic process	GO:0005737~cytoplasm	p53 signaling pathway [04115]; Apoptosis [04210]; Necroptosis [04217]
TCONS_00067264	XLOC_034647	rna59341	ninj1.L	NW_016694823.1	467272	482264	3.51197	12.972	1.88505	5e-05	0.00424799	UP	ninj1 LOC100126622	NA	GO:0007155~cell adhesion;GO:0042246~tissue regeneration	GO:0016021~integral component of membrane	NA
TCONS_00067349	XLOC_034703	rna59461	phactr1.S	NW_016694826.1	1020757	1181574	2.29945	4.60603	1.00224	5e-05	0.00424799	UP	phactr1	GO:0003779~actin binding;GO:0004864~protein phosphatase inhibitor activity;GO:0008157~protein phosphatase 1 binding	GO:0031032~actomyosin structure organization;GO:0031532~actin cytoskeleton reorganization;GO:0043149~stress fiber assembly	GO:0005634~nucleus;GO:0005829~cytosol;GO:0030054~cell junction;GO:0045202~synapse	NA
TCONS_00067419	XLOC_034737	rna59534	sema3f.L	NW_016694827.1	834075	873653	3.66361	9.29049	1.34249	5e-05	0.00424799	UP	sema3f LOC100158345	NA	NA	NA	NA
TCONS_00067546	XLOC_034817	rna59625	LOC108704510	NW_016694828.1	2062156	2077761	0.370211	17.3461	5.55012	5e-05	0.00424799	UP	NA	NA	NA	NA	NA
TCONS_00067778	XLOC_034935	rna59862	LOC108704637	NW_016694833.1	1567600	1597813	0.747643	11.1825	3.90274	5e-05	0.00424799	UP	XENTR_v90026577mg	NA	NA	NA	NA
TCONS_00069196	XLOC_035786	rna61107	dbndd1.L	NW_016694888.1	293108	303037	0.530266	2.70708	2.35195	5e-05	0.00424799	UP	dbndd1	NA	NA	GO:0005737~cytoplasm	NA
TCONS_00069253	XLOC_035824	rna61154	LOC108705395	NW_016694894.1	141279	147297	2.10038	5.02035	1.25714	5e-05	0.00424799	UP	plxnb3 XELAEV_18041731mg	GO:0017154~semaphorin receptor activity	NA	GO:0016021~integral component of membrane	NA
TCONS_00069710	XLOC_036151	rna61549	LOC108705686	NW_016695138.1	373	4729	0.623562	5.61441	3.17053	5e-05	0.00424799	UP	loc398207	GO:0000049~tRNA binding;GO:0003725~double-stranded RNA binding;GO:0016779~nucleotidyltransferase activity	GO:0002949~tRNA threonylcarbamoyladenosine modification;GO:0006450~regulation of translational fidelity	GO:0005737~cytoplasm;GO:0016021~integral component of membrane	NA
TCONS_00003431	XLOC_001664	rna865	fgb.L	NC_030724.1	47562567	47571757	3.64679	0.570215	-2.67705	5e-05	0.00424799	Down	fgb LOC397825 XELAEV_18005467mg	GO:0005102~receptor binding;GO:0030674~protein binding, bridging	GO:0007165~signal transduction;GO:0030168~platelet activation;GO:0051258~protein polymerization	GO:0005577~fibrinogen complex	NA
TCONS_00005236	XLOC_002542	rna4071	rfesd.L	NC_030724.1	179376136	179382916	6.69644	3.09684	-1.1126	5e-05	0.00424799	Down	XELAEV_18008062mg	GO:0016491~oxidoreductase activity;GO:0051537~2 iron, 2 sulfur cluster binding	NA	NA	NA
TCONS_00008148	XLOC_004065	rna5945	LOC496300	NC_030725.1	80040787	80044173	3.79129	1.28344	-1.56267	5e-05	0.00424799	Down	XELAEV_18009684mg	NA	NA	NA	NA
TCONS_00008233	XLOC_004100	rna6091	LOC495841	NC_030725.1	86236530	86241516	6.58956	0.76469	-3.10723	5e-05	0.00424799	Down	prtn3 XELAEV_18009793mg	GO:0004252~serine-type endopeptidase activity	NA	NA	NA
TCONS_00009738	XLOC_004855	rna8854	mpo.L	NC_030726.1	41980790	41996549	21.9891	8.07917	-1.44451	5e-05	0.00424799	Down	mpo-A POX2' XPOX2'	GO:0004601~peroxidase activity;GO:0020037~heme binding	GO:0006952~defense response;GO:0006979~response to oxidative stress	NA	Phagosome [04145]
TCONS_00009817	XLOC_004893	rna9014	epx.L	NC_030726.1	48271250	48291179	9.99095	2.78564	-1.84261	5e-05	0.00424799	Down	PMR-1 XELAEV_18011935mg	GO:0004601~peroxidase activity;GO:0020037~heme binding	GO:0006952~defense response;GO:0006979~response to oxidative stress	NA	Phagosome [04145]
TCONS_00013575	XLOC_006728	rna11674	mmp7.L	NC_030726.1	162901661	162910766	12.7748	4.92046	-1.37643	5e-05	0.00424799	Down	XELAEV_18013821mg	GO:0004222~metalloendopeptidase activity;GO:0008270~zinc ion binding	GO:0030574~collagen catabolic process	GO:0031012~extracellular matrix	NA
TCONS_00014925	XLOC_007466	rna14072	LOC108709757	NC_030727.1	103992977	104133641	1.40686	0.603885	-1.22014	5e-05	0.00424799	Down	XELAEV_18015666mg	GO:0005524~ATP binding;GO:0042626~ATPase activity, coupled to transmembrane movement of substances	NA	GO:0016021~integral component of membrane	ABC transporters [02010]
TCONS_00017991	XLOC_009110	rna16211	LOC108711027	NC_030728.1	42608639	42637421	16.2615	6.75016	-1.26847	5e-05	0.00424799	Down	pah XELAEV_18017392mg	GO:0004505~phenylalanine 4-monooxygenase activity;GO:0005506~iron ion binding	GO:0006559~L-phenylalanine catabolic process	NA	NA
TCONS_00021490	XLOC_010960	rna18164	nt5dc4.L	NC_030728.1	118451717	118476315	1.25662	0.370574	-1.76172	5e-05	0.00424799	Down	nt5dc4 LOC494768 XELAEV_18018616mg	GO:0046872~metal ion binding	NA	NA	NA
TCONS_00022888	XLOC_011826	rna20667	LOC108712852	NC_030729.1	44061006	44069097	11.5988	3.44548	-1.75119	5e-05	0.00424799	Down	XELAEV_18020515mg	GO:0003924~GTPase activity;GO:0005525~GTP binding	GO:0007165~signal transduction	GO:0016020~membrane	NA
TCONS_00023894	XLOC_012321	rna19740	MGC68452	NC_030729.1	4540843	4563171	9.96493	2.38692	-2.06171	5e-05	0.00424799	Down	akr1d1 MGC108342	GO:0016491~oxidoreductase activity	NA	NA	NA
TCONS_00025011	XLOC_012855	rna21721	gns.S	NC_030729.1	88125378	88159439	3.70106	1.36711	-1.43681	5e-05	0.00424799	Down	XELAEV_18021194mg	GO:0008449~N-acetylglucosamine-6-sulfatase activity;GO:0046872~metal ion binding	GO:0030203~glycosaminoglycan metabolic process	GO:0005764~lysosome	Lysosome [04142]
TCONS_00025096	XLOC_012902	rna21854	LOC108713207	NC_030729.1	95657656	95699557	3.09359	0.785827	-1.977	5e-05	0.00424799	Down	pah XELAEV_18021296mg	GO:0004505~phenylalanine 4-monooxygenase activity;GO:0005506~iron ion binding	GO:0006559~L-phenylalanine catabolic process	NA	NA
TCONS_00025499	XLOC_013133	rna22563	LOC108713778	NC_030730.1	9801031	9815662	103.154	51.5615	-1.00043	5e-05	0.00424799	Down	XELAEV_18021897mg	GO:0004222~metalloendopeptidase activity;GO:0008270~zinc ion binding	NA	NA	NA
TCONS_00025730	XLOC_013225	rna22936	LOC108713881	NC_030730.1	22744704	22754591	19.9892	9.04073	-1.14471	5e-05	0.00424799	Down	XELAEV_18022142mg	NA	NA	NA	NA
TCONS_00033734	XLOC_017228	rna30595	tp63.L	NC_030732.1	100117480	100160796	4.50396	0.771702	-2.54508	5e-05	0.00424799	Down	XELAEV_18027483mg	GO:0003700~sequence-specific DNA binding transcription factor activity;GO:0044212~transcription regulatory region DNA binding	GO:0006915~apoptotic process;GO:0032502~developmental process;GO:0051262~protein tetramerization	GO:0005634~nucleus	NA
TCONS_00036523	XLOC_018737	rna32573	LOC108717876	NC_030733.1	47008349	47022160	7.23065	3.02485	-1.25726	5e-05	0.00424799	Down	XELAEV_18029087mg	GO:0008270~zinc ion binding	NA	GO:0005622~intracellular	NA
TCONS_00037451	XLOC_019228	rna31978	LOC108717383	NC_030733.1	11570952	11622203	1.14534	0.144574	-2.98589	5e-05	0.00424799	Down	XELAEV_18028617mg	GO:0005506~iron ion binding;GO:0009055~electron carrier activity;GO:0016614~oxidoreductase activity, acting on CH-OH group of donors;GO:0030151~molybdenum ion binding;GO:0043546~molybdopterin cofactor binding;GO:0050660~flavin adenine dinucleotide binding;GO:0051537~2 iron, 2 sulfur cluster binding	NA	NA	Peroxisome [04146]
TCONS_00042261	XLOC_021629	rna37511	LOC108719903	NC_030735.1	25312000	25352111	3.22493	1.34606	-1.26053	5e-05	0.00424799	Down	XELAEV_18032976mg	GO:0005201~extracellular matrix structural constituent	NA	NA	Focal adhesion [04510]; ECM-receptor interaction [04512]; AGE-RAGE signaling pathway in diabetic complications [04933]
TCONS_00042739	XLOC_021854	rna38342	LOC108695276	NC_030735.1	88709490	88715934	20.828	8.51249	-1.29087	5e-05	0.00424799	Down	ttr XELAEV_18033680mg	GO:0070324~thyroid hormone binding	GO:0042572~retinol metabolic process;GO:0070327~thyroid hormone transport	GO:0005576~extracellular region	NA
TCONS_00042829	XLOC_021888	rna38463	adhfe1.S	NC_030735.1	95910901	95930476	36.5941	10.9101	-1.74594	5e-05	0.00424799	Down	adhfe1 XELAEV_18033772mg	GO:0016491~oxidoreductase activity;GO:0046872~metal ion binding	NA	NA	NA
TCONS_00043763	XLOC_022371	rna38177	LOC108695220	NC_030735.1	78153844	78166127	6.11889	1.28598	-2.2504	5e-05	0.00424799	Down	NA	GO:0004180~carboxypeptidase activity;GO:0008237~metallopeptidase activity;GO:0016805~dipeptidase activity	NA	GO:0016021~integral component of membrane	NA
TCONS_00044302	XLOC_022663	rna39124	LOC108696033	NC_030736.1	5622172	5659458	3.65224	1.42345	-1.35939	5e-05	0.00424799	Down	XELAEV_18034320mg	GO:0004866~endopeptidase inhibitor activity	NA	GO:0005615~extracellular space	NA
TCONS_00045640	XLOC_023299	rna41401	LOC108697034	NC_030736.1	104460557	104466124	11.7174	1.60124	-2.87139	5e-05	0.00424799	Down	XELAEV_18036027mg	GO:0008047~enzyme activator activity	GO:0006629~lipid metabolic process;GO:0006869~lipid transport	GO:0042627~chylomicron	Cholesterol metabolism [04979]
TCONS_00046338	XLOC_023702	rna39495	cyp26a1.L	NC_030736.1	20075418	20080302	9.45689	4.59534	-1.04119	5e-05	0.00424799	Down	cyp26a1 LOC496314 XELAEV_18034594mg	GO:0004497~monooxygenase activity;GO:0005506~iron ion binding;GO:0016705~oxidoreductase activity, acting on paired donors, with incorporation or reduction of molecular oxygen;GO:0020037~heme binding	NA	NA	NA
TCONS_00049328	XLOC_025280	rna42995	apoa1.S	NC_030737.1	51523250	51527659	56.807	24.2453	-1.22837	5e-05	0.00424799	Down	apoa1 XELAEV_18037384mg	GO:0008289~lipid binding	GO:0006869~lipid transport;GO:0042157~lipoprotein metabolic process	GO:0005576~extracellular region	PPAR signaling pathway [03320]; Cholesterol metabolism [04979]
TCONS_00049830	XLOC_025500	rna43819	LOC108697835	NC_030737.1	84327372	84328590	9.32537	2.69945	-1.7885	5e-05	0.00424799	Down	NA	NA	NA	NA	NA
TCONS_00050030	XLOC_025621	rna44199	ambp.L	NC_030738.1	1735412	1740683	9.25916	3.10747	-1.57514	5e-05	0.00424799	Down	XELAEV_18038206mg	GO:0004867~serine-type endopeptidase inhibitor activity	NA	NA	NA
TCONS_00052362	XLOC_026872	rna44704	LOC108698298	NC_030738.1	18820140	18822953	27.7987	11.8192	-1.23389	5e-05	0.00424799	Down	NA	NA	NA	NA	NA
TCONS_00052921	XLOC_027120	rna45571	apom.S	NC_030738.1	52365995	52376396	4.13612	1.81598	-1.18753	5e-05	0.00424799	Down	LOC446928	NA	NA	NA	NA
TCONS_00053864	XLOC_027556	rna47188	MGC83053	NC_030738.1	102467141	102474406	7.99521	3.31037	-1.27214	5e-05	0.00424799	Down	MGC83053 XELAEV_18040328mg	GO:0046872~metal ion binding	NA	GO:0005576~extracellular region	NA
TCONS_00054112	XLOC_027733	rna47651	LOC108699620	NC_030738.1	116826176	116827672	89.5602	43.9875	-1.02576	5e-05	0.00424799	Down	XELAEV_18040787mg	NA	NA	NA	NA
TCONS_00054478	XLOC_027924	rna48312	serpina1.S	NC_030739.1	20058411	20075177	34.7556	16.7647	-1.05182	5e-05	0.00424799	Down	XELAEV_18041293mg	NA	NA	GO:0005615~extracellular space	NA
TCONS_00057246	XLOC_029363	rna50591	krt15.L	NC_030740.1	1116527	1120884	3.48914	0.943345	-1.88702	5e-05	0.00424799	Down	XELAEV_18043113mg	GO:0005198~structural molecule activity	NA	GO:0005882~intermediate filament	NA
TCONS_00058404	XLOC_029985	rna52656	LOC100145331.L	NC_030740.1	52651465	52674991	3.91092	1.18003	-1.72868	5e-05	0.00424799	Down	XELAEV_18044507mg	GO:0004497~monooxygenase activity;GO:0005506~iron ion binding;GO:0016705~oxidoreductase activity, acting on paired donors, with incorporation or reduction of molecular oxygen;GO:0020037~heme binding	NA	NA	PPAR signaling pathway [03320]; Cholesterol metabolism [04979]
TCONS_00058935	XLOC_030208	rna53592	LOC108701506	NC_030740.1	85466044	85467280	34.4042	9.265	-1.89272	5e-05	0.00424799	Down	XELAEV_18045082mg	GO:0005344~oxygen transporter activity;GO:0005506~iron ion binding;GO:0019825~oxygen binding;GO:0020037~heme binding	NA	GO:0005833~hemoglobin complex	NA
TCONS_00058947	XLOC_030215	rna53616	LOC108701509	NC_030740.1	85809892	85812045	55.773	10.7953	-2.36916	5e-05	0.00424799	Down	XELAEV_18047460mg	GO:0005344~oxygen transporter activity;GO:0005506~iron ion binding;GO:0019825~oxygen binding;GO:0020037~heme binding	NA	GO:0005833~hemoglobin complex	NA
TCONS_00058949	XLOC_030217	rna53618	hba2.L	NC_030740.1	85826095	85827942	15.4983	1.019	-3.92688	5e-05	0.00424799	Down	hba2 XELAEV_18045098mg	GO:0005344~oxygen transporter activity;GO:0005506~iron ion binding;GO:0019825~oxygen binding;GO:0020037~heme binding	NA	GO:0005833~hemoglobin complex	NA
TCONS_00058950	XLOC_030218	rna53619	hba3.L	NC_030740.1	85856191	85860068	90.5395	25.4134	-1.83296	5e-05	0.00424799	Down	XELAEV_18045099mg	GO:0005344~oxygen transporter activity;GO:0005506~iron ion binding;GO:0019825~oxygen binding;GO:0020037~heme binding	NA	GO:0005833~hemoglobin complex	NA
TCONS_00059478	XLOC_030548	rna50597	LOC100036883	NC_030740.1	1224908	1233049	9.35287	3.35213	-1.48033	5e-05	0.00424799	Down	LOC100036883 XELAEV_18043118mg	GO:0005198~structural molecule activity	NA	GO:0005882~intermediate filament	NA
TCONS_00059644	XLOC_030656	rna50915	LOC108700840	NC_030740.1	5342657	5367765	8.24675	3.71166	-1.15176	5e-05	0.00424799	Down	col1a1 XELAEV_18043299mg	GO:0005201~extracellular matrix structural constituent	NA	NA	Focal adhesion [04510]; ECM-receptor interaction [04512]; AGE-RAGE signaling pathway in diabetic complications [04933]
TCONS_00060803	XLOC_031167	rna52874	LOC108701350	NC_030740.1	62892967	62968566	5.58121	0.66746	-3.06383	5e-05	0.00424799	Down	XELAEV_18044634mg	NA	NA	NA	NA
TCONS_00061222	XLOC_031336	rna53591	hbe1.L	NC_030740.1	85442386	85444183	26.367	2.5835	-3.35133	5e-05	0.00424799	Down	hbe1 MGC85319 XELAEV_18045080mg	GO:0005344~oxygen transporter activity;GO:0005506~iron ion binding;GO:0019825~oxygen binding;GO:0020037~heme binding	NA	GO:0005833~hemoglobin complex	NA
TCONS_00062501	XLOC_031979	rna55766	LOC108702819	NC_030741.1	33679910	33730179	2.11226	0.9304	-1.18286	5e-05	0.00424799	Down	itgb4 XELAEV_18046711mg	GO:0004872~receptor activity	GO:0007160~cell-matrix adhesion;GO:0007229~integrin-mediated signaling pathway;GO:0031581~hemidesmosome assembly;GO:0048870~cell motility	GO:0008305~integrin complex	ECM-receptor interaction [04512]; Focal adhesion [04510]; Regulation of actin cytoskeleton [04810]
TCONS_00063128	XLOC_032295	rna56839	LOC108702417	NC_030741.1	76893425	76894741	12.3157	1.73847	-2.8246	5e-05	0.00424799	Down	XELAEV_18047452mg	GO:0005344~oxygen transporter activity;GO:0005506~iron ion binding;GO:0019825~oxygen binding;GO:0020037~heme binding	NA	GO:0005833~hemoglobin complex	NA
TCONS_00063129	XLOC_032296	rna56849	LOC108702419	NC_030741.1	77101304	77103120	22.7734	1.8932	-3.58846	5e-05	0.00424799	Down	XELAEV_18047459mg	GO:0005344~oxygen transporter activity;GO:0005506~iron ion binding;GO:0019825~oxygen binding;GO:0020037~heme binding	NA	GO:0005833~hemoglobin complex	NA
TCONS_00063130	XLOC_032297	rna56850	LOC108703098	NC_030741.1	77114538	77116169	34.195	11.2951	-1.59809	5e-05	0.00424799	Down	XELAEV_18047460mg	GO:0005344~oxygen transporter activity;GO:0005506~iron ion binding;GO:0019825~oxygen binding;GO:0020037~heme binding	NA	GO:0005833~hemoglobin complex	NA
TCONS_00063131	XLOC_032298	rna56851	LOC108703099	NC_030741.1	77131520	77133621	29.5427	9.19764	-1.68346	5e-05	0.00424799	Down	XELAEV_18047460mg	GO:0005344~oxygen transporter activity;GO:0005506~iron ion binding;GO:0019825~oxygen binding;GO:0020037~heme binding	NA	GO:0005833~hemoglobin complex	NA
TCONS_00063134	XLOC_032301	rna56854	hba4.L	NC_030741.1	77180685	77184299	92.0316	32.3588	-1.50797	5e-05	0.00424799	Down	hba4 XELAEV_18047464mg	GO:0005344~oxygen transporter activity;GO:0005506~iron ion binding;GO:0019825~oxygen binding;GO:0020037~heme binding	NA	GO:0005833~hemoglobin complex	NA
TCONS_00063534	XLOC_032547	rna54685	LOC108702502	NC_030741.1	2260305	2283567	8.06586	3.70352	-1.12293	5e-05	0.00424799	Down	XELAEV_18045947mg	GO:0046872~metal ion binding	NA	NA	NA
TCONS_00063974	XLOC_032790	rna55485	mmp9.L	NC_030741.1	26297459	26308882	4.0902	1.94683	-1.07105	5e-05	0.00424799	Down	mmp9 MMP-9 XELAEV_18046526mg	GO:0004222~metalloendopeptidase activity;GO:0008270~zinc ion binding	GO:0001503~ossification;GO:0030574~collagen catabolic process;GO:0050900~leukocyte migration	GO:0031012~extracellular matrix	NA
TCONS_00064749	XLOC_033157	rna56838	hbd.S	NC_030741.1	76874475	76876603	68.0595	17.46	-1.96274	5e-05	0.00424799	Down	NA	GO:0005344~oxygen transporter activity;GO:0005506~iron ion binding;GO:0019825~oxygen binding;GO:0020037~heme binding	NA	GO:0005833~hemoglobin complex	NA
TCONS_00064750	XLOC_033158	rna56840	LOC108702418	NC_030741.1	76897867	76899099	24.7373	5.13911	-2.26709	5e-05	0.00424799	Down	XELAEV_18047453mg	GO:0005344~oxygen transporter activity;GO:0005506~iron ion binding;GO:0019825~oxygen binding;GO:0020037~heme binding	NA	GO:0005833~hemoglobin complex	NA
TCONS_00066038	XLOC_033932	rna58365	hist1h4a.L	NW_016694813.1	1879607	1880583	10.0131	2.07437	-2.27114	5e-05	0.00424799	Down	XELAEV_18028549mg	GO:0003677~DNA binding;GO:0046982~protein heterodimerization activity	GO:0006334~nucleosome assembly;GO:0006352~DNA-templated transcription, initiation	GO:0000786~nucleosome;GO:0005634~nucleus	NA
TCONS_00070018	XLOC_036434	rna61840	LOC108705956	NW_016700213.1	485	984	305.868	39.5842	-2.94991	5e-05	0.00424799	Down	NA	NA	NA	NA	NA
TCONS_00000738	XLOC_000369	rna1206	LOC108710823	NC_030724.1	68134449	68171425	12.4619	6.69856	-0.895606	5e-05	0.00424799	NEUTRAL	mttp.1 XELAEV_18005735mg	GO:0005319~lipid transporter activity	NA	NA	NA
TCONS_00004110	XLOC_001992	rna2133	isyna1.L	NC_030724.1	103807791	103819619	21.1149	39.7333	0.912085	5e-05	0.00424799	NEUTRAL	isyna1-b ino1-b	GO:0004512~inositol-3-phosphate synthase activity	GO:0006021~inositol biosynthetic process;GO:0008654~phospholipid biosynthetic process	GO:0005737~cytoplasm	PATHWAY: Polyol metabolism; myo-inositol biosynthesis; myo-inositol from D-glucose 6-phosphate: step 1/2.
TCONS_00005943	XLOC_002929	rna5384	LOC108706651	NC_030725.1	43250624	43261566	13.1334	6.61819	-0.988731	5e-05	0.00424799	NEUTRAL	XELAEV_18009208mg	GO:0005102~receptor binding;GO:0030674~protein binding, bridging	GO:0007165~signal transduction;GO:0030168~platelet activation;GO:0051258~protein polymerization	GO:0005577~fibrinogen complex	NA
TCONS_00005944	XLOC_002930	rna5385	fga.S	NC_030725.1	43267881	43277027	20.8876	11.144	-0.906379	5e-05	0.00424799	NEUTRAL	XELAEV_18009209mg	GO:0005102~receptor binding;GO:0030674~protein binding, bridging	GO:0007165~signal transduction;GO:0030168~platelet activation;GO:0051258~protein polymerization	GO:0005577~fibrinogen complex	NA
TCONS_00011126	XLOC_005483	rna11270	itga5.L	NC_030726.1	147260246	147322463	5.92845	10.1118	0.770316	5e-05	0.00424799	NEUTRAL	XELAEV_18013548mg	NA	GO:0007155~cell adhesion;GO:0007229~integrin-mediated signaling pathway	GO:0008305~integrin complex	ECM-receptor interaction [04512]; Regulation of actin cytoskeleton [04810]; Focal adhesion [04510]; Phagosome [04145]
TCONS_00011244	XLOC_005548	rna11459	foxo1.L	NC_030726.1	153092680	153139397	5.80423	10.3782	0.838385	5e-05	0.00424799	NEUTRAL	foxo1 XELAEV_18013683mg	GO:0003700~sequence-specific DNA binding transcription factor activity;GO:0043565~sequence-specific DNA binding	GO:0006351~transcription, DNA-templated	GO:0005634~nucleus	Cellular senescence [04218]; Insulin signaling pathway [04910]; AGE-RAGE signaling pathway in diabetic complications [04933]; FoxO signaling pathway [04068]
TCONS_00011725	XLOC_005807	rna8284	ets2.L	NC_030726.1	11069604	11082034	6.40167	11.5038	0.845594	5e-05	0.00424799	NEUTRAL	XELAEV_18011436mg	GO:0003700~sequence-specific DNA binding transcription factor activity;GO:0043565~sequence-specific DNA binding	NA	GO:0005634~nucleus	NA
TCONS_00017582	XLOC_008879	rna15509	LOC108710791	NC_030728.1	9607333	9699587	1.28833	0.671931	-0.939116	5e-05	0.00424799	NEUTRAL	XELAEV_18016840mg	GO:0005509~calcium ion binding	GO:0007156~homophilic cell adhesion via plasma membrane adhesion molecules	GO:0005886~plasma membrane;GO:0016021~integral component of membrane	NA
TCONS_00017841	XLOC_009036	rna15945	LOC108710937	NC_030728.1	33517034	33526071	35.5243	18.8427	-0.914799	5e-05	0.00424799	NEUTRAL	XELAEV_18017217mg	NA	NA	NA	NA
TCONS_00018043	XLOC_009142	rna16302	MGC52780	NC_030728.1	48212943	48216838	60.4577	99.6327	0.720693	5e-05	0.00424799	NEUTRAL	XELAEV_18017469mg	NA	GO:0008285~negative regulation of cell proliferation	NA	RNA degradation [03018]
TCONS_00019160	XLOC_009646	rna18221	ido1.L	NC_030728.1	119587073	119606539	17.5873	34.5881	0.975745	5e-05	0.00424799	NEUTRAL	XELAEV_18018656mg	GO:0020037~heme binding;GO:0046872~metal ion binding	GO:0019441~tryptophan catabolic process to kynurenine	NA	NA
TCONS_00020385	XLOC_010449	rna16174	slc5a8.L	NC_030728.1	41555997	41574787	4.06531	7.60923	0.904384	5e-05	0.00424799	NEUTRAL	XELAEV_18017365mg	GO:0022857~transmembrane transporter activity	NA	GO:0016021~integral component of membrane	NA
TCONS_00022289	XLOC_011522	rna19632	has1.L	NC_030729.1	1587446	1591794	14.4202	27.7691	0.945388	5e-05	0.00424799	NEUTRAL	has1 XELAEV_18019732mg	GO:0050501~hyaluronan synthase activity	GO:0030213~hyaluronan biosynthetic process	GO:0016021~integral component of membrane	NA
TCONS_00023667	XLOC_012182	rna22025	dusp1-b	NC_030729.1	103172825	103176146	4.57209	8.96046	0.970719	5e-05	0.00424799	NEUTRAL	dusp1 XELAEV_18021426mg	GO:0004725~protein tyrosine phosphatase activity;GO:0017017~MAP kinase tyrosine/serine/threonine phosphatase activity	NA	NA	MAPK signaling pathway [04010]
TCONS_00025726	XLOC_013223	rna22932	LOC108713880	NC_030730.1	22616216	22698875	12.6343	21.7369	0.782804	5e-05	0.00424799	NEUTRAL	eps8l2 XELAEV_18022140mg	NA	NA	NA	NA
TCONS_00029363	XLOC_015088	rna25723	pim1.L	NC_030730.1	132230047	132240387	12.5681	22.8169	0.86034	5e-05	0.00424799	NEUTRAL	pim1 pim3	GO:0004674~protein serine/threonine kinase activity;GO:0005524~ATP binding	GO:0043066~negative regulation of apoptotic process	NA	AGE-RAGE signaling pathway in diabetic complications [04933]
TCONS_00032966	XLOC_016895	rna29439	LOC100135146.L	NC_030732.1	37911262	37919045	41.5004	77.7702	0.906091	5e-05	0.00424799	NEUTRAL	LOC100137667 XELAEV_18026614mg	NA	NA	NA	NA
TCONS_00034127	XLOC_017438	rna31371	grhl1.L	NC_030732.1	137917799	137944569	14.1016	23.909	0.761696	5e-05	0.00424799	NEUTRAL	XELAEV_18028037mg	NA	NA	NA	NA
TCONS_00035320	XLOC_018110	rna30613	LOC108716978	NC_030732.1	101652474	101698952	5.17965	2.71434	-0.932255	5e-05	0.00424799	NEUTRAL	XELAEV_18027498mg	GO:0005524~ATP binding;GO:0016887~ATPase activity;GO:0046872~metal ion binding	GO:0006812~cation transport	GO:0016021~integral component of membrane	NA
TCONS_00036248	XLOC_018596	rna32101	lpgat1.S	NC_030733.1	17571484	17626665	5.27055	10.3861	0.978622	5e-05	0.00424799	NEUTRAL	XELAEV_18028700mg	GO:0016746~transferase activity, transferring acyl groups	GO:0008152~metabolic process	GO:0016021~integral component of membrane	NA
TCONS_00037499	XLOC_019255	rna32076	LOC108717712	NC_030733.1	16578320	16632152	1.85399	3.69076	0.993284	5e-05	0.00424799	NEUTRAL	prox1 XELAEV_18028683mg	GO:0003677~DNA binding	GO:0006355~regulation of transcription, DNA-templated	NA	NA
TCONS_00039572	XLOC_020295	rna35654	ripk1.L	NC_030734.1	85443821	85464280	2.23244	4.36796	0.968338	5e-05	0.00424799	NEUTRAL	xRIP1beta	GO:0004672~protein kinase activity;GO:0005524~ATP binding	GO:0007165~signal transduction	NA	NOD-like receptor signaling pathway [04621]; Cytosolic DNA-sensing pathway [04623]; Toll-like receptor signaling pathway [04620]; Apoptosis [04210]; Necroptosis [04217]; RIG-I-like receptor signaling pathway [04622]
TCONS_00040393	XLOC_020685	rna34264	LOC108718659	NC_030734.1	2683604	2698249	69.4948	122.403	0.816664	5e-05	0.00424799	NEUTRAL	XELAEV_18030500mg	NA	NA	NA	NA
TCONS_00041311	XLOC_021137	rna35900	darmin.L	NC_030734.1	99092123	99099881	437.54	251.575	-0.798422	5e-05	0.00424799	NEUTRAL	NA	GO:0004180~carboxypeptidase activity;GO:0008237~metallopeptidase activity;GO:0016805~dipeptidase activity	NA	GO:0016021~integral component of membrane	NA
TCONS_00044145	XLOC_022567	rna38827	LOC108695455	NC_030735.1	121157493	121231785	2.84576	5.56291	0.967023	5e-05	0.00424799	NEUTRAL	st3gal1 XELAEV_18034034mg	GO:0008373~sialyltransferase activity	GO:0006486~protein glycosylation	GO:0005794~Golgi apparatus;GO:0016021~integral component of membrane	NA
TCONS_00045986	XLOC_023513	rna41965	rdd4.L	NC_030736.1	124907406	124981704	14.1339	26.4433	0.903746	5e-05	0.00424799	NEUTRAL	Rdd4	NA	NA	NA	NA
TCONS_00046124	XLOC_023596	rna39116	a2ml1.L	NC_030736.1	5385823	5419172	66.1151	39.9577	-0.726505	5e-05	0.00424799	NEUTRAL	XELAEV_18034311mg	GO:0004866~endopeptidase inhibitor activity	NA	GO:0005615~extracellular space	NA
TCONS_00046477	XLOC_023776	rna39750	LOC108696199	NC_030736.1	33184042	33224317	5.1662	9.43237	0.868516	5e-05	0.00424799	NEUTRAL	XELAEV_18034772mg	GO:0005524~ATP binding;GO:0042626~ATPase activity, coupled to transmembrane movement of substances	NA	GO:0016021~integral component of membrane	ABC transporters [02010]
TCONS_00048348	XLOC_024758	rna43277	errfi1.S	NC_030737.1	65011715	65030609	2.34075	4.36236	0.898141	5e-05	0.00424799	NEUTRAL	XELAEV_18037564mg	NA	NA	NA	NA
TCONS_00050700	XLOC_026000	rna45589	LOC108698569	NC_030738.1	52902317	52911125	24.5968	46.823	0.928743	5e-05	0.00424799	NEUTRAL	ly6g6c XELAEV_18039203mg	NA	NA	NA	NA
TCONS_00050978	XLOC_026136	rna46102	LOC108698722	NC_030738.1	64893745	64973670	3.15356	1.58559	-0.991963	5e-05	0.00424799	NEUTRAL	XELAEV_18039549mg	GO:0008273~calcium, potassium:sodium antiporter activity	NA	GO:0005887~integral component of plasma membrane	NA
TCONS_00053254	XLOC_027283	rna46145	LOC397792	NC_030738.1	65837356	65844726	27.1307	14.9202	-0.862662	5e-05	0.00424799	NEUTRAL	XELAEV_18039576mg	NA	NA	GO:0005615~extracellular space	NA
TCONS_00054633	XLOC_027997	rna48547	LOC108699874	NC_030739.1	27140535	27145325	8.33578	16.5099	0.985945	5e-05	0.00424799	NEUTRAL	XELAEV_18041452mg	GO:0036094~small molecule binding	NA	NA	NA
TCONS_00055341	XLOC_028350	rna49840	LOC414539	NC_030739.1	81344136	81368334	17.253	30.8675	0.839245	5e-05	0.00424799	NEUTRAL	XELAEV_18042506mg	GO:0004867~serine-type endopeptidase inhibitor activity	NA	GO:0016021~integral component of membrane	NA
TCONS_00056497	XLOC_028956	rna49322	irs4.S	NC_030739.1	56898497	56909839	5.70411	10.8453	0.926992	5e-05	0.00424799	NEUTRAL	irs2-a irsu	GO:0004871~signal transducer activity;GO:0005158~insulin receptor binding;GO:0005159~insulin-like growth factor receptor binding;GO:0042169~SH2 domain binding	GO:0008286~insulin receptor signaling pathway;GO:0048009~insulin-like growth factor receptor signaling pathway	GO:0005634~nucleus;GO:0005737~cytoplasm;GO:0043231~intracellular membrane-bounded organelle	FoxO signaling pathway [04068]; Insulin signaling pathway [04910]; Autophagy - animal [04140]; Adipocytokine signaling pathway [04920]
TCONS_00056983	XLOC_029215	rna50145	LOC108700347	NC_030739.1	91277018	91283520	4.56137	8.39425	0.879935	5e-05	0.00424799	NEUTRAL	txnip XELAEV_18042743mg	NA	GO:0007165~signal transduction	NA	NOD-like receptor signaling pathway [04621]
TCONS_00058271	XLOC_029922	rna52424	tfcp2l1.L	NC_030740.1	46139160	46160317	19.5792	39.1028	0.997947	5e-05	0.00424799	NEUTRAL	tfcp2l1 XELAEV_18044364mg	GO:0003700~sequence-specific DNA binding transcription factor activity	GO:0006357~regulation of transcription from RNA polymerase II promoter	NA	NA
TCONS_00058526	XLOC_030040	rna52901	LOC108701364	NC_030740.1	64644062	64686607	30.7752	17.6613	-0.801172	5e-05	0.00424799	NEUTRAL	XELAEV_18044658mg	GO:0004867~serine-type endopeptidase inhibitor activity	NA	NA	NA
TCONS_00059092	XLOC_030304	rna53890	LOC108701580	NC_030740.1	100056994	100060125	50.5552	27.2198	-0.893204	5e-05	0.00424799	NEUTRAL	ocm.2 XELAEV_18045306mg	GO:0005509~calcium ion binding	NA	NA	NA
TCONS_00062312	XLOC_031880	rna55460	g6pc.S	NC_030741.1	25454422	25460420	18.3012	35.0744	0.938481	5e-05	0.00424799	NEUTRAL	XELAEV_18046506mg	GO:0004346~glucose-6-phosphatase activity	GO:0006094~gluconeogenesis	GO:0005789~endoplasmic reticulum membrane;GO:0016021~integral component of membrane	PATHWAY: Carbohydrate biosynthesis; gluconeogenesis. {ECO:0000256|PIRNR:PIRNR000905}.; Adipocytokine signaling pathway [04920]; Insulin signaling pathway [04910]; FoxO signaling pathway [04068]
TCONS_00063087	XLOC_032273	rna56764	col3a1.S	NC_030741.1	75193328	75253150	9.54956	4.92775	-0.954504	5e-05	0.00424799	NEUTRAL	XELAEV_18047403mg	GO:0005201~extracellular matrix structural constituent	NA	NA	AGE-RAGE signaling pathway in diabetic complications [04933]
TCONS_00063587	XLOC_032582	rna54773	sdc4.S	NC_030741.1	3559571	3576745	43.2062	77.5067	0.843082	5e-05	0.00424799	NEUTRAL	sdc4-a sdc4.1	GO:0005109~frizzled binding	GO:0001843~neural tube closure;GO:0008104~protein localization;GO:0016055~Wnt signaling pathway;GO:0060027~convergent extension involved in gastrulation	GO:0016021~integral component of membrane	ECM-receptor interaction [04512]; Cell adhesion molecules (CAMs) [04514]
TCONS_00067630	XLOC_034860	rna59669	slc6a13.S	NW_016694830.1	625203	650404	13.2849	6.88673	-0.9479	5e-05	0.00424799	NEUTRAL	slc6a13 MGC68654	GO:0005328~neurotransmitter:sodium symporter activity	NA	GO:0016021~integral component of membrane	NA
TCONS_00068504	XLOC_035374	rna60485	azin2.S	NW_016694858.1	202328	208667	66.1665	115.596	0.804914	5e-05	0.00424799	NEUTRAL	MGC52527	GO:0003824~catalytic activity;GO:0042978~ornithine decarboxylase activator activity	GO:0006596~polyamine biosynthetic process;GO:1902269~positive regulation of polyamine transmembrane transport	NA	NA
TCONS_00069335	XLOC_035880	rna61222	pnrc2.L	NW_016694901.1	58957	64372	38.7596	64.4027	0.732569	5e-05	0.00424799	NEUTRAL	pnrc2-a	NA	GO:0000184~nuclear-transcribed mRNA catabolic process, nonsense-mediated decay;GO:0006351~transcription, DNA-templated;GO:0006355~regulation of transcription, DNA-templated	GO:0000932~cytoplasmic mRNA processing body;GO:0005634~nucleus	NA
TCONS_00069832	XLOC_036258	rna61662	LOC108705792	NW_016695825.1	1834	2801	183.622	313.283	0.770729	5e-05	0.00424799	NEUTRAL	NA	NA	NA	NA	NA
TCONS_00000572	XLOC_000279	rna864	LOC398654	NC_030724.1	47534170	47544715	1.6968			5e-05	0.00424799		fga XELAEV_18005466mg	GO:0005102~receptor binding;GO:0030674~protein binding, bridging	GO:0007165~signal transduction;GO:0030168~platelet activation;GO:0051258~protein polymerization	GO:0005577~fibrinogen complex	NA
TCONS_00009224	XLOC_004579	rna7941	LOC108706461	NC_030725.1	177341061	177341556	2.25794			5e-05	0.00424799		hes4-b hairy2 hairy2b	GO:0043565~sequence-specific DNA binding;GO:0046982~protein heterodimerization activity	GO:0000122~negative regulation of transcription from RNA polymerase II promoter;GO:0002088~lens development in camera-type eye;GO:0006351~transcription, DNA-templated;GO:0007219~Notch signaling pathway;GO:0007517~muscle organ development;GO:0008283~cell proliferation;GO:0014029~neural crest formation;GO:0021501~prechordal plate formation;GO:0033504~floor plate development;GO:0043066~negative regu…	GO:0005634~nucleus	Notch signaling pathway [04330]; Fanconi anemia pathway [03460]
TCONS_00058943	XLOC_030211	rna53612	LOC108701877	NC_030740.1	85740135	85741056	2.85184			5e-05	0.00424799		HBA-L3 hba-l3	GO:0005344~oxygen transporter activity;GO:0005506~iron ion binding;GO:0019825~oxygen binding;GO:0020037~heme binding	NA	GO:0005833~hemoglobin complex	NA
TCONS_00005495	XLOC_002671	rna4580	LOC108695867	NC_030724.1	207986374	207993176		0.932251		5e-05	0.00424799		XELAEV_18008428mg	GO:0045735~nutrient reservoir activity	NA	GO:0016021~integral component of membrane	NA
TCONS_00005496	XLOC_002672	rna4581	LOC398210.L	NC_030724.1	208023971	208039439		6.7713		5e-05	0.00424799		XELAEV_18008429mg	GO:0045735~nutrient reservoir activity	NA	GO:0016021~integral component of membrane	NA
TCONS_00006657	XLOC_003301	rna6646	LOC108707010	NC_030725.1	114701535	114712539		1.64258		5e-05	0.00424799		psme2 MGC84168 XELAEV_18007018mg	NA	NA	GO:0008537~proteasome activator complex	Proteasome [03050]
TCONS_00008054	XLOC_004013	rna5772	LOC108706143	NC_030725.1	68781960	68785087		7.73198		5e-05	0.00424799		CXCL8 XELAEV_18009501mg	GO:0005153~interleukin-8 receptor binding;GO:0008009~chemokine activity	GO:0006954~inflammatory response;GO:0006955~immune response;GO:0030593~neutrophil chemotaxis;GO:0042119~neutrophil activation	GO:0005615~extracellular space	Cellular senescence [04218]; Salmonella infection [05132]; AGE-RAGE signaling pathway in diabetic complications [04933]; RIG-I-like receptor signaling pathway [04622]; NOD-like receptor signaling pathway [04621]; Cytokine-cytokine receptor interaction [04060]; Toll-like receptor signaling pathway [04620]
TCONS_00012744	XLOC_006316	rna10155	LOC108708329	NC_030726.1	95726094	95728257		4.95464		5e-05	0.00424799		XELAEV_18012753mg XELAEV_18012754mg	GO:0008009~chemokine activity	GO:0006955~immune response	GO:0005615~extracellular space	Salmonella infection [05132]; Toll-like receptor signaling pathway [04620]; Cytokine-cytokine receptor interaction [04060]
TCONS_00012745	XLOC_006317	rna10156	LOC108708330	NC_030726.1	95733075	95741687		2.02199		5e-05	0.00424799		XELAEV_18012753mg XELAEV_18012754mg	GO:0008009~chemokine activity	GO:0006955~immune response	GO:0005615~extracellular space	Salmonella infection [05132]; Toll-like receptor signaling pathway [04620]; Cytokine-cytokine receptor interaction [04060]
TCONS_00012746	XLOC_006317	rna10157	LOC108708330	NC_030726.1	95733075	95741687		14.8669		5e-05	0.00424799		XELAEV_18012753mg XELAEV_18012754mg	GO:0008009~chemokine activity	GO:0006955~immune response	GO:0005615~extracellular space	Salmonella infection [05132]; Toll-like receptor signaling pathway [04620]; Cytokine-cytokine receptor interaction [04060]
TCONS_00016197	XLOC_008176	rna13156	LOC108709106	NC_030727.1	59650199	59657700		1.39887		5e-05	0.00424799		il10 XELAEV_18014981mg	GO:0005125~cytokine activity	GO:0006955~immune response	GO:0005576~extracellular region	FoxO signaling pathway [04068]; Cytokine-cytokine receptor interaction [04060]; Intestinal immune network for IgA production [04672]
TCONS_00019144	XLOC_009634	rna18161	LOC108711577	NC_030728.1	118310898	118316511		2.95954		5e-05	0.00424799		XELAEV_18018613mg	GO:0005125~cytokine activity;GO:0005149~interleukin-1 receptor binding	GO:0006954~inflammatory response;GO:0006955~immune response	GO:0005615~extracellular space	Salmonella infection [05132]; AGE-RAGE signaling pathway in diabetic complications [04933]; Herpes simplex infection [05168]; Cytosolic DNA-sensing pathway [04623]; Cytokine-cytokine receptor interaction [04060]; Toll-like receptor signaling pathway [04620]; MAPK signaling pathway [04010]; NOD-like receptor signaling pathway [04621]; Necroptosis [04217]
TCONS_00021489	XLOC_010959	rna18162	LOC108711578	NC_030728.1	118368077	118371461		1.81275		5e-05	0.00424799		il1b	GO:0005125~cytokine activity;GO:0005149~interleukin-1 receptor binding	GO:0001660~fever generation;GO:0006955~immune response;GO:0019221~cytokine-mediated signaling pathway;GO:0051781~positive regulation of cell division	GO:0005615~extracellular space;GO:0005829~cytosol	Salmonella infection [05132]; AGE-RAGE signaling pathway in diabetic complications [04933]; Herpes simplex infection [05168]; Cytosolic DNA-sensing pathway [04623]; Cytokine-cytokine receptor interaction [04060]; Toll-like receptor signaling pathway [04620]; MAPK signaling pathway [04010]; NOD-like receptor signaling pathway [04621]; Necroptosis [04217]
TCONS_00025471	XLOC_013115	rna22497	LOC108713762	NC_030730.1	8218957	8227131		1.09639		5e-05	0.00424799		XELAEV_18021849mg	GO:0000981~sequence-specific DNA binding RNA polymerase II transcription factor activity;GO:0043565~sequence-specific DNA binding	NA	GO:0005634~nucleus	NA
TCONS_00046109	XLOC_023581	rna39086	pnliprp2.L	NC_030736.1	4146416	4158808		3.06486		5e-05	0.00424799		XELAEV_18034280mg	GO:0004806~triglyceride lipase activity	GO:0016042~lipid catabolic process	GO:0005576~extracellular region	NA
TCONS_00051505	XLOC_026395	rna47069	LOC108699321	NC_030738.1	99418309	99423053		1.04728		5e-05	0.00424799		XELAEV_18040190mg	GO:0046872~metal ion binding	NA	GO:0005576~extracellular region	NA
TCONS_00052925	XLOC_027123	rna45580	tnf.L	NC_030738.1	52571705	52573574		1.30307		5e-05	0.00424799		tnf xTNF-alpha XELAEV_18039193mg	GO:0005125~cytokine activity;GO:0005164~tumor necrosis factor receptor binding	GO:0006955~immune response	GO:0005615~extracellular space;GO:0016021~integral component of membrane	RIG-I-like receptor signaling pathway [04622]; TGF-beta signaling pathway [04350]; Necroptosis [04217]; Apoptosis [04210]; NOD-like receptor signaling pathway [04621]; Toll-like receptor signaling pathway [04620]; Cytokine-cytokine receptor interaction [04060]; mTOR signaling pathway [04150]; MAPK signaling pathway [04010]; Herpes simplex infection [05168]; Adipocytokine signaling pathway [04920]…
TCONS_00061595	XLOC_031495	rna54192	LOC108701668	NC_030740.1	110295776	110301879		2.14313		5e-05	0.00424799		noxo1 XELAEV_18045529mg	GO:0035091~phosphatidylinositol binding	NA	NA	NA
TCONS_00065011	XLOC_033283	rna57244	LOC108702434	NC_030741.1	98448971	98454621		2.80807		5e-05	0.00424799		XELAEV_18047773mg	GO:0035091~phosphatidylinositol binding	NA	NA	NA
TCONS_00070305	XLOC_036719	rna62116	LOC108706164	NW_016719721.1	389	642		644.603		5e-05	0.00424799		NA	NA	NA	NA	NA
TCONS_00000496	XLOC_000236	rna730	irf2.L	NC_030724.1	38006772	38042216	2.18742	6.19847	1.50268	0.0001	0.0079542	UP	irf2 LOC495990 XELAEV_18005369mg	GO:0003700~sequence-specific DNA binding transcription factor activity;GO:0044212~transcription regulatory region DNA binding	GO:0006351~transcription, DNA-templated;GO:0008283~cell proliferation	GO:0005634~nucleus	NA
TCONS_00007623	XLOC_003778	rna4995	LOC733361	NC_030725.1	13063630	13074833	0.248242	3.53906	3.83355	0.0001	0.0079542	UP	tnip2 XELAEV_18008883mg	GO:0070530~K63-linked polyubiquitin binding	NA	NA	NA
TCONS_00014129	XLOC_007063	rna12708	LOC108709385	NC_030727.1	40981027	41019347	1.86467	3.79213	1.02409	0.0001	0.0079542	UP	XELAEV_18014663mg	NA	GO:0007155~cell adhesion	GO:0016021~integral component of membrane	Cell adhesion molecules (CAMs) [04514]
TCONS_00025253	XLOC_012982	rna22118	MGC82544	NC_030729.1	108948237	108960544	0.938889	3.00905	1.68028	0.0001	0.0079542	UP	XELAEV_18021488mg	GO:0003700~sequence-specific DNA binding transcription factor activity;GO:0044212~transcription regulatory region DNA binding	GO:0006351~transcription, DNA-templated;GO:0006915~apoptotic process;GO:0008285~negative regulation of cell proliferation;GO:0050776~regulation of immune response	GO:0005634~nucleus	NA
TCONS_00026462	XLOC_013618	rna24270	jun.L	NC_030730.1	76185592	76187711	0.981185	3.05358	1.63791	0.0001	0.0079542	UP	XELAEV_18023019mg	GO:0003677~DNA binding;GO:0003700~sequence-specific DNA binding transcription factor activity	NA	NA	Tight junction [04530]; AGE-RAGE signaling pathway in diabetic complications [04933]; Wnt signaling pathway [04310]; Salmonella infection [05132]; Mitophagy - animal [04137]; MAPK signaling pathway [04010]; Herpes simplex infection [05168]; Focal adhesion [04510]; Toll-like receptor signaling pathway [04620]; GnRH signaling pathway [04912]; NOD-like receptor signaling pathway [04621]; Apoptosis […
TCONS_00029339	XLOC_015074	rna25685	slc26a6.S	NC_030730.1	130963987	130991832	0.230055	2.32835	3.33926	0.0001	0.0079542	UP	slc26a6.2 MGC81960 slc26a6	GO:0008271~secondary active sulfate transmembrane transporter activity;GO:0015301~anion:anion antiporter activity	GO:0051454~intracellular pH elevation	GO:0005887~integral component of plasma membrane	NA
TCONS_00032557	XLOC_016683	rna28693	hao1.L	NC_030732.1	801950	808914	6.43937	13.6145	1.08016	0.0001	0.0079542	UP	hao1 XELAEV_18026066mg	GO:0010181~FMN binding;GO:0016491~oxidoreductase activity	NA	NA	Peroxisome [04146]
TCONS_00047424	XLOC_024243	rna41466	LOC108696746	NC_030736.1	106950254	106975968	0.585792	4.16056	2.82832	0.0001	0.0079542	UP	XELAEV_18036076mg	NA	GO:0007259~JAK-STAT cascade;GO:0043066~negative regulation of apoptotic process	GO:0005622~intracellular	Insulin signaling pathway [04910]; Herpes simplex infection [05168]; Ubiquitin mediated proteolysis [04120]; Adipocytokine signaling pathway [04920]
TCONS_00050605	XLOC_025951	rna45388	LOC108698527	NC_030738.1	49874115	49898095	0.34737	2.00603	2.5298	0.0001	0.0079542	UP	relb XELAEV_18039084mg	GO:0003677~DNA binding;GO:0003700~sequence-specific DNA binding transcription factor activity	GO:0006357~regulation of transcription from RNA polymerase II promoter	GO:0005634~nucleus;GO:0005737~cytoplasm	MAPK signaling pathway [04010]
TCONS_00052457	XLOC_026918	rna44843	LOC108698346	NC_030738.1	23381501	23387455	0.20334	17.815	6.45305	0.0001	0.0079542	UP	XELAEV_18038702mg	GO:0016829~lyase activity	NA	NA	NA
TCONS_00053692	XLOC_027458	rna46921	LOC108699254	NC_030738.1	92667725	92720835	0.223913	0.766943	1.77618	0.0001	0.0079542	UP	plcb2 XELAEV_18040045mg	GO:0004435~phosphatidylinositol phospholipase C activity;GO:0004871~signal transducer activity;GO:0005509~calcium ion binding	GO:0016042~lipid catabolic process;GO:0035556~intracellular signal transduction	GO:0005622~intracellular	Gap junction [04540]; Melanogenesis [04916]; Calcium signaling pathway [04020]; AGE-RAGE signaling pathway in diabetic complications [04933]; Wnt signaling pathway [04310]; Adrenergic signaling in cardiomyocytes [04261]; Vascular smooth muscle contraction [04270]; Phosphatidylinositol signaling system [04070]; NOD-like receptor signaling pathway [04621]; GnRH signaling pathway [04912]; Apelin sig…
TCONS_00004076	XLOC_001979	rna2051	LOC108713096	NC_030724.1	102170432	102207158	15.3047	2.98996	-2.35578	0.0001	0.0079542	Down	XELAEV_18006400mg	GO:0003723~RNA binding	GO:0006355~regulation of transcription, DNA-templated;GO:0050684~regulation of mRNA processing	GO:0016021~integral component of membrane	NA
TCONS_00035036	XLOC_017965	rna30027	gja1.L	NC_030732.1	73116212	73124623	1.25949	0.363057	-1.79457	0.0001	0.0079542	Down	gja1 XELAEV_18027111mg	GO:0022857~transmembrane transporter activity	GO:0007267~cell-cell signaling;GO:0007507~heart development	GO:0005922~connexon complex;GO:0016021~integral component of membrane	Gap junction [04540]
TCONS_00044117	XLOC_022556	rna38793	LOC108695443	NC_030735.1	117834817	117881768	5.38316	0.347849	-3.95192	0.0001	0.0079542	Down	washc5 XELAEV_18034002mg	NA	NA	GO:0071203~WASH complex	Endocytosis [04144]
TCONS_00055579	XLOC_028496	rna50267	LOC108700383	NC_030739.1	95098030	95158961	1.87082	0.792486	-1.23921	0.0001	0.0079542	Down	igsf9 XELAEV_18042825mg	NA	NA	GO:0016021~integral component of membrane	NA
TCONS_00023444	XLOC_012073	rna21630	LOC108713135	NC_030729.1	83715870	83767867	2.44735	4.81737	0.977023	0.0001	0.0079542	NEUTRAL	pawr XELAEV_18021137mg	NA	GO:0006915~apoptotic process	NA	NA
TCONS_00030844	XLOC_015841	rna28431	klf15.S	NC_030731.1	105653555	105683618	2.50387	4.79251	0.936623	0.0001	0.0079542	NEUTRAL	klf15 KLF15 XELAEV_18025883mg	GO:0003676~nucleic acid binding	NA	NA	NA
TCONS_00044333	XLOC_022682	rna39183	LOC108695716	NC_030736.1	6599350	6640236	5.10322	8.89706	0.80192	0.0001	0.0079542	NEUTRAL	papss2 MGC68677	GO:0004020~adenylylsulfate kinase activity;GO:0004781~sulfate adenylyltransferase (ATP) activity;GO:0005524~ATP binding	GO:0000103~sulfate assimilation	NA	NA
TCONS_00061939	XLOC_031692	rna54839	LOC108702534	NC_030741.1	4440554	4471622	7.13046	3.83606	-0.89437	0.0001	0.0079542	NEUTRAL	XELAEV_18046037mg	NA	GO:0007155~cell adhesion;GO:0007229~integrin-mediated signaling pathway	GO:0008305~integrin complex	ECM-receptor interaction [04512]; Focal adhesion [04510]; Regulation of actin cytoskeleton [04810]
TCONS_00062311	XLOC_031879	rna55459	g6pc2.S	NC_030741.1	25435020	25439814	11.9215	20.6828	0.794866	0.0001	0.0079542	NEUTRAL	g6pc2 MGC82060 XELAEV_18046505mg	GO:0004346~glucose-6-phosphatase activity	GO:0006094~gluconeogenesis	GO:0005789~endoplasmic reticulum membrane;GO:0016021~integral component of membrane	PATHWAY: Carbohydrate biosynthesis; gluconeogenesis. {ECO:0000256|PIRNR:PIRNR000905}.; Adipocytokine signaling pathway [04920]; Insulin signaling pathway [04910]; FoxO signaling pathway [04068]
TCONS_00063249	XLOC_032365	rna57051	MGC53945	NC_030741.1	89904662	89909410	275.246	177.112	-0.636055	0.0001	0.0079542	NEUTRAL	XELAEV_18047610mg	GO:0005509~calcium ion binding	NA	NA	NA
TCONS_00064996	XLOC_033270	rna57220	traf7.S	NC_030741.1	96041591	96084765	2.70392	4.89823	0.857208	0.0001	0.0079542	NEUTRAL	traf7 XELAEV_18047740mg	GO:0008270~zinc ion binding	NA	NA	NA
TCONS_00003713	XLOC_001803	rna1327	LOC108711085	NC_030724.1	74383876	74394603	0.306925	8.64046	4.81515	0.00015	0.0111553	UP	cxcl2 XENTR_v90029241mg	GO:0008009~chemokine activity	GO:0006952~defense response;GO:0006955~immune response	GO:0005615~extracellular space	Cellular senescence [04218]; Salmonella infection [05132]; AGE-RAGE signaling pathway in diabetic complications [04933]; RIG-I-like receptor signaling pathway [04622]; NOD-like receptor signaling pathway [04621]; Cytokine-cytokine receptor interaction [04060]; Toll-like receptor signaling pathway [04620]
TCONS_00011789	XLOC_005827	rna8369	LOC108707876	NC_030726.1	13914325	13927838	0.866907	6.64482	2.93828	0.00015	0.0111553	UP	il10rb XELAEV_18011490mg	NA	GO:0007596~blood coagulation	GO:0016021~integral component of membrane	Cytokine-cytokine receptor interaction [04060]
TCONS_00025256	XLOC_012984	rna22129	dlc1.S	NC_030729.1	111706756	111746419	0.894711	2.19396	1.29405	0.00015	0.0111553	UP	XELAEV_18021504mg	GO:0008289~lipid binding	GO:0007165~signal transduction	NA	NA
TCONS_00027138	XLOC_013985	rna25554	bhlhe40.L	NC_030730.1	124140268	124146755	1.01855	2.83718	1.47794	0.00015	0.0111553	UP	bhlhe40 XELAEV_18023910mg	GO:0003677~DNA binding;GO:0046983~protein dimerization activity	GO:0006351~transcription, DNA-templated;GO:0006355~regulation of transcription, DNA-templated	GO:0005634~nucleus	NA
TCONS_00032922	XLOC_016874	rna29359	LOC108716606	NC_030732.1	34995243	35001289	1.11175	2.54814	1.1966	0.00015	0.0111553	UP	XELAEV_18026556mg	GO:0004674~protein serine/threonine kinase activity;GO:0005524~ATP binding	NA	NA	Autophagy - animal [04140]; AGE-RAGE signaling pathway in diabetic complications [04933]; NOD-like receptor signaling pathway [04621]; Vascular smooth muscle contraction [04270]; GnRH signaling pathway [04912]
TCONS_00042525	XLOC_021763	rna37992	ssr1	NC_030735.1	63831923	63843708	21.0653	44.7641	1.08747	0.00015	0.0111553	UP	Ssr1	NA	NA	GO:0005789~endoplasmic reticulum membrane;GO:0016021~integral component of membrane	Protein processing in endoplasmic reticulum [04141]
TCONS_00047703	XLOC_024419	rna42068	LOC108697144	NC_030737.1	1955629	1970134	0.393633	1.48433	1.91489	0.00015	0.0111553	UP	XELAEV_18036639mg	NA	NA	NA	NA
TCONS_00049804	XLOC_025491	rna43790	spib.S	NC_030737.1	83612895	83633950	1.42928	2.91333	1.02738	0.00015	0.0111553	UP	spib LOC100037053 XELAEV_18037903mg	GO:0003700~sequence-specific DNA binding transcription factor activity;GO:0043565~sequence-specific DNA binding	NA	GO:0005634~nucleus	NA
TCONS_00049976	XLOC_025591	rna44105	timp-1.L	NC_030738.1	879339	984771	4.5315	19.2312	2.08539	0.00015	0.0111553	UP	LOC100049771	GO:0008191~metalloendopeptidase inhibitor activity	NA	GO:0005576~extracellular region;GO:0016021~integral component of membrane	NA
TCONS_00053885	XLOC_027573	rna47234	LOC108699341	NC_030738.1	103912466	103924536	1.40741	3.16923	1.17109	0.00015	0.0111553	UP	XELAEV_18040374mg	NA	GO:0007165~signal transduction	GO:0005615~extracellular space	NA
TCONS_00066817	XLOC_034389	rna59015	LOC108704231	NW_016694820.1	1524084	1528250	0.748468	1.99395	1.41362	0.00015	0.0111553	UP	XENTR_v90030662mg	NA	NA	NA	NA
TCONS_00003846	XLOC_001869	rna1612	MGC115219	NC_030724.1	89185158	89230008	3.42915	0.710288	-2.27138	0.00015	0.0111553	Down	XELAEV_18006094mg	NA	NA	GO:0005923~tight junction	Tight junction [04530]
TCONS_00011078	XLOC_005467	rna11210	LOC108708616	NC_030726.1	144995858	145010511	4.22348	0.624929	-2.75667	0.00015	0.0111553	Down	tmprss12 XELAEV_18013506mg	GO:0004252~serine-type endopeptidase activity	NA	GO:0016021~integral component of membrane	NA
TCONS_00022665	XLOC_011711	rna20278	LOC108712720	NC_030729.1	24956166	24997509	3.36789	1.60781	-1.06675	0.00015	0.0111553	Down	loxl2 XELAEV_18020240mg	GO:0005044~scavenger receptor activity;GO:0005507~copper ion binding;GO:0016641~oxidoreductase activity, acting on the CH-NH2 group of donors, oxygen as acceptor	NA	GO:0016020~membrane	NA
TCONS_00037637	XLOC_019318	rna32306	eif4a3.L	NC_030733.1	30497050	30514070	6.63325	2.51274	-1.40045	0.00015	0.0111553	Down	XELAEV_18028877mg	GO:0003676~nucleic acid binding;GO:0004386~helicase activity;GO:0005524~ATP binding	NA	NA	Spliceosome [03040]; mRNA surveillance pathway [03015]; RNA transport [03013]
TCONS_00044867	XLOC_022924	gene23351	LOC108695800	NC_030736.1	48965985	48967062	3.63285	0.85286	-2.09072	0.00015	0.0111553	Down	LOC496300	NA	NA	NA	NA
TCONS_00010063	XLOC_005013	rna9451	LOC108708137	NC_030726.1	64402203	64417012	2.19598	4.36368	0.990681	0.00015	0.0111553	NEUTRAL	nuak2 XELAEV_18012230mg	GO:0004672~protein kinase activity;GO:0005524~ATP binding	NA	NA	NA
TCONS_00014548	XLOC_007269	rna13482	LOC398155	NC_030727.1	70632769	70634506	25.2806	40.5659	0.682238	0.00015	0.0111553	NEUTRAL	XELAEV_18015209mg	GO:0005516~calmodulin binding	NA	NA	NA
TCONS_00017183	XLOC_008661	rna14872	mmp13.S	NC_030727.1	141868188	141875050	4.39919	8.13046	0.886097	0.00015	0.0111553	NEUTRAL	XELAEV_18016257mg	GO:0004222~metalloendopeptidase activity;GO:0008270~zinc ion binding	GO:0030574~collagen catabolic process	GO:0031012~extracellular matrix	NA
TCONS_00020119	XLOC_010302	rna15662	pitx1.L	NC_030728.1	16225800	16237961	6.51718	3.29979	-0.981872	0.00015	0.0111553	NEUTRAL	pitx1 pitx1-A	GO:0003700~sequence-specific DNA binding transcription factor activity;GO:0043565~sequence-specific DNA binding	GO:0007275~multicellular organismal development	GO:0005634~nucleus	NA
TCONS_00034580	XLOC_017728	rna29137	nfkbie.L	NC_030732.1	23288272	23301044	3.17026	5.72244	0.852028	0.00015	0.0111553	NEUTRAL	XELAEV_18026414mg	NA	NA	NA	Adipocytokine signaling pathway [04920]
TCONS_00058184	XLOC_029875	rna52279	LOC108701209	NC_030740.1	43823096	43869977	3.21491	5.45189	0.761979	0.00015	0.0111553	NEUTRAL	XELAEV_18044268mg	GO:0061630~ubiquitin protein ligase activity	GO:0006511~ubiquitin-dependent protein catabolic process	NA	PATHWAY: Protein modification; protein ubiquitination. {ECO:0000256|PIRNR:PIRNR001569}.; Endocytosis [04144]; TGF-beta signaling pathway [04350]; Ubiquitin mediated proteolysis [04120]; Hedgehog signaling pathway [04340]
TCONS_00064402	XLOC_032998	rna56282	MGC83149	NC_030741.1	52824628	52846223	8.03843	13.3595	0.732877	0.00015	0.0111553	NEUTRAL	rnd3 MGC83149 XELAEV_18047083mg	GO:0003924~GTPase activity;GO:0005525~GTP binding	GO:0007264~small GTPase mediated signal transduction	GO:0005622~intracellular;GO:0016020~membrane	NA
TCONS_00066618	XLOC_034279	rna58768	slc7a5.S	NW_016694816.1	862698	885321	5.11079	9.19847	0.847847	0.00015	0.0111553	NEUTRAL	slc7a5 MGC130976	GO:0022857~transmembrane transporter activity	GO:0006865~amino acid transport	GO:0016021~integral component of membrane	mTOR signaling pathway [04150]
TCONS_00008293	XLOC_004132	rna6209	LOC108706890	NC_030725.1	90074628	90112322	0.651711	1.74741	1.42292	0.0002	0.0142187	UP	XELAEV_18009901mg	NA	NA	NA	NA
TCONS_00009674	XLOC_004831	rna8762	nr0b1.L	NC_030726.1	38353272	38359066	0.717957	1.99994	1.47799	0.0002	0.0142187	UP	nr0b1 XELAEV_18011771mg	GO:0003677~DNA binding;GO:0003707~steroid hormone receptor activity	GO:0006351~transcription, DNA-templated;GO:0006355~regulation of transcription, DNA-templated;GO:0030325~adrenal gland development	GO:0005634~nucleus	NA
TCONS_00014055	XLOC_007020	rna12558	sat1.S	NC_030727.1	31738003	31742028	5.42752	11.4572	1.07789	0.0002	0.0142187	UP	sat1 LOC100036974 SSAT-1 XELAEV_18014544mg	GO:0004145~diamine N-acetyltransferase activity	NA	NA	Ferroptosis [04216]
TCONS_00017642	XLOC_008916	rna15628	LOC108710832	NC_030728.1	14997290	15019577	0.652408	1.56355	1.26098	0.0002	0.0142187	UP	kiaa0141 XELAEV_18016937mg	NA	NA	NA	NA
TCONS_00017768	XLOC_008997	rna15819	LOC108710901	NC_030728.1	24416990	24447745	0.993989	2.34946	1.24103	0.0002	0.0142187	UP	gfpt1	GO:0004360~glutamine-fructose-6-phosphate transaminase (isomerizing) activity;GO:0097367~carbohydrate derivative binding	GO:1901137~carbohydrate derivative biosynthetic process	NA	NA
TCONS_00018736	XLOC_009448	rna17503	LOC108711386	NC_030728.1	92110133	92115284	1.85471	4.20965	1.1825	0.0002	0.0142187	UP	bcl2l10 XELAEV_18018203mg	NA	GO:0042981~regulation of apoptotic process	GO:0016021~integral component of membrane	NA
TCONS_00044082	XLOC_022542	rna38744	tnfrsf11b.S	NC_030735.1	115311104	115332475	0.232875	5.50688	4.5636	0.0002	0.0142187	UP	XELAEV_18033969mg	NA	NA	NA	Cytokine-cytokine receptor interaction [04060]
TCONS_00052453	XLOC_026914	rna44837	LOC108698345	NC_030738.1	23240543	23246950	0.229993	32.4619	7.14102	0.0002	0.0142187	UP	XELAEV_18038693mg	GO:0016829~lyase activity	NA	NA	NA
TCONS_00056791	XLOC_029108	rna49787	LOC108700235	NC_030739.1	79345498	79348241	0.475271	2.19848	2.20969	0.0002	0.0142187	UP	tnf XELAEV_18042461mg	GO:0005125~cytokine activity;GO:0005164~tumor necrosis factor receptor binding	GO:0006955~immune response	GO:0005615~extracellular space;GO:0016021~integral component of membrane	RIG-I-like receptor signaling pathway [04622]; TGF-beta signaling pathway [04350]; Necroptosis [04217]; Apoptosis [04210]; NOD-like receptor signaling pathway [04621]; Toll-like receptor signaling pathway [04620]; Cytokine-cytokine receptor interaction [04060]; mTOR signaling pathway [04150]; MAPK signaling pathway [04010]; Herpes simplex infection [05168]; Adipocytokine signaling pathway [04920]…
TCONS_00069689	XLOC_036131	rna61532	LOC108705666	NW_016695108.1	11232	14380	0.619717	18.1062	4.86873	0.0002	0.0142187	UP	NA	GO:0003725~double-stranded RNA binding	NA	GO:0016021~integral component of membrane	NA
TCONS_00003465	XLOC_001677	rna913	MGC130928	NC_030724.1	50395452	50501570	3.33982	1.2383	-1.43141	0.0002	0.0142187	Down	arhgap10 MGC130928 XELAEV_18005505mg	GO:0005096~GTPase activator activity	GO:0007165~signal transduction	NA	NA
TCONS_00029792	XLOC_015302	rna26515	lpa	NC_030731.1	14200036	14215724	1.39353	0.415333	-1.7464	0.0002	0.0142187	Down	f2 lpa-prov XELAEV_18024485mg	GO:0004252~serine-type endopeptidase activity;GO:0005509~calcium ion binding	GO:0006953~acute-phase response;GO:0007596~blood coagulation	GO:0005576~extracellular region	Regulation of actin cytoskeleton [04810]; Neuroactive ligand-receptor interaction [04080]
TCONS_00049336	XLOC_025285	rna43021	fxyd2.L	NC_030737.1	52022496	52028631	6.50315	2.88154	-1.1743	0.0002	0.0142187	Down	XELAEV_18037397mg	GO:0005216~ion channel activity	NA	GO:0016021~integral component of membrane	Adrenergic signaling in cardiomyocytes [04261]; Cardiac muscle contraction [04260]
TCONS_00006801	XLOC_003383	rna6860	sds.S	NC_030725.1	119677240	119685299	10.1028	17.4839	0.79127	0.0002	0.0142187	NEUTRAL	sds LOC100036931 XELAEV_18010384mg	GO:0030170~pyridoxal phosphate binding	GO:0006520~cellular amino acid metabolic process	NA	NA
TCONS_00052779	XLOC_027067	rna45369	LOC108698521	NC_030738.1	49688347	49717488	3.2094	5.80047	0.853864	0.0002	0.0142187	NEUTRAL	XELAEV_18039075mg	NA	GO:0006887~exocytosis	GO:0000145~exocyst	NA
TCONS_00058334	XLOC_029943	rna52532	LOC108701262	NC_030740.1	48998152	49024491	1.85741	3.50039	0.914223	0.0002	0.0142187	NEUTRAL	igfbp2	GO:0031994~insulin-like growth factor I binding;GO:0031995~insulin-like growth factor II binding	GO:0001558~regulation of cell growth;GO:0007275~multicellular organismal development;GO:0043567~regulation of insulin-like growth factor receptor signaling pathway	GO:0005576~extracellular region	NA
TCONS_00069179	XLOC_035780	rna61082	LOC108705358	NW_016694888.1	34561	38302	1.65187			0.0002	0.0142187		NA	NA	NA	NA	NA
TCONS_00013149	XLOC_006500	rna10872	LOC108708528	NC_030726.1	134859206	134871988	1.08224	3.72185	1.782	0.00025	0.0171085	UP	XELAEV_18013272mg	GO:0004181~metallocarboxypeptidase activity;GO:0008270~zinc ion binding	NA	NA	NA
TCONS_00013683	XLOC_006808	rna11844	LOC108708791	NC_030726.1	174093144	174100620	0.975524	3.03848	1.6391	0.00025	0.0171085	UP	XELAEV_18013991mg	NA	NA	NA	NA
TCONS_00020919	XLOC_010685	rna17100	LOC108711258	NC_030728.1	79647413	79729529	1.86942	6.32489	1.75845	0.00025	0.0171085	UP	XELAEV_18017937mg	GO:0019208~phosphatase regulator activity	GO:0043087~regulation of GTPase activity	NA	NA
TCONS_00041430	XLOC_021197	rna36145	b4galt5.L	NC_030734.1	111818283	111844097	1.39942	5.09833	1.8652	0.00025	0.0171085	UP	XELAEV_18031960mg	GO:0016757~transferase activity, transferring glycosyl groups	GO:0005975~carbohydrate metabolic process	NA	NA
TCONS_00045593	XLOC_023276	rna41332	LOC108696695	NC_030736.1	101428124	101482003	0.897737	5.77922	2.68651	0.00025	0.0171085	UP	XELAEV_18035954mg	GO:0001664~G-protein coupled receptor binding;GO:0005089~Rho guanyl-nucleotide exchange factor activity;GO:0005096~GTPase activator activity	GO:0007186~G-protein coupled receptor signaling pathway;GO:0035023~regulation of Rho protein signal transduction;GO:0035556~intracellular signal transduction	GO:0005737~cytoplasm	Vascular smooth muscle contraction [04270]; Regulation of actin cytoskeleton [04810]
TCONS_00052472	XLOC_026929	rna44869	LOC108698362	NC_030738.1	23840296	23902610	0.384775	1.46796	1.93173	0.00025	0.0171085	UP	zc3h12b XELAEV_18038723mg	GO:0046872~metal ion binding	NA	NA	NA
TCONS_00066918	XLOC_034448	rna59186	LOC108704305	NW_016694820.1	3308864	3319350	0.348683	6.67066	4.25784	0.00025	0.0171085	UP	Fn14	NA	NA	GO:0016021~integral component of membrane	Cytokine-cytokine receptor interaction [04060]
TCONS_00028969	XLOC_014880	rna25049	rpsa	NC_030730.1	107232585	107239381	221.945	68.1872	-1.70263	0.00025	0.0171085	Down	rpsa	GO:0003735~structural constituent of ribosome;GO:0005055~laminin receptor activity	GO:0006412~translation	GO:0005634~nucleus;GO:0005886~plasma membrane;GO:0015935~small ribosomal subunit	Ribosome [03010]
TCONS_00020397	XLOC_010458	rna16209	LOC108711025	NC_030728.1	42199724	42297841	4.33844	2.46508	-0.81554	0.00025	0.0171085	NEUTRAL	XELAEV_18017388mg	GO:0005509~calcium ion binding;GO:0005540~hyaluronic acid binding	GO:0007155~cell adhesion	GO:0016021~integral component of membrane	NA
TCONS_00022115	XLOC_011395	rna19299	gstp1.L	NC_030728.1	139183253	139192097	182.355	285.379	0.64613	0.00025	0.0171085	NEUTRAL	XELAEV_18019361mg	GO:0004364~glutathione transferase activity	GO:0008152~metabolic process	NA	NA
TCONS_00051256	XLOC_026260	rna46579	LOC399414	NC_030738.1	80707302	80721743	21.8795	13.6797	-0.677538	0.00025	0.0171085	NEUTRAL	myh4 LOC100495802 MGC75596	GO:0003777~microtubule motor activity;GO:0005524~ATP binding;GO:0008017~microtubule binding;GO:0051015~actin filament binding	GO:0007018~microtubule-based movement	GO:0016459~myosin complex	Tight junction [04530]
TCONS_00051467	XLOC_026363	rna46966	LOC108699271	NC_030738.1	94129546	94132543	2.86573	5.34815	0.900134	0.00025	0.0171085	NEUTRAL	chac1 XELAEV_18040078mg	GO:0003839~gamma-glutamylcyclotransferase activity;GO:0016829~lyase activity	GO:0006751~glutathione catabolic process	NA	NA
TCONS_00056427	XLOC_028904	rna49169	LOC108700035	NC_030739.1	43337476	43412750	16.7518	9.17368	-0.868744	0.00025	0.0171085	NEUTRAL	XELAEV_18041875mg	NA	GO:0007155~cell adhesion;GO:0042127~regulation of cell proliferation	GO:0031012~extracellular matrix	ECM-receptor interaction [04512]; Focal adhesion [04510]
TCONS_00059660	XLOC_030666	rna50940	myo1d.L	NC_030740.1	5758085	5802931	3.69968	1.99871	-0.888329	0.00025	0.0171085	NEUTRAL	XELAEV_18043319mg	GO:0003777~microtubule motor activity;GO:0003779~actin binding;GO:0005524~ATP binding;GO:0008017~microtubule binding	GO:0007018~microtubule-based movement	GO:0016459~myosin complex	NA
TCONS_00060011	XLOC_030835	rna51504	LOC108700998	NC_030740.1	23869506	23884809	13.2163	7.65985	-0.786926	0.00025	0.0171085	NEUTRAL	XELAEV_18043757mg	NA	NA	GO:0016021~integral component of membrane	NA
TCONS_00070520	XLOC_036933	rna62327	LOC108706318	NW_016752152.1	14	341	62.4105	153.474	1.29813	0.0003	0.0202773	UP	sgk1-a sgk-a	GO:0004674~protein serine/threonine kinase activity;GO:0005524~ATP binding	GO:0006915~apoptotic process	GO:0005634~nucleus;GO:0005783~endoplasmic reticulum	FoxO signaling pathway [04068]; mTOR signaling pathway [04150]
TCONS_00006375	XLOC_003151	rna6161	LOC100036803	NC_030725.1	88494120	88515017	11.106	17.5578	0.660775	0.0003	0.0202773	NEUTRAL	XELAEV_18009863mg	GO:0004672~protein kinase activity;GO:0005524~ATP binding	NA	NA	MAPK signaling pathway [04010]; Insulin signaling pathway [04910]
TCONS_00043498	XLOC_022234	rna37738	LOC108719967	NC_030735.1	41733469	41750327	3.21494	5.78799	0.84827	0.0003	0.0202773	NEUTRAL	cmtm6 XELAEV_18033150mg	NA	NA	GO:0016021~integral component of membrane	NA
TCONS_00062135	XLOC_031792	rna55169	ctsz.S	NC_030741.1	15094624	15103255	5.32164	9.48773	0.834192	0.0003	0.0202773	NEUTRAL	XELAEV_18046264mg	GO:0008234~cysteine-type peptidase activity	NA	GO:0016021~integral component of membrane	Apoptosis [04210]; Lysosome [04142]
TCONS_00062692	XLOC_032076	rna56061	tfcp2l1.S	NC_030741.1	41769842	41794336	4.83214	7.71874	0.675702	0.0003	0.0202773	NEUTRAL	tfcp2l1 XELAEV_18046926mg	GO:0003700~sequence-specific DNA binding transcription factor activity	GO:0006357~regulation of transcription from RNA polymerase II promoter	NA	NA
TCONS_00005669	XLOC_002775	rna4930	LOC108706499	NC_030725.1	6719122	6734551	1.77145	3.82334	1.1099	0.00035	0.0225462	UP	XELAEV_18008815mg	GO:0016491~oxidoreductase activity	NA	NA	NA
TCONS_00023773	XLOC_012252	rna22251	LOC108713333	NC_030729.1	119751770	119780494	1.42401	3.28725	1.20692	0.00035	0.0225462	UP	XELAEV_18021627mg	NA	GO:0098609~cell-cell adhesion	GO:0016021~integral component of membrane	NA
TCONS_00034338	XLOC_017584	rna28695	bmp2.L	NC_030732.1	1058245	1068884	0.993735	2.76605	1.47689	0.00035	0.0225462	UP	XELAEV_18026069mg	GO:0008083~growth factor activity	NA	GO:0005576~extracellular region	TGF-beta signaling pathway [04350]; Cytokine-cytokine receptor interaction [04060]
TCONS_00046449	XLOC_023763	rna39693	LOC108696179	NC_030736.1	30377452	30385111	0.371872	3.47425	3.22382	0.00035	0.0225462	UP	XELAEV_18034731mg	GO:0005509~calcium ion binding	GO:0007156~homophilic cell adhesion via plasma membrane adhesion molecules	GO:0005886~plasma membrane;GO:0016021~integral component of membrane	NA
TCONS_00067123	XLOC_034571	rna59286	LOC108704376	NW_016694822.1	2245871	2273331	0.853167	2.07325	1.281	0.00035	0.0225462	UP	etv6	GO:0003700~sequence-specific DNA binding transcription factor activity;GO:0043565~sequence-specific DNA binding	NA	GO:0005634~nucleus	NA
TCONS_00000245	XLOC_000113	rna277	LOC108697864	NC_030724.1	14913973	15035815	2.39704	1.15851	-1.04898	0.00035	0.0225462	Down	rgs12 XELAEV_18005067mg	GO:0005057~receptor signaling protein activity;GO:0030695~GTPase regulator activity	NA	NA	NA
TCONS_00003982	XLOC_001932	rna1880	prtn3.L	NC_030724.1	97823315	97830150	3.31611	0.32904	-3.33316	0.00035	0.0225462	Down	prtn3 LOC496090 XELAEV_18006264mg	GO:0004252~serine-type endopeptidase activity	NA	NA	NA
TCONS_00055232	XLOC_028294	rna49636	LOC108700198	NC_030739.1	77043383	77050025	6.13141	2.98318	-1.03937	0.00035	0.0225462	Down	XELAEV_18042371mg	GO:0005524~ATP binding;GO:0016301~kinase activity	NA	NA	NA
TCONS_00056395	XLOC_028893	rna49131	crb2.S	NC_030739.1	41969513	42045699	1.89717	0.782007	-1.27859	0.00035	0.0225462	Down	XELAEV_18041846mg	GO:0005509~calcium ion binding	NA	GO:0016021~integral component of membrane	NA
TCONS_00061256	XLOC_031351	rna53656	LOC108701518	NC_030740.1	87627934	87697802	10.6943	3.22476	-1.72957	0.00035	0.0225462	Down	usp7 XELAEV_18045124mg	GO:0036459~ubiquitinyl hydrolase activity	GO:0006511~ubiquitin-dependent protein catabolic process;GO:0016579~protein deubiquitination	NA	Herpes simplex infection [05168]; FoxO signaling pathway [04068]
TCONS_00016208	XLOC_008187	rna13179	LOC108709496	NC_030727.1	60340534	60354695	3.54758	6.73527	0.924902	0.00035	0.0225462	NEUTRAL	XELAEV_18014998mg	NA	NA	GO:0016021~integral component of membrane	NA
TCONS_00028902	XLOC_014862	rna24971	cfh.L	NC_030730.1	104025846	104134281	27.9952	55.1239	0.977498	0.00035	0.0225462	NEUTRAL	XELAEV_18023481mg	NA	NA	NA	NA
TCONS_00029729	XLOC_015282	rna26438	lmo2.S	NC_030731.1	12249769	12255893	11.5982	19.7985	0.771485	0.00035	0.0225462	NEUTRAL	lmo2 lmo2-a	GO:0046872~metal ion binding	GO:0030218~erythrocyte differentiation	GO:0005634~nucleus	NA
TCONS_00029827	XLOC_015317	rna26578	cd82.S	NC_030731.1	15663736	15691054	16.0539	25.482	0.66655	0.00035	0.0225462	NEUTRAL	cd82 MGC80828	NA	NA	GO:0016021~integral component of membrane	p53 signaling pathway [04115]
TCONS_00030571	XLOC_015707	rna27983	LOC399113	NC_030731.1	90279203	90282918	4.67492	8.65402	0.888428	0.00035	0.0225462	NEUTRAL	rgs2 XELAEV_18025589mg	GO:0005096~GTPase activator activity	GO:0045744~negative regulation of G-protein coupled receptor protein signaling pathway	NA	NA
TCONS_00044049	XLOC_022522	rna38691	klf10.S	NC_030735.1	109172786	109180977	3.15828	5.22936	0.727492	0.00035	0.0225462	NEUTRAL	XELAEV_18033922mg	GO:0003676~nucleic acid binding	NA	NA	NA
TCONS_00044144	XLOC_022566	rna38825	ndrg1.S	NC_030735.1	121053067	121099101	14.1689	22.3018	0.65443	0.00035	0.0225462	NEUTRAL	ndrg1 XELAEV_18034032mg	NA	GO:0032287~peripheral nervous system myelin maintenance;GO:0042127~regulation of cell proliferation;GO:0045576~mast cell activation	NA	NA
TCONS_00044943	XLOC_022967	rna40230	tmem72.L	NC_030736.1	57512886	57534252	3.85031	7.32845	0.928536	0.00035	0.0225462	NEUTRAL	tmem72 XELAEV_18035162mg	NA	NA	GO:0016021~integral component of membrane	NA
TCONS_00045753	XLOC_023367	rna41631	LOC108696794	NC_030736.1	113500944	113511152	49.6471	30.3205	-0.711417	0.00035	0.0225462	NEUTRAL	NA	NA	NA	NA	NA
TCONS_00065219	XLOC_033430	rna57546	hist1h2bj.L	NW_016694811.1	7644	8131	990.911	650.857	-0.606414	0.00035	0.0225462	NEUTRAL	LOC108648866	GO:0003677~DNA binding;GO:0046982~protein heterodimerization activity	NA	GO:0000786~nucleosome;GO:0005634~nucleus	NA
TCONS_00000517	XLOC_000245	rna761	LOC108698878	NC_030724.1	40931283	41019259	0.503397	1.54262	1.61561	0.0004	0.0250612	UP	vegfc XELAEV_18005395mg	GO:0008083~growth factor activity	NA	GO:0016020~membrane	Cytokine-cytokine receptor interaction [04060]; Focal adhesion [04510]; AGE-RAGE signaling pathway in diabetic complications [04933]; MAPK signaling pathway [04010]
TCONS_00018095	XLOC_009169	rna16420	LOC108711091	NC_030728.1	51338324	51374121	0.955871	2.87331	1.58783	0.0004	0.0250612	UP	cpm XELAEV_18017541mg	GO:0004181~metallocarboxypeptidase activity;GO:0008270~zinc ion binding	NA	NA	NA
TCONS_00036332	XLOC_018638	rna32240	bmp2.S	NC_030733.1	26311100	26324001	1.11398	3.16146	1.50487	0.0004	0.0250612	UP	XELAEV_18028815mg	GO:0008083~growth factor activity	NA	GO:0005576~extracellular region	TGF-beta signaling pathway [04350]; Cytokine-cytokine receptor interaction [04060]
TCONS_00040007	XLOC_020482	rna36328	LOC108719280	NC_030734.1	120135462	120164301	2.55889	5.17814	1.01692	0.0004	0.0250612	UP	sgk3 XELAEV_18032084mg	GO:0004674~protein serine/threonine kinase activity;GO:0005524~ATP binding;GO:0035091~phosphatidylinositol binding	NA	NA	FoxO signaling pathway [04068]
TCONS_00041720	XLOC_021351	rna36661	LOC108719391	NC_030734.1	139495432	139520214	0.23837	2.20589	3.21009	0.0004	0.0250612	UP	tnfrsf11b XELAEV_18032320mg	NA	NA	NA	Cytokine-cytokine receptor interaction [04060]
TCONS_00050333	XLOC_025787	rna44845	LOC100490918.L	NC_030738.1	23411311	23413954	0.375952	19.3635	5.68665	0.0004	0.0250612	UP	MGC115642 XELAEV_18038704mg	NA	NA	NA	NA
TCONS_00054714	XLOC_028037	rna48707	stom	NC_030739.1	31220537	31235721	0.321193	3.82198	3.57281	0.0004	0.0250612	UP	XELAEV_18041584mg	NA	NA	GO:0005887~integral component of plasma membrane	NA
TCONS_00010303	XLOC_005121	rna9830	LOC108708247	NC_030726.1	84349131	84363353	11.2522	3.58905	-1.64853	0.0004	0.0250612	Down	imp alpha 5 XELAEV_18012547mg	GO:0008565~protein transporter activity;GO:0061608~nuclear import signal receptor activity	GO:0006606~protein import into nucleus	GO:0005634~nucleus;GO:0005737~cytoplasm	NA
TCONS_00027532	XLOC_014176	rna22562	LOC108713777	NC_030730.1	9778092	9795703	2.73693	1.23741	-1.14524	0.0004	0.0250612	Down	nadsyn1 XELAEV_18021896mg	GO:0003952~NAD+ synthase (glutamine-hydrolyzing) activity;GO:0005524~ATP binding	GO:0009435~NAD biosynthetic process	NA	PATHWAY: Cofactor biosynthesis; NAD(+) biosynthesis; NAD(+) from deamido-NAD(+) (L-Gln route): step 1/1. {ECO:0000256|PIRNR:PIRNR006630}.
TCONS_00001421	XLOC_000700	rna2279	slc5a5.L	NC_030724.1	108947649	108970674	2.52173	1.29999	-0.955913	0.0004	0.0250612	NEUTRAL	slc5a5 slc5a5-prov XELAEV_18006575mg	GO:0008507~sodium:iodide symporter activity	GO:0006590~thyroid hormone generation;GO:0015705~iodide transport	GO:0016021~integral component of membrane	NA
TCONS_00002023	XLOC_000984	rna3226	LOC108715630	NC_030724.1	145947304	145965741	5.34819	9.2024	0.782961	0.0004	0.0250612	NEUTRAL	mvk XELAEV_18007474mg	GO:0004496~mevalonate kinase activity;GO:0005524~ATP binding	GO:0006695~cholesterol biosynthetic process;GO:0019287~isopentenyl diphosphate biosynthetic process, mevalonate pathway	GO:0005737~cytoplasm	PATHWAY: Isoprenoid biosynthesis; isopentenyl diphosphate biosynthesis via mevalonate pathway; isopentenyl diphosphate from (R)-mevalonate: step 1/3. {ECO:0000256|RuleBase:RU363087}.; Peroxisome [04146]
TCONS_00006837	XLOC_003395	rna6906	LOC108707085	NC_030725.1	120682880	120813180	1.2345	2.16549	0.81077	0.0004	0.0250612	NEUTRAL	XELAEV_18010410mg	NA	NA	NA	NA
TCONS_00015928	XLOC_008052	rna12733	LOC108709393	NC_030727.1	42205594	42224734	0.991376	6.2585	2.65831	0.00045	0.0273812	UP	XELAEV_18014682mg	NA	NA	NA	NA
TCONS_00028277	XLOC_014578	rna23915	plekhg4.L	NC_030730.1	63371067	63476453	1.84748	4.639	1.32826	0.00045	0.0273812	UP	XELAEV_18022799mg	GO:0005089~Rho guanyl-nucleotide exchange factor activity	GO:0035023~regulation of Rho protein signal transduction	NA	NA
TCONS_00067120	XLOC_034568	rna59282	LOC108704373	NW_016694822.1	2162142	2182880	0.268547	1.02011	1.92548	0.00045	0.0273812	UP	XELAEV_18019839mg	GO:0003950~NAD+ ADP-ribosyltransferase activity;GO:0046872~metal ion binding	NA	NA	NA
TCONS_00070208	XLOC_036622	rna62019	rpl35a.L	NW_016711284.1	7	556	64.8878	204.287	1.65458	0.00045	0.0273812	UP	rpl35a	GO:0000049~tRNA binding;GO:0003735~structural constituent of ribosome	GO:0006412~translation	GO:0005840~ribosome	Ribosome [03010]
TCONS_00042738	XLOC_021853	rna38341	LOC108695275	NC_030735.1	88654691	88682776	1.30255	0.596908	-1.12576	0.00045	0.0273812	Down	dsg2 XELAEV_18033679mg	GO:0005509~calcium ion binding	GO:0007156~homophilic cell adhesion via plasma membrane adhesion molecules	GO:0005886~plasma membrane;GO:0016021~integral component of membrane	NA
TCONS_00050742	XLOC_026015	rna45660	LOC108698945	NC_030738.1	54175842	54211005	1.1903	0.582723	-1.03044	0.00045	0.0273812	Down	XELAEV_18039250mg	NA	NA	NA	NA
TCONS_00055420	XLOC_028399	rna49998	LOC108700301	NC_030739.1	85075200	85090207	0.994903	0.415847	-1.2585	0.00045	0.0273812	Down	XELAEV_18042616mg	GO:0003777~microtubule motor activity;GO:0005524~ATP binding;GO:0008017~microtubule binding;GO:0051015~actin filament binding	GO:0007018~microtubule-based movement	GO:0016459~myosin complex	Tight junction [04530]
TCONS_00003162	XLOC_001549	rna399	MGC115198	NC_030724.1	21224139	21236548	41.7558	25.5157	-0.710594	0.00045	0.0273812	NEUTRAL	qdpr MGC115198 XELAEV_18005153mg	GO:0016491~oxidoreductase activity	NA	NA	NA
TCONS_00005803	XLOC_002852	rna5132	LOC108706569	NC_030725.1	25077622	25099041	3.20369	1.74594	-0.875733	0.00045	0.0273812	NEUTRAL	klb XELAEV_18008994mg	GO:0004553~hydrolase activity, hydrolyzing O-glycosyl compounds	GO:0005975~carbohydrate metabolic process	GO:0016021~integral component of membrane	NA
TCONS_00007655	XLOC_003802	rna5076	fgfbp1.S	NC_030725.1	18658774	18661612	5.70275	2.99438	-0.929399	0.00045	0.0273812	NEUTRAL	XELAEV_18008946mg	NA	NA	NA	NA
TCONS_00057164	XLOC_029318	rna50457	LOC108700445	NC_030739.1	98416626	98428139	7.59676	12.1296	0.675071	0.00045	0.0273812	NEUTRAL	muc1 XELAEV_18043014mg	NA	NA	GO:0016021~integral component of membrane	NA
TCONS_00061232	XLOC_031342	rna53606	LOC108701876	NC_030740.1	85571030	85656176	1.58454	3.00682	0.924177	0.00045	0.0273812	NEUTRAL	XELAEV_18045088mg	GO:0004252~serine-type endopeptidase activity	NA	GO:0016021~integral component of membrane	NA
TCONS_00062923	XLOC_032195	rna56465	nfe2l2.S	NC_030741.1	61627092	61640535	2.78407	4.85328	0.801763	0.00045	0.0273812	NEUTRAL	XELAEV_18047193mg	GO:0003677~DNA binding;GO:0003700~sequence-specific DNA binding transcription factor activity	GO:0034599~cellular response to oxidative stress	GO:0005634~nucleus;GO:0005737~cytoplasm	Protein processing in endoplasmic reticulum [04141]
TCONS_00010690	XLOC_005274	rna10452	LOC108708408	NC_030726.1	109385335	109416960	0.46569	1.9079	2.03454	0.0005	0.0298932	UP	XELAEV_18012951mg	GO:0004908~interleukin-1 receptor activity	NA	NA	Cytokine-cytokine receptor interaction [04060]
TCONS_00025448	XLOC_013098	rna22444	LOC108713744	NC_030730.1	4902192	4935678	0.692039	1.93362	1.48238	0.0005	0.0298932	UP	swap70 XELAEV_18021797mg	NA	NA	NA	NA
TCONS_00040068	XLOC_020517	rna36443	LOC108719325	NC_030734.1	126605910	126643249	0.993014	2.51623	1.34138	0.0005	0.0298932	UP	ripk2 XELAEV_18032167mg	GO:0004672~protein kinase activity;GO:0005524~ATP binding;GO:0008813~chorismate lyase activity	GO:0006744~ubiquinone biosynthetic process;GO:0042981~regulation of apoptotic process	GO:0005737~cytoplasm	NOD-like receptor signaling pathway [04621]
TCONS_00043981	XLOC_022485	rna38595	calb1.S	NC_030735.1	103412227	103459352	0.229869	0.899997	1.96911	0.0005	0.0298932	UP	XELAEV_18033860mg	GO:0005509~calcium ion binding	GO:0055074~calcium ion homeostasis	NA	NA
TCONS_00051084	XLOC_026191	rna46317	LOC108698775	NC_030738.1	72668604	72746085	0.52966	1.60059	1.59546	0.0005	0.0298932	UP	XELAEV_18039681mg	NA	NA	NA	NA
TCONS_00012258	XLOC_006068	rna9205	fabp3.L	NC_030726.1	56988500	57000784	3.33214	1.32443	-1.33107	0.0005	0.0298932	Down	XELAEV_18012061mg	GO:0008289~lipid binding	NA	NA	PPAR signaling pathway [03320]
TCONS_00007550	XLOC_003727	rna4867	LOC108706479	NC_030725.1	2934151	2971317	8.30187	15.6892	0.918264	0.0005	0.0298932	NEUTRAL	XELAEV_18008752mg	NA	NA	NA	NA
TCONS_00042898	XLOC_021922	rna38588	LOC108695374	NC_030735.1	102737558	102774821	9.33048	15.3862	0.721615	0.0005	0.0298932	NEUTRAL	cpne3 XELAEV_18033855mg	NA	NA	NA	NA
TCONS_00001239	XLOC_000596	rna1990	LOC108712940	NC_030724.1	100633297	100688077	5.18626	10.5594	1.02576	0.00055	0.032113	UP	XELAEV_18006360mg	GO:0016757~transferase activity, transferring glycosyl groups	GO:0005975~carbohydrate metabolic process	NA	NA
TCONS_00015661	XLOC_007900	rna12305	LOC108709251	NC_030727.1	22888550	22913674	1.62547	7.75501	2.25428	0.00055	0.032113	UP	XELAEV_18014353mg	GO:0004252~serine-type endopeptidase activity;GO:0005044~scavenger receptor activity	NA	GO:0016021~integral component of membrane	NA
TCONS_00045698	XLOC_023338	rna41511	fth1.L	NC_030736.1	108559596	108577154	14.039	44.716	1.67136	0.00055	0.032113	UP	fth1	GO:0005506~iron ion binding;GO:0008199~ferric iron binding	GO:0006826~iron ion transport;GO:0006880~intracellular sequestering of iron ion	GO:0005737~cytoplasm	Necroptosis [04217]; Ferroptosis [04216]
TCONS_00055301	XLOC_028328	rna49775	cfb.S	NC_030739.1	79052242	79090749	0.228307	1.51921	2.73428	0.00055	0.032113	UP	XELAEV_18042453mg	GO:0004252~serine-type endopeptidase activity	GO:0006956~complement activation	GO:0005576~extracellular region	NA
TCONS_00065823	XLOC_033818	rna58155	LOC108703722	NW_016694812.1	4320238	4352598	3.22187	7.34382	1.18863	0.00055	0.032113	UP	gne XELAEV_18006550mg	GO:0004553~hydrolase activity, hydrolyzing O-glycosyl compounds	GO:0006047~UDP-N-acetylglucosamine metabolic process	NA	NA
TCONS_00036665	XLOC_018814	rna32805	LOC108717962	NC_030733.1	66252948	66279612	1.25305	0.548811	-1.19106	0.00055	0.032113	Down	gpr63 XELAEV_18029347mg	GO:0004930~G-protein coupled receptor activity	NA	GO:0016021~integral component of membrane	NA
TCONS_00046090	XLOC_023572	rna39039	LOC108696002	NC_030736.1	2449114	2468042	1.43917	0.195883	-2.87717	0.00055	0.032113	Down	acsl5 XELAEV_18034236mg	GO:0003824~catalytic activity	GO:0008152~metabolic process	GO:0016021~integral component of membrane	Ferroptosis [04216]; Adipocytokine signaling pathway [04920]; Peroxisome [04146]; PPAR signaling pathway [03320]
TCONS_00058015	XLOC_029792	rna51951	LOC108701118	NC_030740.1	36928570	36973775	3.08318	1.49361	-1.04562	0.00055	0.032113	Down	itgb4 XELAEV_18044069mg	GO:0004872~receptor activity	GO:0007160~cell-matrix adhesion;GO:0007229~integrin-mediated signaling pathway;GO:0031581~hemidesmosome assembly;GO:0048870~cell motility	GO:0008305~integrin complex	ECM-receptor interaction [04512]; Focal adhesion [04510]; Regulation of actin cytoskeleton [04810]
TCONS_00064607	XLOC_033081	rna56591	ugt1a6.S	NC_030741.1	66993130	67007227	1.76052	0.505115	-1.80132	0.00055	0.032113	Down	ugt1a6 XELAEV_18047287mg	GO:0015020~glucuronosyltransferase activity	GO:0008152~metabolic process	GO:0016021~integral component of membrane	NA
TCONS_00069819	XLOC_036245	rna61648	LOC108705778	NW_016695680.1	1940	3957	2.80991	5.60758	0.996855	0.00055	0.032113	NEUTRAL	NA	NA	NA	NA	NA
TCONS_00070037	XLOC_036453	rna61859	hist2h3c.L	NW_016701112.1	0	811	413.7	278.799	-0.569362	0.00055	0.032113	NEUTRAL	TGas081o10.1 TNeu057j11.1	GO:0031492~nucleosomal DNA binding;GO:0046982~protein heterodimerization activity	GO:0006334~nucleosome assembly	GO:0000786~nucleosome;GO:0005634~nucleus	NA
TCONS_00007255	XLOC_003574	rna7587	LOC108707251	NC_030725.1	154686340	154739273	0.335534	2.17251	2.69483	0.0006	0.0343741	UP	XELAEV_18010865mg	GO:0001026~TFIIIB-type transcription factor activity;GO:0003677~DNA binding	GO:0006383~transcription from RNA polymerase III promoter	GO:0000126~transcription factor TFIIIB complex	NA
TCONS_00065020	XLOC_033289	rna57259	LOC108703231	NC_030741.1	99019941	99029462	0.218919	2.1083	3.26761	0.0006	0.0343741	UP	XELAEV_18047785mg	GO:0016175~superoxide-generating NADPH oxidase activity;GO:0035091~phosphatidylinositol binding	NA	GO:0005737~cytoplasm	NA
TCONS_00010228	XLOC_005074	rna9682	LOC108708204	NC_030726.1	78200610	78254677	0.833922	1.52307	0.868994	0.0006	0.0343741	NEUTRAL	f5 XELAEV_18012426mg	GO:0005507~copper ion binding;GO:0016491~oxidoreductase activity	NA	NA	NA
TCONS_00024547	XLOC_012652	rna20903	MGC80849	NC_030729.1	54492734	54508398	4.62572	2.4098	-0.940764	0.0006	0.0343741	NEUTRAL	XELAEV_18020689mg	GO:0019239~deaminase activity	NA	NA	NA
TCONS_00024913	XLOC_012811	rna21539	cav1.L	NC_030729.1	78815184	78834627	15.5437	9.74248	-0.673965	0.0006	0.0343741	NEUTRAL	cav1a XELAEV_18017637mg	NA	GO:0070836~caveola assembly	GO:0000139~Golgi membrane;GO:0005901~caveola;GO:0016021~integral component of membrane	Endocytosis [04144]; Focal adhesion [04510]
TCONS_00034129	XLOC_017440	rna31374	rrm2.2.L	NC_030732.1	138022966	138029762	50.6909	33.2859	-0.606816	0.0006	0.0343741	NEUTRAL	XELAEV_18028040mg	GO:0016491~oxidoreductase activity	GO:0009263~deoxyribonucleotide biosynthetic process	NA	p53 signaling pathway [04115]
TCONS_00035840	XLOC_018351	rna31442	apob.L	NC_030732.1	144286517	144296181	19.1261	31.5059	0.720082	0.0006	0.0343741	NEUTRAL	XELAEV_18028109mg	GO:0005319~lipid transporter activity	NA	NA	Cholesterol metabolism [04979]
TCONS_00065449	XLOC_033598	rna57545	h2afx.L	NW_016694811.1	6753	7358	1242.76	813.587	-0.611179	0.0006	0.0343741	NEUTRAL	NA	GO:0003677~DNA binding;GO:0046982~protein heterodimerization activity	NA	GO:0000786~nucleosome;GO:0005634~nucleus	Necroptosis [04217]
TCONS_00067983	XLOC_035042	rna60022	ass1.S	NW_016694837.1	813189	835675	13.7205	24.7309	0.849984	0.0006	0.0343741	NEUTRAL	ass1	GO:0004055~argininosuccinate synthase activity;GO:0005524~ATP binding	GO:0000050~urea cycle;GO:0006526~arginine biosynthetic process	GO:0005829~cytosol	PATHWAY: Amino-acid biosynthesis; L-arginine biosynthesis; L-arginine from L-ornithine and carbamoyl phosphate: step 2/3. {ECO:0000250|UniProtKB:P00966}.; PATHWAY: Nitrogen metabolism; urea cycle; (N(omega)-L-arginino)succinate from L-aspartate and L-citrulline: step 1/1. {ECO:0000250|UniProtKB:P00966}.
TCONS_00015157	XLOC_007589	rna14545	gpr84.S	NC_030727.1	128022613	128025452	0.341864	2.71667	2.99034	0.00065	0.0366269	UP	XELAEV_18016011mg	GO:0004930~G-protein coupled receptor activity	NA	GO:0016021~integral component of membrane	NA
TCONS_00038346	XLOC_019667	rna33555	LOC108718173	NC_030733.1	107255705	107330115	0.993927	2.06151	1.05249	0.00065	0.0366269	UP	ngef XELAEV_18029902mg	GO:0005089~Rho guanyl-nucleotide exchange factor activity	GO:0035023~regulation of Rho protein signal transduction	NA	NA
TCONS_00039095	XLOC_020056	rna34771	cdk14.L	NC_030734.1	28221169	28570343	0.75323	2.23351	1.56815	0.00065	0.0366269	UP	cdk14 XELAEV_18030848mg	GO:0004674~protein serine/threonine kinase activity;GO:0005524~ATP binding	NA	NA	NA
TCONS_00057713	XLOC_029637	rna51450	LOC108700985	NC_030740.1	22008348	22072753	0.945969	2.62625	1.47314	0.00065	0.0366269	UP	XELAEV_18043721mg	NA	GO:0035735~intraciliary transport involved in cilium morphogenesis	GO:0005929~cilium	NA
TCONS_00059495	XLOC_030559	rna50642	LOC108700769	NC_030740.1	1989083	1993540	0.187058	15.2272	6.34702	0.00065	0.0366269	UP	csf3 XELAEV_18043154mg	GO:0005125~cytokine activity	GO:0006955~immune response	GO:0005576~extracellular region;GO:0016021~integral component of membrane	Cytokine-cytokine receptor interaction [04060]
TCONS_00020823	XLOC_010654	rna16940	LOC108711228	NC_030728.1	74311125	74360414	4.04556	2.28168	-0.826243	0.00065	0.0366269	NEUTRAL	XELAEV_18017852mg	GO:0004867~serine-type endopeptidase inhibitor activity	GO:0030212~hyaluronan metabolic process	NA	NA
TCONS_00050511	XLOC_025896	rna45187	LOC108698468	NC_030738.1	44155784	44169203	2.32969	4.44797	0.93301	0.00065	0.0366269	NEUTRAL	XELAEV_18038951mg	GO:0004962~endothelin receptor activity	GO:0008217~regulation of blood pressure;GO:0042310~vasoconstriction;GO:0048484~enteric nervous system development	GO:0016021~integral component of membrane	Neuroactive ligand-receptor interaction [04080]; Calcium signaling pathway [04020]; Melanogenesis [04916]
TCONS_00068262	XLOC_035241	rna60266	LOC108704880	NW_016694846.1	277299	288129	6.23713	3.81982	-0.707377	0.00065	0.0366269	NEUTRAL	mia2	NA	NA	GO:0016021~integral component of membrane	NA
TCONS_00033162	XLOC_016985	rna29741	LOC108716716	NC_030732.1	52991114	53019415	0.74315	1.78399	1.26338	0.0007	0.0390435	UP	pgbd5	NA	NA	NA	NA
TCONS_00058346	XLOC_029953	rna52579	LOC108701276	NC_030740.1	50529354	50532547	0.605647	2.2548	1.89645	0.0007	0.0390435	UP	XELAEV_18044447mg	NA	NA	NA	NA
TCONS_00047950	XLOC_024541	rna42514	zdhhc16.S	NC_030737.1	22150126	22167172	4.63184	1.82921	-1.34036	0.0007	0.0390435	Down	XELAEV_18036982mg	GO:0019706~protein-cysteine S-palmitoyltransferase activity	NA	GO:0016021~integral component of membrane	NA
TCONS_00029037	XLOC_014920	rna25161	LOC108714512	NC_030730.1	112346198	112400986	3.96338	2.26925	-0.804516	0.0007	0.0390435	NEUTRAL	XELAEV_18023628mg	NA	NA	NA	NA
TCONS_00062889	XLOC_032173	rna56409	LOC108702985	NC_030741.1	59199029	59253392	59.6207	38.6757	-0.624386	0.0007	0.0390435	NEUTRAL	XELAEV_18047157mg	GO:0004867~serine-type endopeptidase inhibitor activity	NA	NA	NA
TCONS_00024035	XLOC_012387	rna19944	lonrf1.S	NC_030729.1	12271864	12312354	0.791305	3.50835	2.14849	0.00075	0.0409175	UP	lonrf1 XELAEV_18019983mg	NA	NA	NA	NA
TCONS_00025835	XLOC_013301	rna23094	LOC108713900	NC_030730.1	24470391	24474879	1.09204	2.50494	1.19775	0.00075	0.0409175	UP	lrrn4cl XELAEV_18022198mg	NA	NA	GO:0016021~integral component of membrane	NA
TCONS_00026670	XLOC_013722	rna24660	MGC80056	NC_030730.1	90697600	90706374	1.13063	4.36934	1.95029	0.00075	0.0409175	UP	MGC80056 XELAEV_18023268mg	GO:0004356~glutamate-ammonia ligase activity;GO:0005524~ATP binding	GO:0006542~glutamine biosynthetic process	NA	Necroptosis [04217]
TCONS_00027535	XLOC_014178	rna22580	LOC733209.L	NC_030730.1	10564897	10640150	0.631503	3.5783	2.50241	0.00075	0.0409175	UP	XELAEV_18021905mg	NA	NA	GO:0005794~Golgi apparatus;GO:0016021~integral component of membrane	NA
TCONS_00047184	XLOC_024085	rna40984	MGC80918	NC_030736.1	88963920	89001643	2.92144	5.90246	1.01464	0.00075	0.0409175	UP	tmem51 MGC80918 XELAEV_18035707mg	NA	NA	GO:0016021~integral component of membrane	NA
TCONS_00045597	XLOC_023276	rna41334	LOC108696695	NC_030736.1	101428124	101482003	5.76089	2.44272	-1.2378	0.00075	0.0409175	Down	LOC100037905	GO:0001664~G-protein coupled receptor binding;GO:0005089~Rho guanyl-nucleotide exchange factor activity;GO:0005096~GTPase activator activity	GO:0007186~G-protein coupled receptor signaling pathway;GO:0035023~regulation of Rho protein signal transduction;GO:0035556~intracellular signal transduction	GO:0005737~cytoplasm	Vascular smooth muscle contraction [04270]; Regulation of actin cytoskeleton [04810]
TCONS_00058259	XLOC_029917	rna52413	LOC108701825	NC_030740.1	45900320	45909901	2.57748	1.0651	-1.27497	0.00075	0.0409175	Down	XELAEV_18044355mg	NA	NA	GO:0016021~integral component of membrane	NA
TCONS_00002131	XLOC_001027	rna3410	LOC108716025	NC_030724.1	151971079	152007647	2.20877	4.25882	0.947211	0.00075	0.0409175	NEUTRAL	slc5a1.2 XELAEV_18007589mg	GO:0022857~transmembrane transporter activity	NA	GO:0016021~integral component of membrane	NA
TCONS_00060281	XLOC_030957	rna52011	LOC108701131	NC_030740.1	37598536	37626985	1.54833	2.99929	0.953911	0.00075	0.0409175	NEUTRAL	XELAEV_18044096mg	GO:0004252~serine-type endopeptidase activity	NA	GO:0016021~integral component of membrane	NA
TCONS_00066141	XLOC_034009	rna58554	LOC397829	NW_016694813.1	5474801	5546043	0.57411	1.14565	0.996769	0.00075	0.0409175	NEUTRAL	LOC548809	GO:0004252~serine-type endopeptidase activity;GO:0008236~serine-type peptidase activity	NA	GO:0019897~extrinsic component of plasma membrane;GO:0046658~anchored component of plasma membrane	NA
TCONS_00067828	XLOC_034958	rna59881	pnrc2.S	NW_016694834.1	1185618	1190239	53.7619	82.1099	0.610974	0.00075	0.0409175	NEUTRAL	pnrc2-b	NA	GO:0000184~nuclear-transcribed mRNA catabolic process, nonsense-mediated decay;GO:0006351~transcription, DNA-templated;GO:0006355~regulation of transcription, DNA-templated	GO:0000932~cytoplasmic mRNA processing body;GO:0005634~nucleus	NA
TCONS_00003734	XLOC_001816	rna1390	cnot6l.L	NC_030724.1	76682376	76719830	1.8847	5.6522	1.58448	0.0008	0.043301	UP	cnot6l XELAEV_18005866mg	GO:0004535~poly(A)-specific ribonuclease activity	NA	NA	RNA degradation [03018]
TCONS_00044179	XLOC_022593	rna38920	LOC108695488	NC_030735.1	127828284	127853920	2.36425	6.44671	1.44718	0.0008	0.043301	UP	XELAEV_18034133mg	NA	NA	NA	NA
TCONS_00004105	XLOC_001989	rna2120	prss57.L	NC_030724.1	103266120	103272063	3.69792	1.33776	-1.46689	0.0008	0.043301	Down	LOC495174	GO:0004252~serine-type endopeptidase activity	NA	GO:0016021~integral component of membrane	NA
TCONS_00024429	XLOC_012577	rna20689	idh2.S	NC_030729.1	44695823	44710172	17.5545	27.7376	0.660007	0.0008	0.043301	NEUTRAL	XELAEV_18020537mg	GO:0000287~magnesium ion binding;GO:0004450~isocitrate dehydrogenase (NADP+) activity;GO:0051287~NAD binding	GO:0006099~tricarboxylic acid cycle;GO:0006102~isocitrate metabolic process	NA	Peroxisome [04146]
TCONS_00002889	XLOC_001389	rna4717	LOC108718970	NC_030724.1	217385450	217430468	3.63606	8.47041	1.22005	0.00085	0.0448571	UP	XELAEV_18008564mg	GO:0000287~magnesium ion binding;GO:0004012~phospholipid-translocating ATPase activity;GO:0005524~ATP binding	NA	GO:0016021~integral component of membrane	NA
TCONS_00003709	XLOC_001799	rna1323	LOC108711064	NC_030724.1	74192552	74200830	0.199125	1.16601	2.54984	0.00085	0.0448571	UP	XELAEV_18005819mg	NA	NA	GO:0016021~integral component of membrane	ErbB signaling pathway [04012]
TCONS_00008052	XLOC_004011	rna5770	LOC108706768	NC_030725.1	68710257	68724893	0.258402	2.50632	3.27788	0.00085	0.0448571	UP	XELAEV_18009499mg	GO:0008009~chemokine activity	GO:0006952~defense response;GO:0006955~immune response	GO:0005615~extracellular space	Cellular senescence [04218]; Salmonella infection [05132]; AGE-RAGE signaling pathway in diabetic complications [04933]; RIG-I-like receptor signaling pathway [04622]; NOD-like receptor signaling pathway [04621]; Cytokine-cytokine receptor interaction [04060]; Toll-like receptor signaling pathway [04620]
TCONS_00016391	XLOC_008271	rna13517	LOC108709585	NC_030727.1	71987602	72041318	0.461229	0.946655	1.03736	0.00085	0.0448571	UP	rims3 XELAEV_18015232mg	NA	NA	NA	NA
TCONS_00046395	XLOC_023740	rna39608	prom1.L	NC_030736.1	26187501	26254114	3.71569	8.22158	1.14579	0.00085	0.0448571	UP	XELAEV_18034674mg	NA	NA	GO:0016021~integral component of membrane	NA
TCONS_00053074	XLOC_027205	rna45853	xgalectin-IIa	NC_030738.1	58352654	58363405	1.16553	3.71911	1.67397	0.00085	0.0448571	UP	lgals4.1 xgalectin-IIa XELAEV_18039383mg	GO:0030246~carbohydrate binding	NA	NA	NA
TCONS_00063217	XLOC_032343	rna56995	LOC108703132	NC_030741.1	86642022	86689528	0.3246	0.916497	1.49747	0.00085	0.0448571	UP	XELAEV_18047560mg	GO:0004896~cytokine receptor activity	GO:0002532~production of molecular mediator involved in inflammatory response	GO:0016021~integral component of membrane	Cytokine-cytokine receptor interaction [04060]
TCONS_00065284	XLOC_033464	rna57680	LOC108703506	NW_016694811.1	3067913	3078692	0.282436	1.71796	2.6047	0.00085	0.0448571	UP	XELAEV_18019138mg	GO:0008009~chemokine activity	GO:0006955~immune response	GO:0005576~extracellular region;GO:0016021~integral component of membrane	Cytokine-cytokine receptor interaction [04060]
TCONS_00046809	XLOC_023921	rna40332	acad8.L	NC_030736.1	61077174	61141183	5.9481	1.09102	-2.44675	0.00085	0.0448571	Down	acad8 XELAEV_18035227mg	GO:0003995~acyl-CoA dehydrogenase activity;GO:0050660~flavin adenine dinucleotide binding	GO:0006629~lipid metabolic process	NA	NA
TCONS_00059332	XLOC_030453	rna54397	LOC108701727	NC_030740.1	114699006	114720886	23.7307	9.40945	-1.33457	0.00085	0.0448571	Down	XELAEV_18045677mg	NA	NA	NA	NA
TCONS_00008515	XLOC_004242	rna6613	LOC108707002	NC_030725.1	114034436	114052272	3.47246	5.94191	0.774967	0.00085	0.0448571	NEUTRAL	XELAEV_18010202mg	GO:0003677~DNA binding;GO:0003700~sequence-specific DNA binding transcription factor activity	GO:0006366~transcription from RNA polymerase II promoter;GO:0006955~immune response;GO:0007623~circadian rhythm	GO:0005634~nucleus	NA
TCONS_00039556	XLOC_020285	rna35632	LOC108719106	NC_030734.1	83823386	83841223	6.58814	3.51488	-0.906398	0.00085	0.0448571	NEUTRAL	XELAEV_18031553mg	NA	NA	NA	NA
TCONS_00047798	XLOC_024477	rna42261	LOC108697364	NC_030737.1	9426541	9430403	1.25928	2.36539	0.909484	0.00085	0.0448571	NEUTRAL	ado XELAEV_18036809mg	GO:0016702~oxidoreductase activity, acting on single donors with incorporation of molecular oxygen, incorporation of two atoms of oxygen	NA	NA	NA
TCONS_00023238	XLOC_011984	rna21267	pfkfb3.S	NC_030729.1	65650322	65663415	1.23007	3.47607	1.49871	0.0009	0.0465996	UP	LOC431861	GO:0003873~6-phosphofructo-2-kinase activity;GO:0005524~ATP binding	GO:0006000~fructose metabolic process;GO:0006003~fructose 2,6-bisphosphate metabolic process	NA	NA
TCONS_00038563	XLOC_019796	rna33887	gata4.S	NC_030733.1	130364927	130401828	1.14424	2.91298	1.34811	0.0009	0.0465996	UP	gata4 XELAEV_18030192mg	GO:0003700~sequence-specific DNA binding transcription factor activity;GO:0008270~zinc ion binding;GO:0043565~sequence-specific DNA binding	GO:0045893~positive regulation of transcription, DNA-templated	GO:0005634~nucleus	Cellular senescence [04218]; Tight junction [04530]
TCONS_00048630	XLOC_024888	rna43758	gprc5c	NC_030737.1	81521667	81526815	0.445019	3.11801	2.80869	0.0009	0.0465996	UP	XELAEV_18037875mg	GO:0004930~G-protein coupled receptor activity	NA	GO:0016021~integral component of membrane	NA
TCONS_00050751	XLOC_026021	rna45691	LOC108698597	NC_030738.1	55231103	55242032	0.178524	0.921561	2.36796	0.0009	0.0465996	UP	XELAEV_18039272mg	NA	GO:0090200~positive regulation of release of cytochrome c from mitochondria;GO:0097193~intrinsic apoptotic signaling pathway	GO:0005739~mitochondrion	NA
TCONS_00061271	XLOC_031359	rna53684	LOC108701526	NC_030740.1	89128657	89154637	2.51259	10.1775	2.01814	0.0009	0.0465996	UP	litaf XELAEV_18045144mg	NA	NA	NA	Lysosome [04142]
TCONS_00031296	XLOC_016063	rna26518	LOC108715250	NC_030731.1	14218769	14288416	2.26824	0.409895	-2.46825	0.0009	0.0465996	Down	XELAEV_18024486mg	NA	NA	NA	NA
TCONS_00023361	XLOC_012037	rna21478	LOC108713090	NC_030729.1	75656296	75670277	3.62252	6.32405	0.803856	0.0009	0.0465996	NEUTRAL	trabd XELAEV_18021028mg	NA	NA	NA	NA
TCONS_00030412	XLOC_015627	rna27657	MGC53273	NC_030731.1	74748673	74762839	41.6571	26.9223	-0.629761	0.0009	0.0465996	NEUTRAL	XELAEV_18025358mg	NA	NA	NA	NA
TCONS_00034217	XLOC_017496	rna31540	cg10992	NC_030732.1	151083229	151094453	36.7352	55.8355	0.60402	0.0009	0.0465996	NEUTRAL	ctsb cg10992 XELAEV_18028227mg	GO:0004197~cysteine-type endopeptidase activity	GO:0050790~regulation of catalytic activity	NA	Autophagy - animal [04140]; Apoptosis [04210]; Lysosome [04142]; NOD-like receptor signaling pathway [04621]
TCONS_00037991	XLOC_019504	rna32951	slc17a5.S	NC_030733.1	73698282	73720081	13.0222	8.35175	-0.640819	0.0009	0.0465996	NEUTRAL	XELAEV_18029460mg	NA	GO:0055085~transmembrane transport	GO:0016021~integral component of membrane	Lysosome [04142]
TCONS_00000755	XLOC_000381	rna1239	hpgds.L	NC_030724.1	70693265	70716303	4.02954	15.8132	1.97244	0.00095	0.0483672	UP	XELAEV_18005766mg	NA	NA	NA	NA
TCONS_00003934	XLOC_001911	rna1812	LOC108712502	NC_030724.1	96171423	96200080	6.69534	1.80889	-1.88805	0.00095	0.0483672	Down	dazap1 TGas088e13.1-001	GO:0003723~RNA binding	NA	NA	mRNA surveillance pathway [03015]
TCONS_00006097	XLOC_003009	rna5658	LOC108706737	NC_030725.1	61993330	62026611	2.3852	1.05087	-1.18253	0.00095	0.0483672	Down	slc39a8 XELAEV_18009415mg	GO:0046873~metal ion transmembrane transporter activity	NA	GO:0016021~integral component of membrane	Ferroptosis [04216]
TCONS_00013027	XLOC_006451	rna10653	itgbl1.L	NC_030726.1	119167075	119254720	3.89303	1.85967	-1.06584	0.00095	0.0483672	Down	XELAEV_18013107mg	NA	NA	NA	NA
TCONS_00015577	XLOC_007851	rna12174	LOC108709207	NC_030727.1	14009878	14049677	2.8252	5.61704	0.991458	0.00095	0.0483672	NEUTRAL	pros1 XELAEV_18014251mg	GO:0005509~calcium ion binding	GO:0030195~negative regulation of blood coagulation	GO:0005576~extracellular region	NA
TCONS_00018825	XLOC_009476	rna17624	LOC108711418	NC_030728.1	95452732	95473453	4.87904	7.91932	0.69878	0.00095	0.0483672	NEUTRAL	whamm XELAEV_18018264mg	GO:0003779~actin binding	NA	NA	Tight junction [04530]
TCONS_00047469	XLOC_024270	rna41535	hspbp1.L	NC_030736.1	109326111	109343200	11.3352	18.0401	0.670396	0.00095	0.0483672	NEUTRAL	XELAEV_18036139mg	NA	NA	NA	Protein processing in endoplasmic reticulum [04141]
TCONS_00059695	XLOC_030684	rna51005	psmc5.L	NC_030740.1	7323271	7334273	15.9998	8.0796	-0.985696	0.00095	0.0483672	NEUTRAL	psmc5 MGC80185 XELAEV_18043364mg	GO:0005524~ATP binding;GO:0036402~proteasome-activating ATPase activity	GO:0030163~protein catabolic process	GO:0005737~cytoplasm	Proteasome [03050]
TCONS_00069603	XLOC_036057	rna61459	LOC108705595	NW_016694986.1	199	1499	5.44155	10.6681	0.971218	0.00095	0.0483672	NEUTRAL	shroom3 shrm	GO:0003779~actin binding;GO:0051015~actin filament binding	GO:0000902~cell morphogenesis;GO:0001843~neural tube closure;GO:0002064~epithelial cell development;GO:0007389~pattern specification process;GO:0008360~regulation of cell shape;GO:0043482~cellular pigment accumulation;GO:0045176~apical protein localization	GO:0005737~cytoplasm;GO:0005856~cytoskeleton;GO:0005874~microtubule;GO:0005912~adherens junction;GO:0016324~apical plasma membrane	NA
TCONS_00068458	XLOC_035339	rna60432	LOC108704961	NW_016694854.1	83491	232260	0.636951	2.83824	2.15574	0.001	0.0504449	UP	phldb3 XELAEV_18036241mg	NA	NA	NA	NA
TCONS_00025926	XLOC_013346	rna23295	foxa4.L	NC_030730.1	28100379	28103830	2.42472	0.984954	-1.29969	0.001	0.0504449	Down	foxa4 XELAEV_18022299mg	GO:0003700~sequence-specific DNA binding transcription factor activity;GO:0008134~transcription factor binding;GO:0019904~protein domain specific binding;GO:0043565~sequence-specific DNA binding	NA	GO:0005634~nucleus	NA
TCONS_00067831	XLOC_034959	rna59892	LOC494716	NW_016694834.1	1455018	1470559	23.5237	0.672466	-5.12851	0.001	0.0504449	Down	LOC494716	NA	NA	NA	NA
TCONS_00046169	XLOC_023625	rna39200	acta2.S	NC_030736.1	6935120	6942464	15.777	24.9159	0.659241	0.001	0.0504449	NEUTRAL	acta2	GO:0005524~ATP binding	GO:0010628~positive regulation of gene expression;GO:0090131~mesenchyme migration	GO:0005737~cytoplasm;GO:0030027~lamellipodium;GO:0030175~filopodium;GO:0044297~cell body	Vascular smooth muscle contraction [04270]; Apelin signaling pathway [04371]
TCONS_00051119	XLOC_026203	rna46365	LOC108698783	NC_030738.1	73931675	73941909	3.94867	6.64382	0.750647	0.001	0.0504449	NEUTRAL	XELAEV_18039702mg	GO:0003676~nucleic acid binding	NA	NA	NA
TCONS_00017209	XLOC_008672	rna14901	LOC108709988	NC_030727.1	143217409	143334681	0.192075	0.783968	2.02913	0.00105	0.0521051	UP	XELAEV_18016278mg	GO:0000166~nucleotide binding;GO:0004383~guanylate cyclase activity;GO:0020037~heme binding	GO:0035556~intracellular signal transduction	GO:0005622~intracellular	Vascular smooth muscle contraction [04270]; Gap junction [04540]
TCONS_00017953	XLOC_009091	rna16151	egr1.L	NC_030728.1	41098408	41101746	0.217723	1.01815	2.22539	0.00105	0.0521051	UP	egr1-a egr1	GO:0003700~sequence-specific DNA binding transcription factor activity;GO:0008270~zinc ion binding;GO:0010385~double-stranded methylated DNA binding;GO:0043565~sequence-specific DNA binding;GO:0044729~hemi-methylated DNA-binding	GO:0006351~transcription, DNA-templated;GO:0006355~regulation of transcription, DNA-templated;GO:0045944~positive regulation of transcription from RNA polymerase II promoter	GO:0005634~nucleus;GO:0005737~cytoplasm	AGE-RAGE signaling pathway in diabetic complications [04933]; Apelin signaling pathway [04371]
TCONS_00047522	XLOC_024299	rna41626	LOC108696792	NC_030736.1	113141454	113153060	0.553563	1.50251	1.44056	0.00105	0.0521051	UP	XELAEV_18036201mg	GO:0004725~protein tyrosine phosphatase activity;GO:0017017~MAP kinase tyrosine/serine/threonine phosphatase activity	NA	NA	NA
TCONS_00050220	XLOC_025715	rna44547	LOC108698248	NC_030738.1	12782117	12794693	0.555264	2.36221	2.08889	0.00105	0.0521051	UP	XELAEV_18038474mg	GO:0005125~cytokine activity;GO:0005164~tumor necrosis factor receptor binding	GO:0006915~apoptotic process;GO:0006955~immune response;GO:0007165~signal transduction	GO:0005615~extracellular space;GO:0016021~integral component of membrane	Cytokine-cytokine receptor interaction [04060]
TCONS_00058094	XLOC_029830	rna52124	LOC108701166	NC_030740.1	40347123	40352280	0.549421	1.68356	1.61553	0.00105	0.0521051	UP	XELAEV_18044165mg	NA	NA	GO:0016021~integral component of membrane	NA
TCONS_00066311	XLOC_034113	rna58480	MGC82269	NW_016694813.1	3365175	3378695	0.953861	0.288302	-1.7262	0.00105	0.0521051	Down	MGC82269	GO:0003854~3-beta-hydroxy-delta5-steroid dehydrogenase activity	GO:0006694~steroid biosynthetic process	GO:0016021~integral component of membrane	NA
TCONS_00023880	XLOC_012309	rna19698	ssbp1.S	NC_030729.1	3492410	3498516	13.8762	7.19818	-0.946914	0.00105	0.0521051	NEUTRAL	XELAEV_18019791mg	GO:0003697~single-stranded DNA binding	GO:0006260~DNA replication	NA	Homologous recombination [03440]; Mismatch repair [03430]; DNA replication [03030]
TCONS_00050790	XLOC_026043	rna45760	rhou.L	NC_030738.1	56561470	56564361	5.08884	8.7414	0.780529	0.00105	0.0521051	NEUTRAL	rhou rac-2 XELAEV_18039319mg	GO:0003924~GTPase activity;GO:0005525~GTP binding	GO:0007264~small GTPase mediated signal transduction	GO:0005622~intracellular;GO:0016020~membrane	NA
TCONS_00055581	XLOC_028497	rna50269	tagln2.S	NC_030739.1	95178140	95209998	38.2243	57.5141	0.589425	0.00105	0.0521051	NEUTRAL	tagln2 tagln2-prov XELAEV_18042827mg	NA	NA	NA	NA
TCONS_00042051	XLOC_021540	rna37177	higd1a.S	NC_030735.1	5269061	5276690	8.93013	25.4744	1.5123	0.0011	0.0539039	UP	higd1a YGHL1 XELAEV_18032773mg	NA	NA	GO:0016021~integral component of membrane	NA
TCONS_00047951	XLOC_024541	rna42515	zdhhc16.S	NC_030737.1	22150126	22167172	1.42245	4.42018	1.63573	0.0011	0.0539039	UP	XELAEV_18036982mg	GO:0019706~protein-cysteine S-palmitoyltransferase activity	NA	GO:0016021~integral component of membrane	NA
TCONS_00066100	XLOC_033976	rna58472	LOC108703951	NW_016694813.1	3226023	3230610	0.81302	1.98883	1.29056	0.0011	0.0539039	UP	LOC100145164	GO:0005125~cytokine activity	GO:0007166~cell surface receptor signaling pathway	GO:0005576~extracellular region	NA
TCONS_00067926	XLOC_034997	rna59945	LOC108704677	NW_016694835.1	1139567	1251081	0.937847	1.93697	1.04638	0.0011	0.0539039	UP	XELAEV_18029591mg	GO:0005215~transporter activity	GO:0006811~ion transport;GO:0055085~transmembrane transport	GO:0016021~integral component of membrane	NA
TCONS_00009367	XLOC_004673	rna8204	LOC108707838	NC_030726.1	7619337	7628963	1.18027	0.282698	-2.06178	0.0011	0.0539039	Down	XELAEV_18011358mg	NA	NA	NA	NA
TCONS_00017821	XLOC_009025	rna15913	shroom1.L	NC_030728.1	31014094	31056024	2.81073	4.51485	0.68373	0.0011	0.0539039	NEUTRAL	XELAEV_18017190mg	GO:0051015~actin filament binding	NA	NA	NA
TCONS_00058086	XLOC_029825	rna52114	adprm.L	NC_030740.1	39481871	39493053	6.60819	10.9618	0.730154	0.0011	0.0539039	NEUTRAL	adprm	GO:0046872~metal ion binding;GO:0047631~ADP-ribose diphosphatase activity;GO:0047734~CDP-glycerol diphosphatase activity	NA	NA	NA
TCONS_00019539	XLOC_009875	rna18955	serpine1.L	NC_030728.1	135383515	135389355	2.15571	4.3581	1.01554	0.00115	0.0554627	UP	XELAEV_18019168mg	NA	NA	GO:0005615~extracellular space	p53 signaling pathway [04115]; AGE-RAGE signaling pathway in diabetic complications [04933]; Cellular senescence [04218]; Apelin signaling pathway [04371]
TCONS_00058405	XLOC_029986	rna52661	cyp27a1	NC_030740.1	52692739	52707972	1.52035	3.14122	1.04692	0.00115	0.0554627	UP	XELAEV_18044510mg	GO:0004497~monooxygenase activity;GO:0005506~iron ion binding;GO:0016705~oxidoreductase activity, acting on paired donors, with incorporation or reduction of molecular oxygen;GO:0020037~heme binding	NA	NA	PPAR signaling pathway [03320]; Cholesterol metabolism [04979]
TCONS_00010996	XLOC_005422	rna10994	ankrd52.L	NC_030726.1	138307387	138351343	4.18934	0.31618	-3.7279	0.00115	0.0554627	Down	XELAEV_18013357mg	NA	NA	NA	NA
TCONS_00025732	XLOC_013226	rna22938	naaladl1.L	NC_030730.1	22757673	22798327	1.08419	0.381817	-1.50566	0.00115	0.0554627	Down	naaladl1 XELAEV_18022143mg	NA	NA	NA	NA
TCONS_00015560	XLOC_007842	rna12136	LOC108709198	NC_030727.1	8473834	8514712	2.64786	4.51379	0.769514	0.00115	0.0554627	NEUTRAL	dcbld2 XELAEV_18014227mg	NA	NA	GO:0016021~integral component of membrane	NA
TCONS_00035817	XLOC_018340	rna31419	osr1	NC_030732.1	142870542	142880712	4.31242	7.62946	0.823084	0.00115	0.0554627	NEUTRAL	XELAEV_18028092mg	GO:0003676~nucleic acid binding	NA	NA	NA
TCONS_00041100	XLOC_021024	rna35520	LOC108719060	NC_030734.1	71365184	71523775	51.8165	28.7327	-0.850717	0.00115	0.0554627	NEUTRAL	NA	NA	NA	NA	NA
TCONS_00042998	XLOC_021980	rna38799	myc.S	NC_030735.1	118708289	118711828	13.2977	20.456	0.621342	0.00115	0.0554627	NEUTRAL	myc myc-a	GO:0003700~sequence-specific DNA binding transcription factor activity;GO:0046983~protein dimerization activity	NA	GO:0005634~nucleus	Wnt signaling pathway [04310]; ErbB signaling pathway [04012]; MAPK signaling pathway [04010]; Cell cycle [04110]; Cellular senescence [04218]; TGF-beta signaling pathway [04350]
TCONS_00063366	XLOC_032448	rna57329	LOC108703258	NC_030741.1	101342149	101351654	3.22924	5.74954	0.83225	0.00115	0.0554627	NEUTRAL	XELAEV_18047842mg	GO:0004089~carbonate dehydratase activity;GO:0008270~zinc ion binding	GO:0006730~one-carbon metabolic process	NA	NA
TCONS_00026912	XLOC_013860	rna25151	LOC108714508	NC_030730.1	111930030	111938349	0.829686	1.67061	1.00974	0.0012	0.0572703	UP	XELAEV_18023622mg	GO:0004601~peroxidase activity;GO:0004666~prostaglandin-endoperoxide synthase activity;GO:0020037~heme binding	GO:0006954~inflammatory response;GO:0006979~response to oxidative stress;GO:0008217~regulation of blood pressure;GO:0019371~cyclooxygenase pathway	NA	VEGF signaling pathway [04370]
TCONS_00068713	XLOC_035495	rna60665	LOC100137665	NW_016694865.1	141329	159203	1.4485	2.97909	1.04031	0.0012	0.0572703	UP	LOC100137665	NA	NA	NA	NA
TCONS_00017133	XLOC_008631	rna14779	medag.S	NC_030727.1	137092022	137102248	2.00214	0.610061	-1.71452	0.0012	0.0572703	Down	LOC733344	NA	NA	NA	NA
TCONS_00004308	XLOC_002117	rna2580	LOC108714080	NC_030724.1	122832392	122852142	13.3028	7.965	-0.739978	0.0012	0.0572703	NEUTRAL	XELAEV_18006807mg	NA	NA	GO:0016021~integral component of membrane	NA
TCONS_00032158	XLOC_016471	rna27945	LOC108715725	NC_030731.1	88227325	88237715	5.17037	8.36352	0.693842	0.0012	0.0572703	NEUTRAL	cebpg MGC114733 XELAEV_18023545mg	GO:0003700~sequence-specific DNA binding transcription factor activity	NA	NA	NA
TCONS_00062827	XLOC_032143	rna56278	LOC108702952	NC_030741.1	52485558	52519225	9.22565	5.50453	-0.745031	0.0012	0.0572703	NEUTRAL	lypd6b XELAEV_18047080mg	NA	NA	GO:0016021~integral component of membrane	NA
TCONS_00043230	XLOC_022105	rna37253	cnpy1.S	NC_030735.1	10601529	10675626	1.07365	8.59887	3.00163	0.00125	0.058939	UP	cnpy1 XELAEV_18032829mg	NA	NA	NA	NA
TCONS_00026177	XLOC_013475	rna23745	mthfsd.L	NC_030730.1	53131150	53144494	2.2445	0.761477	-1.55952	0.00125	0.058939	Down	XELAEV_18022673mg	GO:0003723~RNA binding	NA	NA	NA
TCONS_00030994	XLOC_015911	rna25929	LOC108715120	NC_030731.1	389673	419180	1.89646	1.00202	-0.920399	0.00125	0.058939	NEUTRAL	XELAEV_18024164mg	GO:0005096~GTPase activator activity	GO:0051056~regulation of small GTPase mediated signal transduction	NA	NA
TCONS_00047779	XLOC_024464	rna42233	sgms1.S	NC_030737.1	5866870	5905070	3.56977	5.69637	0.674212	0.00125	0.058939	NEUTRAL	XELAEV_18036772mg	NA	NA	GO:0016021~integral component of membrane	NA
TCONS_00063191	XLOC_032330	rna56955	LOC108703118	NC_030741.1	83337255	83432130	5.68228	3.1709	-0.841576	0.00125	0.058939	NEUTRAL	smg1 XELAEV_18047528mg	GO:0004674~protein serine/threonine kinase activity;GO:0005524~ATP binding	GO:0000184~nuclear-transcribed mRNA catabolic process, nonsense-mediated decay	NA	mRNA surveillance pathway [03015]
TCONS_00063243	XLOC_032361	rna57045	LOC108703149	NC_030741.1	89847209	89851984	35.0565	21.4279	-0.71019	0.00125	0.058939	NEUTRAL	XELAEV_18047606mg	GO:0005509~calcium ion binding	NA	NA	NA
TCONS_00068798	XLOC_035562	rna60755	LOC108705162	NW_016694870.1	401923	402339	1217.05	823.891	-0.562866	0.00125	0.058939	NEUTRAL	XELAEV_18028549mg	GO:0003677~DNA binding;GO:0046982~protein heterodimerization activity	GO:0006334~nucleosome assembly;GO:0006352~DNA-templated transcription, initiation	GO:0000786~nucleosome;GO:0005634~nucleus	NA
TCONS_00024226	XLOC_012471	rna20355	il1b.S	NC_030729.1	26276261	26281864	0.224628	21.8082	6.60119	0.0013	0.0607744	UP	il1b-A XELAEV_18020282mg	GO:0005125~cytokine activity;GO:0005149~interleukin-1 receptor binding	GO:0001660~fever generation;GO:0006955~immune response;GO:0051781~positive regulation of cell division	GO:0005615~extracellular space;GO:0005829~cytosol	Salmonella infection [05132]; AGE-RAGE signaling pathway in diabetic complications [04933]; Herpes simplex infection [05168]; Cytosolic DNA-sensing pathway [04623]; Cytokine-cytokine receptor interaction [04060]; Toll-like receptor signaling pathway [04620]; MAPK signaling pathway [04010]; NOD-like receptor signaling pathway [04621]; Necroptosis [04217]
TCONS_00020494	XLOC_010513	rna16381	tbk1.L	NC_030728.1	50457135	50488606	1.38568	2.68755	0.955701	0.0013	0.0607744	NEUTRAL	tbk1 XELAEV_18017525mg	GO:0004672~protein kinase activity;GO:0005524~ATP binding	NA	NA	RIG-I-like receptor signaling pathway [04622]; Toll-like receptor signaling pathway [04620]; NOD-like receptor signaling pathway [04621]; Herpes simplex infection [05168]; Cytosolic DNA-sensing pathway [04623]; Mitophagy - animal [04137]
TCONS_00037117	XLOC_019020	rna33587	LOC108718183	NC_030733.1	108295394	108329373	1.43902	2.75442	0.936663	0.0013	0.0607744	NEUTRAL	st6gal1 XELAEV_18029923mg	GO:0008373~sialyltransferase activity	GO:0006486~protein glycosylation	GO:0005794~Golgi apparatus;GO:0016021~integral component of membrane	NA
TCONS_00041620	XLOC_021301	rna36505	LOC108719340	NC_030734.1	128898905	128901750	5.03116	7.91403	0.653523	0.0013	0.0607744	NEUTRAL	XELAEV_18032205mg	NA	NA	NA	Wnt signaling pathway [04310]
TCONS_00045110	XLOC_023054	rna40563	hmbs.L	NC_030736.1	73660971	73678252	10.5883	6.51363	-0.700932	0.0013	0.0607744	NEUTRAL	hmbs.2 LOC495094	GO:0004418~hydroxymethylbilane synthase activity	GO:0018160~peptidyl-pyrromethane cofactor linkage;GO:0033014~tetrapyrrole biosynthetic process	NA	NA
TCONS_00047014	XLOC_023996	rna40648	LOC108696470	NC_030736.1	74966820	75001118	1.78332	3.57497	1.00337	0.00135	0.0624734	UP	rnf214 XELAEV_18035450mg	NA	NA	NA	NA
TCONS_00059450	XLOC_030534	rna50527	coq10b.L	NC_030740.1	243987	249793	0.364404	2.87572	2.98031	0.00135	0.0624734	UP	XELAEV_18043066mg	NA	NA	NA	NA
TCONS_00067115	XLOC_034564	rna59275	tbxas1.L	NW_016694822.1	2095163	2122689	1.00239	2.28828	1.19082	0.00135	0.0624734	UP	tbxas1	GO:0004497~monooxygenase activity;GO:0005506~iron ion binding;GO:0016705~oxidoreductase activity, acting on paired donors, with incorporation or reduction of molecular oxygen;GO:0020037~heme binding	NA	GO:0016021~integral component of membrane	NA
TCONS_00002242	XLOC_001086	rna3620	LOC108716442	NC_030724.1	160693409	160749742	0.953166	0.426062	-1.16166	0.00135	0.0624734	Down	scarb1 XELAEV_18007762mg	NA	NA	GO:0016021~integral component of membrane	Cholesterol metabolism [04979]; Phagosome [04145]
TCONS_00011277	XLOC_005555	rna11481	LOC108708684	NC_030726.1	154369035	154425877	11.6924	4.30807	-1.44046	0.00135	0.0624734	Down	XELAEV_18013697mg	NA	NA	NA	NA
TCONS_00066330	XLOC_034119	rna58500	MGC84691	NW_016694813.1	3561142	3571228	9.82385	4.87091	-1.0121	0.00135	0.0624734	Down	MGC84691	GO:0003723~RNA binding;GO:0046872~metal ion binding	GO:0006355~regulation of transcription, DNA-templated	NA	NA
TCONS_00012912	XLOC_006400	rna10447	LOC108708406	NC_030726.1	109266637	109277813	0.84709	3.52831	2.05839	0.0014	0.0643531	UP	il1r2 XELAEV_18012947mg	GO:0004910~interleukin-1, Type II, blocking receptor activity	NA	GO:0016021~integral component of membrane	Cytokine-cytokine receptor interaction [04060]
TCONS_00029950	XLOC_015379	rna26783	pla2g15.S	NC_030731.1	23573558	23609242	0.844813	1.70919	1.01661	0.0014	0.0643531	UP	pla2g15 MGC115275 XELAEV_18024683mg	GO:0008374~O-acyltransferase activity	GO:0006629~lipid metabolic process	GO:0016021~integral component of membrane	Lysosome [04142]
TCONS_00020560	XLOC_010536	rna16482	pawr.L	NC_030728.1	53965626	54010782	3.40888	5.78699	0.763516	0.0014	0.0643531	NEUTRAL	XELAEV_18017574mg	NA	GO:0006915~apoptotic process	NA	NA
TCONS_00032069	XLOC_016439	rna27822	LOC108715007	NC_030731.1	82396449	82516223	25.4151	17.485	-0.539566	0.0014	0.0643531	NEUTRAL	XELAEV_18025476mg	GO:0005201~extracellular matrix structural constituent	NA	NA	NA
TCONS_00035108	XLOC_018008	rna30199	qrsl1.L	NC_030732.1	80429681	80457855	1.84153	4.23303	1.20079	0.00145	0.0662078	UP	QRSL1 XELAEV_18027218mg	GO:0004040~amidase activity;GO:0005524~ATP binding;GO:0050567~glutaminyl-tRNA synthase (glutamine-hydrolyzing) activity	GO:0032543~mitochondrial translation;GO:0070681~glutaminyl-tRNAGln biosynthesis via transamidation	GO:0005739~mitochondrion;GO:0030956~glutamyl-tRNA(Gln) amidotransferase complex	Aminoacyl-tRNA biosynthesis [00970]
TCONS_00058517	XLOC_030033	rna52889	LOC108701358	NC_030740.1	63715784	63805017	1.58429	3.66375	1.20948	0.00145	0.0662078	UP	XELAEV_18044643mg	GO:0003779~actin binding	GO:0007507~heart development;GO:0030036~actin cytoskeleton organization	GO:0030054~cell junction	NA
TCONS_00032796	XLOC_016810	gene17015	LOC108716551	NC_030732.1	23138351	23141170	6.7425	3.875	-0.799087	0.00145	0.0662078	NEUTRAL	XELAEV_18026404mg	GO:0003677~DNA binding;GO:0046982~protein heterodimerization activity	GO:0006334~nucleosome assembly;GO:0006352~DNA-templated transcription, initiation	GO:0000786~nucleosome;GO:0005634~nucleus	NA
TCONS_00061540	XLOC_031473	rna54112	eci1.L	NC_030740.1	106565928	106575049	10.4627	5.93237	-0.818573	0.00145	0.0662078	NEUTRAL	eci1 MGC82167 XELAEV_18045464mg	GO:0003824~catalytic activity	GO:0008152~metabolic process	NA	NA
TCONS_00009763	XLOC_004866	rna8916	LOC108708015	NC_030726.1	43598396	43749820	0.240875	0.93987	1.96418	0.0015	0.068038	UP	phex XELAEV_18011856mg	GO:0004222~metalloendopeptidase activity	NA	GO:0016021~integral component of membrane	NA
TCONS_00069516	XLOC_035987	rna61385	LOC108705532	NW_016694934.1	84029	114500	1.16065	5.43923	2.22846	0.0015	0.068038	UP	NA	NA	NA	NA	NA
TCONS_00000371	XLOC_000175	rna499	LOC108698073	NC_030724.1	28262520	28376149	4.88206	1.76873	-1.46477	0.0015	0.068038	Down	n4bp2 XELAEV_18005224mg	NA	NA	NA	NA
TCONS_00030786	XLOC_015812	rna28344	slurp1l.S	NC_030731.1	101036598	101041674	29.1002	49.7639	0.774072	0.0015	0.068038	NEUTRAL	slurp1l LURP-1 XELAEV_18025818mg	NA	NA	NA	NA
TCONS_00049820	XLOC_025496	rna43807	LOC108697834	NC_030737.1	83974982	83995379	0.43054	1.48873	1.78986	0.00155	0.0695018	UP	XELAEV_18037910mg	GO:0004725~protein tyrosine phosphatase activity;GO:0017017~MAP kinase tyrosine/serine/threonine phosphatase activity	NA	NA	NA
TCONS_00055017	XLOC_028162	gene28652	LOC108700532	NC_030739.1	48078346	48086353	0.532413	2.07448	1.96213	0.00155	0.0695018	UP	mars2	GO:0004825~methionine-tRNA ligase activity;GO:0005524~ATP binding	GO:0006431~methionyl-tRNA aminoacylation	GO:0005759~mitochondrial matrix	Aminoacyl-tRNA biosynthesis [00970]
TCONS_00060807	XLOC_031167	rna52872	LOC108701350	NC_030740.1	62892967	62968566	1.23197	4.35613	1.82208	0.00155	0.0695018	UP	XELAEV_18044634mg	NA	NA	NA	NA
TCONS_00002631	XLOC_001246	rna4240	f2rl1.L	NC_030724.1	188182012	188195354	6.81884	10.5922	0.635401	0.00155	0.0695018	NEUTRAL	XELAEV_18008178mg	GO:0015057~thrombin receptor activity	GO:0007596~blood coagulation	GO:0016021~integral component of membrane	Neuroactive ligand-receptor interaction [04080]
TCONS_00018691	XLOC_009426	rna17443	aldh1a2.L	NC_030728.1	89596400	89630551	3.42301	5.62699	0.717097	0.00155	0.0695018	NEUTRAL	aldh1a2 ALDH1A2 XELAEV_18018168mg	GO:0016620~oxidoreductase activity, acting on the aldehyde or oxo group of donors, NAD or NADP as acceptor	NA	NA	NA
TCONS_00042049	XLOC_021539	rna37167	MGC82526	NC_030735.1	4982734	5005083	5.99449	3.64751	-0.716726	0.00155	0.0695018	NEUTRAL	XELAEV_18032768mg	GO:0004385~guanylate kinase activity	NA	NA	NA
TCONS_00051258	XLOC_026262	rna46581	LOC108698977	NC_030738.1	80782446	80796785	27.9614	18.9693	-0.559765	0.00155	0.0695018	NEUTRAL	MYH4	GO:0003777~microtubule motor activity;GO:0005524~ATP binding;GO:0008017~microtubule binding;GO:0051015~actin filament binding	GO:0007018~microtubule-based movement	GO:0016459~myosin complex	Tight junction [04530]
TCONS_00015034	XLOC_007524	rna14328	MGC68948	NC_030727.1	119238922	119252109	8.08154	4.41261	-0.872997	0.0016	0.0712779	NEUTRAL	prph XELAEV_18015840mg	GO:0005198~structural molecule activity	NA	GO:0045098~type III intermediate filament	NA
TCONS_00020711	XLOC_010606	rna16762	bcap29.L	NC_030728.1	67309967	67325675	2.84355	1.62888	-0.803812	0.0016	0.0712779	NEUTRAL	bcap29 bcap29-prov XELAEV_18017745mg	NA	GO:0006886~intracellular protein transport	GO:0005783~endoplasmic reticulum;GO:0016021~integral component of membrane	NA
TCONS_00028587	XLOC_014713	rna24460	LOC108714297	NC_030730.1	83671713	83680915	14.9689	23.639	0.659205	0.0016	0.0712779	NEUTRAL	XELAEV_18023140mg	NA	NA	GO:0016021~integral component of membrane	NA
TCONS_00052179	XLOC_026775	rna44391	LOC108698858	NC_030738.1	5761439	5790804	6.72173	10.2238	0.605025	0.0016	0.0712779	NEUTRAL	XELAEV_18038347mg	GO:0004866~endopeptidase inhibitor activity	NA	GO:0005615~extracellular space	Herpes simplex infection [05168]
TCONS_00041524	XLOC_021250	rna36332	ppp1r42.L	NC_030734.1	120208108	120226621	0.931749	2.28104	1.29168	0.00165	0.072563	UP	ppp1r42 lrrc67	GO:0003779~actin binding;GO:0015631~tubulin binding;GO:0070840~dynein complex binding	NA	GO:0002177~manchette;GO:0005737~cytoplasm;GO:0005813~centrosome;GO:0005815~microtubule organizing center;GO:0015630~microtubule cytoskeleton	NA
TCONS_00052178	XLOC_026774	rna44390	LOC108698201	NC_030738.1	5737114	5748028	0.305265	1.13677	1.8968	0.00165	0.072563	UP	XELAEV_18038345mg	GO:0005164~tumor necrosis factor receptor binding;GO:0008270~zinc ion binding	GO:0007165~signal transduction;GO:0042981~regulation of apoptotic process	NA	Apoptosis [04210]; Herpes simplex infection [05168]
TCONS_00053133	XLOC_027229	rna45956	LOC108698676	NC_030738.1	60007744	60010905	0.297036	1.19623	2.00979	0.00165	0.072563	UP	fos XELAEV_18039459mg	GO:0003677~DNA binding;GO:0003700~sequence-specific DNA binding transcription factor activity	GO:0006357~regulation of transcription from RNA polymerase II promoter	GO:0005667~transcription factor complex	Salmonella infection [05132]; Apoptosis [04210]; Herpes simplex infection [05168]; Toll-like receptor signaling pathway [04620]; MAPK signaling pathway [04010]
TCONS_00054530	XLOC_027959	rna48403	fos.S	NC_030739.1	25642236	25645073	0.369952	1.34903	1.86651	0.00165	0.072563	UP	fos MGC80305 XELAEV_18041369mg	GO:0003677~DNA binding;GO:0003700~sequence-specific DNA binding transcription factor activity	GO:0006357~regulation of transcription from RNA polymerase II promoter	GO:0005667~transcription factor complex	Salmonella infection [05132]; Apoptosis [04210]; Herpes simplex infection [05168]; Toll-like receptor signaling pathway [04620]; MAPK signaling pathway [04010]
TCONS_00069252	XLOC_035823	rna61153	LOC108705392	NW_016694894.1	126311	133620	1.70086	6.64593	1.96621	0.00165	0.072563	UP	plxnb3 XELAEV_18041731mg	GO:0017154~semaphorin receptor activity	NA	GO:0016021~integral component of membrane	NA
TCONS_00012315	XLOC_006095	rna9309	cnksr1.L	NC_030726.1	59545046	59567301	3.80257	1.23826	-1.61866	0.00165	0.072563	Down	cnksr1 XELAEV_18012129mg	NA	NA	NA	NA
TCONS_00020620	XLOC_010558	rna16574	LOC108711132	NC_030728.1	58120807	58137197	5.19987	7.91814	0.606686	0.00165	0.072563	NEUTRAL	tmem168 XELAEV_18017624mg	NA	NA	GO:0016021~integral component of membrane	NA
TCONS_00054897	XLOC_028097	rna48953	plp2.S	NC_030739.1	35437327	35446497	32.4188	49.3678	0.606742	0.00165	0.072563	NEUTRAL	plp2 MGC154401 XELAEV_18041723mg	NA	NA	GO:0016021~integral component of membrane	NA
TCONS_00003664	XLOC_001780	rna1243	grid2.L	NC_030724.1	70990194	71596034	0.10634	0.893852	3.07135	0.0017	0.0739325	UP	grid2	GO:0004970~ionotropic glutamate receptor activity;GO:0005234~extracellular-glutamate-gated ion channel activity	NA	GO:0016021~integral component of membrane;GO:0030054~cell junction;GO:0045211~postsynaptic membrane	Neuroactive ligand-receptor interaction [04080]
TCONS_00006338	XLOC_003125	rna6087	r3hdm4.S	NC_030725.1	86171974	86187357	1.18243	3.90078	1.722	0.0017	0.0739325	UP	r3hdm4 XELAEV_18009791mg	GO:0003676~nucleic acid binding	NA	NA	NA
TCONS_00023536	XLOC_012112	rna21774	angpt4.S	NC_030729.1	89551301	89590636	0.328517	1.07034	1.70403	0.0017	0.0739325	UP	XELAEV_18021227mg	NA	NA	NA	NA
TCONS_00044623	XLOC_022821	rna39683	LOC108695765	NC_030736.1	30038190	30077792	0.800438	0.312403	-1.35738	0.0017	0.0739325	Down	abcc2 XELAEV_18034726mg	GO:0005524~ATP binding;GO:0008514~organic anion transmembrane transporter activity;GO:0042626~ATPase activity, coupled to transmembrane movement of substances	NA	GO:0005887~integral component of plasma membrane	ABC transporters [02010]
TCONS_00064177	XLOC_032878	rna55837	LOC108702833	NC_030741.1	35392156	35396601	2.41684	1.03976	-1.21687	0.0017	0.0739325	Down	uts2r XELAEV_18046763mg	GO:0001604~urotensin II receptor activity	GO:0008217~regulation of blood pressure	GO:0016021~integral component of membrane	Neuroactive ligand-receptor interaction [04080]
TCONS_00051687	XLOC_026513	rna47421	fkbp9.S	NC_030738.1	109568579	109588528	27.6932	18.8689	-0.553524	0.0017	0.0739325	NEUTRAL	XELAEV_18040551mg	GO:0003755~peptidyl-prolyl cis-trans isomerase activity;GO:0005509~calcium ion binding;GO:0005528~FK506 binding	GO:0000412~histone peptidyl-prolyl isomerization	GO:0005730~nucleolus	NA
TCONS_00051850	XLOC_026603	rna47694	rab13.L	NC_030738.1	117577308	117587984	10.4531	15.9543	0.610017	0.0017	0.0739325	NEUTRAL	rab13 LOC100158399 XELAEV_18040827mg	GO:0003924~GTPase activity;GO:0005525~GTP binding	NA	NA	Tight junction [04530]
TCONS_00066367	XLOC_034153	rna58570	LOC100037197	NW_016694813.1	6024299	6058835	7.74516	12.9086	0.736971	0.00175	0.0759866	NEUTRAL	LOC100037197	GO:0004252~serine-type endopeptidase activity	NA	GO:0016021~integral component of membrane	NA
TCONS_00030763	XLOC_015798	rna28311	LOC108715831	NC_030731.1	100209983	100214540	0.633347	2.03174	1.68165	0.0018	0.0774226	UP	cish XELAEV_18025794mg	NA	GO:0016567~protein ubiquitination;GO:0035556~intracellular signal transduction	GO:0005622~intracellular	PATHWAY: Protein modification; protein ubiquitination. {ECO:0000256|SAAS:SAAS00966769}.
TCONS_00040518	XLOC_020749	rna34492	LOC108718738	NC_030734.1	12912798	12984332	6.12458	12.3313	1.00964	0.0018	0.0774226	UP	cnpy1 XELAEV_18030672mg	NA	NA	NA	NA
TCONS_00005141	XLOC_002503	rna3916	LOC108695676	NC_030724.1	169180335	169254545	1.23308	0.667855	-0.884661	0.0018	0.0774226	NEUTRAL	XELAEV_18007949mg	NA	NA	NA	NA
TCONS_00019473	XLOC_009838	rna18857	prdx2.S	NC_030728.1	132931916	132939706	12.4191	6.84816	-0.858775	0.0018	0.0774226	NEUTRAL	PRDX2 XELAEV_18019080mg	GO:0051920~peroxiredoxin activity	GO:0045454~cell redox homeostasis	GO:0005623~cell	NA
TCONS_00041585	XLOC_021286	rna36451	calb1.L	NC_030734.1	126821491	126864454	0.920893	1.76547	0.93895	0.0018	0.0774226	NEUTRAL	Calb1 XELAEV_18032174mg	GO:0005509~calcium ion binding	GO:0055074~calcium ion homeostasis	NA	NA
TCONS_00053782	XLOC_027501	rna47061	LOC100158314	NC_030738.1	99290974	99312849	33.1221	51.5635	0.638555	0.0018	0.0774226	NEUTRAL	LOC100158314	GO:0004222~metalloendopeptidase activity;GO:0008270~zinc ion binding	NA	NA	NA
TCONS_00051110	XLOC_026198	rna46349	ppp2r5c.L	NC_030738.1	73683564	73746588	2.70642	6.72548	1.31325	0.00185	0.0788318	UP	XELAEV_18039697mg	GO:0019888~protein phosphatase regulator activity	GO:0007165~signal transduction	GO:0000159~protein phosphatase type 2A complex	Adrenergic signaling in cardiomyocytes [04261]; mRNA surveillance pathway [03015]; Oocyte meiosis [04114]
TCONS_00061224	XLOC_031338	rna53593	LOC100037217	NC_030740.1	85476694	85478426	7.2945	0.715206	-3.35038	0.00185	0.0788318	Down	XELAEV_18045083mg	GO:0005344~oxygen transporter activity;GO:0005506~iron ion binding;GO:0019825~oxygen binding;GO:0020037~heme binding	NA	GO:0005833~hemoglobin complex	NA
TCONS_00038996	XLOC_020013	rna34599	LOC108718772	NC_030734.1	20502381	20525965	1.23854	2.3686	0.935395	0.00185	0.0788318	NEUTRAL	map3k8 XELAEV_18030741mg	GO:0004672~protein kinase activity;GO:0005524~ATP binding	NA	NA	Toll-like receptor signaling pathway [04620]; MAPK signaling pathway [04010]
TCONS_00046608	XLOC_023838	rna39986	unc5b.L	NC_030736.1	42476795	42587561	2.66314	5.1162	0.941944	0.00185	0.0788318	NEUTRAL	unc5b-a	GO:0005042~netrin receptor activity	GO:0007275~multicellular organismal development	GO:0005886~plasma membrane;GO:0016021~integral component of membrane	NA
TCONS_00065545	XLOC_033643	rna57674	LOC108703502	NW_016694811.1	2714882	2786709	0.953231	0.502437	-0.923883	0.00185	0.0788318	NEUTRAL	NA	GO:0004866~endopeptidase inhibitor activity	GO:0006954~inflammatory response;GO:0006956~complement activation	GO:0005615~extracellular space;GO:0016021~integral component of membrane	Phagosome [04145]; Herpes simplex infection [05168]
TCONS_00066948	XLOC_034455	rna58976	nmral1.L	NW_016694820.1	117086	153590	19.7533	32.2819	0.708634	0.00185	0.0788318	NEUTRAL	LOC414512	NA	NA	NA	NA
TCONS_00055242	XLOC_028300	rna49655	relb.S	NC_030739.1	77335098	77356776	0.513662	1.67231	1.70295	0.0019	0.0802151	UP	relb-A XELAEV_18042380mg	GO:0003677~DNA binding;GO:0003700~sequence-specific DNA binding transcription factor activity	GO:0006357~regulation of transcription from RNA polymerase II promoter	GO:0005634~nucleus;GO:0005737~cytoplasm	MAPK signaling pathway [04010]
TCONS_00034446	XLOC_017650	rna28895	LOC100158287	NC_030732.1	14604350	14656887	5.74909	1.1259	-2.35226	0.0019	0.0802151	Down	XELAEV_18026241mg	GO:0004818~glutamate-tRNA ligase activity;GO:0004827~proline-tRNA ligase activity;GO:0005524~ATP binding	GO:0006424~glutamyl-tRNA aminoacylation;GO:0006433~prolyl-tRNA aminoacylation	GO:0005737~cytoplasm	Aminoacyl-tRNA biosynthesis [00970]
TCONS_00000534	XLOC_000258	rna798	LOC108699026	NC_030724.1	43624984	43686509	1.78651	3.21835	0.849173	0.0019	0.0802151	NEUTRAL	nek1 XELAEV_18005419mg	GO:0004672~protein kinase activity;GO:0005524~ATP binding	NA	NA	NA
TCONS_00007291	XLOC_003590	rna7632	iqgap2.S	NC_030725.1	156867494	157048501	3.79102	2.36666	-0.679731	0.0019	0.0802151	NEUTRAL	XELAEV_18010897mg	NA	GO:0007165~signal transduction;GO:0043087~regulation of GTPase activity	NA	Regulation of actin cytoskeleton [04810]
TCONS_00030665	XLOC_015744	rna28125	aco2.S	NC_030731.1	94314974	94337042	15.1933	9.97235	-0.607428	0.0019	0.0802151	NEUTRAL	aco2 MGC84375 XELAEV_18025669mg	GO:0003994~aconitate hydratase activity;GO:0046872~metal ion binding;GO:0051539~4 iron, 4 sulfur cluster binding	GO:0006099~tricarboxylic acid cycle	GO:0005739~mitochondrion	NA
TCONS_00062375	XLOC_031916	rna55554	MGC81583	NC_030741.1	28076040	28086552	33.9608	54.0287	0.669856	0.0019	0.0802151	NEUTRAL	MGC81583 XELAEV_18046588mg	GO:0005509~calcium ion binding	NA	NA	Focal adhesion [04510]; Vascular smooth muscle contraction [04270]; Tight junction [04530]; Regulation of actin cytoskeleton [04810]
TCONS_00022593	XLOC_011683	rna20185	tnfrsf10b.L	NC_030729.1	22427269	22441534	1.726	3.93241	1.18798	0.00195	0.0816976	UP	tnfrsf10b xDR-M1 XELAEV_18020179mg	NA	GO:0007165~signal transduction	GO:0016021~integral component of membrane	Cytokine-cytokine receptor interaction [04060]; Necroptosis [04217]; Apoptosis [04210]
TCONS_00049703	XLOC_025452	rna43648	LOC100158303	NC_030737.1	78746920	78767610	0.956899	3.32177	1.79551	0.00195	0.0816976	UP	XELAEV_18036076mg	NA	GO:0007259~JAK-STAT cascade;GO:0043066~negative regulation of apoptotic process	GO:0005622~intracellular	Insulin signaling pathway [04910]; Herpes simplex infection [05168]; Ubiquitin mediated proteolysis [04120]; Adipocytokine signaling pathway [04920]
TCONS_00030983	XLOC_015907	rna25920	rasgrp2.L	NC_030731.1	259062	288381	3.32367	1.8359	-0.856291	0.00195	0.0816976	NEUTRAL	rasgrp2-a	GO:0005085~guanyl-nucleotide exchange factor activity;GO:0005509~calcium ion binding	GO:0007264~small GTPase mediated signal transduction	GO:0005829~cytosol;GO:0005886~plasma membrane;GO:0030054~cell junction;GO:0043005~neuron projection;GO:0045202~synapse	MAPK signaling pathway [04010]
TCONS_00040067	XLOC_020516	rna36439	cpne3.L	NC_030734.1	126011541	126049942	12.4635	19.55	0.649463	0.00195	0.0816976	NEUTRAL	cpne3 LOC495505 XELAEV_18032161mg	NA	NA	NA	NA
TCONS_00048117	XLOC_024632	rna42784	LOC108697512	NC_030737.1	34084705	34115886	2.41554	4.19447	0.796141	0.00195	0.0816976	NEUTRAL	LOC445860	GO:0005337~nucleoside transmembrane transporter activity	NA	GO:0005765~lysosomal membrane;GO:0016021~integral component of membrane	NA
TCONS_00012985	XLOC_006435	rna10588	f10.L	NC_030726.1	114842671	114856402	1.83207	3.59689	0.973279	0.002	0.0835373	NEUTRAL	f10 MGC68454 XELAEV_18013056mg	GO:0004252~serine-type endopeptidase activity;GO:0005509~calcium ion binding	GO:0007596~blood coagulation	GO:0005576~extracellular region	NA
TCONS_00058712	XLOC_030114	rna53231	LOC108701422	NC_030740.1	73783128	73880958	1.09791	1.66598	0.601611	0.002	0.0835373	NEUTRAL	XELAEV_18044852mg	GO:0005524~ATP binding;GO:0042626~ATPase activity, coupled to transmembrane movement of substances	GO:0006869~lipid transport	GO:0016021~integral component of membrane	ABC transporters [02010]
TCONS_00033309	XLOC_017033	rna29940	LOC108716769	NC_030732.1	66686243	66707131	2.49738	0.541796	-2.20459	0.00205	0.0851076	Down	XELAEV_18027014mg	NA	NA	NA	NA
TCONS_00038622	XLOC_019826	rna33977	ccdc25.S	NC_030733.1	135026144	135037821	5.63686	3.09086	-0.866883	0.00205	0.0851076	NEUTRAL	XELAEV_18030287mg	NA	NA	NA	NA
TCONS_00053723	XLOC_027474	rna46983	LOC108699276	NC_030738.1	94549720	94566494	5.63874	3.39959	-0.73001	0.00205	0.0851076	NEUTRAL	XELAEV_18040093mg	GO:0004222~metalloendopeptidase activity;GO:0008270~zinc ion binding	NA	GO:0031012~extracellular matrix	NA
TCONS_00069833	XLOC_036259	rna61661	ccdc50.L	NW_016695825.1	119	668	10865.1	17597.9	0.695704	0.00205	0.0851076	NEUTRAL	NA	NA	NA	NA	NA
TCONS_00060971	XLOC_031222	rna53118	frzb-1	NC_030740.1	70728426	70740315	0.658777	2.35683	1.83899	0.0021	0.0865288	UP	XELAEV_18044787mg	NA	GO:0007275~multicellular organismal development;GO:0016055~Wnt signaling pathway	GO:0005576~extracellular region	NA
TCONS_00031152	XLOC_016007	rna26243	LOC108715198	NC_030731.1	6563407	6568794	45.0312	27.6043	-0.706035	0.0021	0.0865288	NEUTRAL	tmem258	NA	GO:0006487~protein N-linked glycosylation	GO:0016021~integral component of membrane;GO:0034998~oligosaccharyltransferase I complex	PATHWAY: Protein modification; protein glycosylation.
TCONS_00035498	XLOC_018182	rna30909	LOC108717054	NC_030732.1	115097419	115113900	8.96879	5.52317	-0.699415	0.0021	0.0865288	NEUTRAL	aadac XELAEV_18027696mg	GO:0052689~carboxylic ester hydrolase activity	GO:0008152~metabolic process	GO:0016021~integral component of membrane	NA
TCONS_00037644	XLOC_019325	rna32315	LOC108717782	NC_030733.1	30706080	30757777	2.92465	1.61501	-0.856727	0.0021	0.0865288	NEUTRAL	acss1 XELAEV_18028884mg	GO:0003987~acetate-CoA ligase activity;GO:0005524~ATP binding;GO:0016208~AMP binding	GO:0019427~acetyl-CoA biosynthetic process from acetate	NA	NA
TCONS_00053914	XLOC_027591	rna47271	txnip.L	NC_030738.1	104705900	104710501	7.74953	12.1156	0.644689	0.0021	0.0865288	NEUTRAL	XELAEV_18040399mg	NA	GO:0007165~signal transduction	NA	NOD-like receptor signaling pathway [04621]
TCONS_00053038	XLOC_027187	rna45777	LOC108698623	NC_030738.1	56923286	56936767	0.652587	1.57494	1.27105	0.00215	0.0879289	UP	XELAEV_18039332mg	GO:0005506~iron ion binding;GO:0016712~oxidoreductase activity, acting on paired donors, with incorporation or reduction of molecular oxygen, reduced flavin or flavoprotein as one donor, and incorporation of one atom of oxygen;GO:0020037~heme binding	NA	GO:0016021~integral component of membrane	NA
TCONS_00057281	XLOC_029388	rna50644	LOC108700771	NC_030740.1	2036303	2045063	0.292217	0.86682	1.56869	0.00215	0.0879289	UP	XELAEV_18043156mg	NA	NA	GO:0016021~integral component of membrane	NA
TCONS_00000106	XLOC_000049	rna101	adam33.L	NC_030724.1	7129621	7194655	4.32193	6.74602	0.642362	0.00215	0.0879289	NEUTRAL	ADAM13 XELAEV_18004895mg	GO:0004222~metalloendopeptidase activity;GO:0046872~metal ion binding	GO:0007229~integrin-mediated signaling pathway	GO:0016021~integral component of membrane	NA
TCONS_00011440	XLOC_005635	rna11751	clns1a.L	NC_030726.1	170437876	170445491	18.1891	9.39139	-0.95366	0.00215	0.0879289	NEUTRAL	clns1a MGC81186	NA	GO:0000387~spliceosomal snRNP assembly;GO:0006821~chloride transport;GO:0006884~cell volume homeostasis	GO:0005829~cytosol;GO:0005886~plasma membrane;GO:0034709~methylosome;GO:0034715~pICln-Sm protein complex	RNA transport [03013]
TCONS_00065450	XLOC_033599	rna57547	LOC108703479	NW_016694811.1	8685	9107	787.657	545.629	-0.529648	0.00215	0.0879289	NEUTRAL	XELAEV_18028549mg	GO:0003677~DNA binding;GO:0046982~protein heterodimerization activity	GO:0006334~nucleosome assembly;GO:0006352~DNA-templated transcription, initiation	GO:0000786~nucleosome;GO:0005634~nucleus	NA
TCONS_00021597	XLOC_011010	rna18296	LOC108711606	NC_030728.1	121978305	122008904	0.737775	2.42449	1.71643	0.0022	0.0890448	UP	XELAEV_18018743mg	NA	GO:0055085~transmembrane transport	GO:0016021~integral component of membrane	NA
TCONS_00052459	XLOC_026920	rna44846	LOC108698347	NC_030738.1	23422416	23425371	0.342618	5.46664	3.99598	0.0022	0.0890448	UP	LOC100491202	NA	NA	NA	NA
TCONS_00014691	XLOC_007328	rna13677	LOC108709630	NC_030727.1	78420307	78466171	2.01305	0.40918	-2.29857	0.0022	0.0890448	Down	trim37 XELAEV_18015341mg	GO:0008270~zinc ion binding	GO:0016567~protein ubiquitination	GO:0005622~intracellular	Ubiquitin mediated proteolysis [04120]
TCONS_00046939	XLOC_023975	rna40538	pdzd3.L	NC_030736.1	73415922	73441373	1.58816	0.745106	-1.09184	0.0022	0.0890448	Down	pdzd3 XELAEV_18035395mg	GO:0030251~guanylate cyclase inhibitor activity	GO:0006811~ion transport;GO:0007168~receptor guanylyl cyclase signaling pathway	NA	NA
TCONS_00035595	XLOC_018220	rna31059	LOC108717088	NC_030732.1	123634490	123693933	2.37535	3.5825	0.592823	0.0022	0.0890448	NEUTRAL	XELAEV_18027804mg	GO:0003777~microtubule motor activity;GO:0005524~ATP binding;GO:0008017~microtubule binding;GO:0051015~actin filament binding	GO:0007018~microtubule-based movement	GO:0016459~myosin complex	NA
TCONS_00050780	XLOC_026034	rna45744	LOC108698613	NC_030738.1	56154731	56183584	4.25931	8.5124	0.998948	0.0022	0.0890448	NEUTRAL	XELAEV_18039306mg	GO:0004930~G-protein coupled receptor activity	NA	GO:0016021~integral component of membrane	NA
TCONS_00063162	XLOC_032315	rna56896	snn.S	NC_030741.1	80051215	80061362	3.59865	1.96579	-0.872344	0.0022	0.0890448	NEUTRAL	snn MGC130962 XELAEV_18047492mg	NA	NA	GO:0016021~integral component of membrane	NA
TCONS_00046266	XLOC_023666	rna39371	LOC108696094	NC_030736.1	13516915	13539092	0.145525	1.1085	2.92927	0.00225	0.0904019	UP	htra1 XELAEV_18034521mg	GO:0004252~serine-type endopeptidase activity;GO:0005520~insulin-like growth factor binding	GO:0001558~regulation of cell growth	GO:0005576~extracellular region	NA
TCONS_00061225	XLOC_031339	rna53594	LOC108702026	NC_030740.1	85483580	85484876	6.10127	1.29791	-2.23292	0.00225	0.0904019	Down	LOC100037217 XELAEV_18045084mg	GO:0005344~oxygen transporter activity;GO:0005506~iron ion binding;GO:0019825~oxygen binding;GO:0020037~heme binding	NA	GO:0005833~hemoglobin complex	NA
TCONS_00006163	XLOC_003034	rna5778	rassf6.S	NC_030725.1	68864390	68900309	5.9302	10.5042	0.824816	0.00225	0.0904019	NEUTRAL	rassf6 XELAEV_18009505mg	NA	GO:0007165~signal transduction;GO:0042981~regulation of apoptotic process	NA	NA
TCONS_00008608	XLOC_004282	rna6767	LOC108707046	NC_030725.1	116860001	116878026	5.69127	3.02964	-0.909605	0.00225	0.0904019	NEUTRAL	XELAEV_18010315mg	GO:0015377~cation:chloride symporter activity	NA	GO:0016021~integral component of membrane	NA
TCONS_00052474	XLOC_026931	rna44873	LOC108698366	NC_030738.1	24054725	24058301	1021.83	642.788	-0.668748	0.00225	0.0904019	NEUTRAL	XELAEV_18038731mg	NA	NA	NA	NA
TCONS_00010710	XLOC_005288	rna10485	LOC108708421	NC_030726.1	111061587	111187300	0.306269	0.774411	1.3383	0.0023	0.092141	UP	XELAEV_18012987mg	NA	NA	NA	NA
TCONS_00008220	XLOC_004095	rna6071	LOC108706847	NC_030725.1	85581900	85642423	2.51574	4.04234	0.684211	0.0023	0.092141	NEUTRAL	sbno2 XELAEV_18009783mg	NA	GO:0006355~regulation of transcription, DNA-templated;GO:0050727~regulation of inflammatory response	NA	NA
TCONS_00043065	XLOC_022016	rna38907	LOC108695482	NC_030735.1	127613163	127736099	1.91182	5.49892	1.5242	0.00235	0.0937336	UP	plec XELAEV_18034128mg	GO:0003779~actin binding	NA	GO:0005856~cytoskeleton	NA
TCONS_00035378	XLOC_018125	rna30676	LOC108716991	NC_030732.1	103350568	103405773	7.71534	2.29677	-1.74812	0.00235	0.0937336	Down	opa1 XELAEV_18029670mg	GO:0003924~GTPase activity;GO:0005525~GTP binding	GO:0006915~apoptotic process;GO:0007005~mitochondrion organization	GO:0005739~mitochondrion	NA
TCONS_00046205	XLOC_023649	rna39295	a1cf.L	NC_030736.1	8300244	8328530	4.81361	2.86884	-0.746654	0.00235	0.0937336	NEUTRAL	a1cf MGC81834	GO:0003727~single-stranded RNA binding	GO:0016556~mRNA modification	GO:0030895~apolipoprotein B mRNA editing enzyme complex	NA
TCONS_00010951	XLOC_005399	rna10896	grasp.L	NC_030726.1	135824383	135856877	1.80942	3.4304	0.922849	0.0024	0.0953123	NEUTRAL	grasp MGC52824 XELAEV_18013289mg	NA	NA	NA	NA
TCONS_00012515	XLOC_006197	rna9734	LOC108708219	NC_030726.1	80291690	80315083	18.7234	12.1541	-0.623406	0.0024	0.0953123	NEUTRAL	XELAEV_18012475mg	GO:0003723~RNA binding	NA	NA	NA
TCONS_00037880	XLOC_019452	rna32739	LOC108717935	NC_030733.1	59607581	59650013	1.73336	2.90882	0.746863	0.0024	0.0953123	NEUTRAL	slc16a10 XELAEV_18029269mg	GO:0015173~aromatic amino acid transmembrane transporter activity;GO:0015349~thyroid hormone transmembrane transporter activity	NA	GO:0005887~integral component of plasma membrane	NA
TCONS_00035001	XLOC_017943	rna29959	hivep2.L	NC_030732.1	67416744	67601714	0.731733	1.48796	1.02394	0.00245	0.0964604	UP	XELAEV_18027028mg	GO:0003676~nucleic acid binding	NA	NA	NA
TCONS_00035151	XLOC_018040	rna30327	MGC68821	NC_030732.1	89088503	89113854	0.325133	1.24225	1.93385	0.00245	0.0964604	UP	XELAEV_18027313mg	GO:0004497~monooxygenase activity;GO:0005506~iron ion binding;GO:0016705~oxidoreductase activity, acting on paired donors, with incorporation or reduction of molecular oxygen;GO:0020037~heme binding	NA	GO:0016021~integral component of membrane	NA
TCONS_00035532	XLOC_018199	rna30968	LOC108717074	NC_030732.1	118723266	118742417	0.365132	1.43868	1.97826	0.00245	0.0964604	UP	XELAEV_18027735mg	NA	NA	NA	NA
TCONS_00062244	XLOC_031848	rna55376	LOC108702700	NC_030741.1	20892691	20897370	22.6789	45.395	1.00118	0.00245	0.0964604	UP	rpl38 MGC85404 XELAEV_18046422mg	GO:0003735~structural constituent of ribosome	GO:0006412~translation	GO:0005840~ribosome	Ribosome [03010]
TCONS_00011402	XLOC_005605	rna11666	yap	NC_030726.1	162675783	162722489	2.12145	3.98134	0.908204	0.00245	0.0964604	NEUTRAL	XELAEV_18013813mg	NA	NA	NA	NA
TCONS_00045485	XLOC_023241	rna41204	LOC108696647	NC_030736.1	98199638	98205932	1.10869	2.12499	0.938607	0.00245	0.0964604	NEUTRAL	XELAEV_18035878mg	GO:0004674~protein serine/threonine kinase activity;GO:0005524~ATP binding	NA	GO:0016021~integral component of membrane	NA
TCONS_00043848	XLOC_022414	rna38343	LOC108695277	NC_030735.1	88724735	88752211	2.33813	4.46365	0.932868	0.0025	0.098288	NEUTRAL	XELAEV_18033681mg	GO:0016757~transferase activity, transferring glycosyl groups	GO:0005975~carbohydrate metabolic process	GO:0016021~integral component of membrane	NA
TCONS_00052486	XLOC_026936	rna44896	LOC108698376	NC_030738.1	24974973	24994551	0.849625	4.36787	2.36203	0.00255	0.0996825	UP	XELAEV_18038748mg	GO:0003924~GTPase activity;GO:0005525~GTP binding	GO:0007165~signal transduction	GO:0016020~membrane	NA
TCONS_00028443	XLOC_014646	rna24204	LOC108714219	NC_030730.1	73337373	73454936	1.39939	2.62067	0.905143	0.00255	0.0996825	NEUTRAL	XELAEV_18022979mg	GO:0004114~3',5'-cyclic-nucleotide phosphodiesterase activity;GO:0046872~metal ion binding	GO:0007165~signal transduction	NA	NA
TCONS_00031374	XLOC_016095	rna26621	LOC108715281	NC_030731.1	18584988	18587589	1.22726	2.33322	0.926876	0.00255	0.0996825	NEUTRAL	rassf10 XELAEV_18024560mg	NA	GO:0007165~signal transduction	NA	NA
TCONS_00046450	XLOC_023764	rna39705	rbp4.L	NC_030736.1	30603447	30616608	5.38708	10.0145	0.894511	0.00255	0.0996825	NEUTRAL	rbp4 LOC397705 XELAEV_18034736mg	GO:0005501~retinoid binding;GO:0034632~retinol transporter activity	NA	NA	NA
TCONS_00006090	XLOC_003002	rna5646	MGC81379	NC_030725.1	60749019	60784920	6.45359	2.23029	-1.53287	0.0026	0.100776	Down	XELAEV_18009401mg	GO:0000287~magnesium ion binding;GO:0004427~inorganic diphosphatase activity	GO:0006796~phosphate-containing compound metabolic process	GO:0005737~cytoplasm	NA
TCONS_00007293	XLOC_003592	rna7635	par2	NC_030725.1	157108270	157117067	3.73399	5.92802	0.666833	0.0026	0.100776	NEUTRAL	XELAEV_18010901mg	GO:0015057~thrombin receptor activity	GO:0007596~blood coagulation	GO:0016021~integral component of membrane	Neuroactive ligand-receptor interaction [04080]
TCONS_00022250	XLOC_011499	rna19549	LOC108711841	NC_030728.1	144069678	144073767	0.999687	1.95036	0.96419	0.0026	0.100776	NEUTRAL	XELAEV_18031405mg	NA	NA	NA	NA
TCONS_00035306	XLOC_018099	rna30581	masp1/3a	NC_030732.1	99055397	99121957	0.892055	1.69997	0.930307	0.0026	0.100776	NEUTRAL	3a MASP1 XELAEV_18027475mg	GO:0004252~serine-type endopeptidase activity;GO:0005509~calcium ion binding;GO:0030246~carbohydrate binding	NA	NA	NA
TCONS_00041927	XLOC_021468	rna36991	LOC108719642	NC_030735.1	991115	993238	10.842	16.1863	0.578139	0.0026	0.100776	NEUTRAL	XELAEV_18032619mg	GO:0003676~nucleic acid binding	NA	NA	NA
TCONS_00050244	XLOC_025734	rna44620	LOC108698272	NC_030738.1	15493142	15495409	160.704	106.341	-0.595714	0.0026	0.100776	NEUTRAL	XELAEV_18038530mg	GO:0003785~actin monomer binding	GO:0007015~actin filament organization	NA	Regulation of actin cytoskeleton [04810]
TCONS_00050682	XLOC_025992	rna45553	LOC108698939	NC_030738.1	52211543	52263128	0.329443	1.04393	1.66392	0.00265	0.102424	UP	LOC397725	GO:0004252~serine-type endopeptidase activity	GO:0006956~complement activation	GO:0005576~extracellular region	NA
TCONS_00026530	XLOC_013646	rna24369	MGC82980	NC_030730.1	80125750	80138343	8.9946	5.32653	-0.755863	0.00265	0.102424	NEUTRAL	XELAEV_18023077mg	GO:0004853~uroporphyrinogen decarboxylase activity	GO:0006782~protoporphyrinogen IX biosynthetic process	NA	PATHWAY: Porphyrin-containing compound metabolism; protoporphyrin-IX biosynthesis; coproporphyrinogen-III from 5-aminolevulinate: step 4/4. {ECO:0000256|RuleBase:RU000554}.
TCONS_00016659	XLOC_008417	rna14022	abhd13.S	NC_030727.1	99465688	99474439	2.41912	0.908062	-1.41362	0.0027	0.103918	Down	abhd13	GO:0016787~hydrolase activity	NA	GO:0016021~integral component of membrane	NA
TCONS_00036374	XLOC_018661	rna32323	dstn.S	NC_030733.1	31472759	31491330	5.43107	3.13608	-0.792274	0.0027	0.103918	NEUTRAL	dstn XELAEV_18028899mg	GO:0003779~actin binding	GO:0030042~actin filament depolymerization	GO:0015629~actin cytoskeleton	Regulation of actin cytoskeleton [04810]
TCONS_00036805	XLOC_018867	rna33048	LOC108718020	NC_030733.1	78860982	78896591	2.05465	1.13172	-0.860375	0.0027	0.103918	NEUTRAL	XELAEV_18029515mg	GO:0030971~receptor tyrosine kinase binding	NA	NA	MAPK signaling pathway [04010]
TCONS_00021200	XLOC_010823	rna17634	LOC108711422	NC_030728.1	95686083	95748001	2.08954	0.35575	-2.55425	0.00275	0.104813	Down	XELAEV_18018274mg	GO:0003676~nucleic acid binding	NA	NA	NA
TCONS_00046497	XLOC_023787	rna39780	LOC108696209	NC_030736.1	33979059	33999969	3.60389	1.75189	-1.04064	0.00275	0.104813	Down	XELAEV_18034796mg	NA	NA	GO:0016021~integral component of membrane	NA
TCONS_00059009	XLOC_030254	rna53745	LOC108701540	NC_030740.1	91644770	91705194	2.05497	0.814385	-1.33533	0.00275	0.104813	Down	abcc6 XELAEV_18045188mg	GO:0005524~ATP binding;GO:0042626~ATPase activity, coupled to transmembrane movement of substances	NA	GO:0016021~integral component of membrane	ABC transporters [02010]
TCONS_00003588	XLOC_001739	rna1095	LOC108710240	NC_030724.1	61756642	61768035	6.2512	12.0435	0.946049	0.00275	0.104813	NEUTRAL	tifa XELAEV_18005655mg	NA	GO:0007249~I-kappaB kinase/NF-kappaB signaling	GO:0005622~intracellular	NA
TCONS_00023196	XLOC_011965	rna21206	LOC108713024	NC_030729.1	62956073	62976366	1.82574	0.987801	-0.886189	0.00275	0.104813	NEUTRAL	XELAEV_18020866mg	NA	NA	GO:0016021~integral component of membrane	NA
TCONS_00023623	XLOC_012159	rna21953	znf346.S	NC_030729.1	98771830	98802052	9.24712	16.8013	0.861501	0.00275	0.104813	NEUTRAL	jaz	GO:0003676~nucleic acid binding;GO:0008270~zinc ion binding	NA	NA	NA
TCONS_00025476	XLOC_013117	rna22502	pacsin3.L	NC_030730.1	8261747	8312810	3.94661	2.41248	-0.710093	0.00275	0.104813	NEUTRAL	pacsin3 MGC82145 XELAEV_18021852mg	NA	GO:0097320~membrane tubulation	NA	NA
TCONS_00020358	XLOC_010437	rna16121	LOC108710991	NC_030728.1	40551365	40558810	0.665968	1.60518	1.26921	0.0028	0.106423	UP	XELAEV_18017337mg	NA	NA	GO:0016021~integral component of membrane	NA
TCONS_00030294	XLOC_015575	rna27443	LOC108715573	NC_030731.1	65957941	65987042	0.667474	1.68205	1.33343	0.0028	0.106423	UP	XELAEV_18025221mg	NA	NA	NA	NA
TCONS_00055708	XLOC_028573	rna47885	tfe3.S	NC_030739.1	341202	347391	0.964852	5.61453	2.54079	0.00285	0.107579	UP	XELAEV_18040990mg	GO:0046983~protein dimerization activity	GO:0006959~humoral immune response;GO:0045670~regulation of osteoclast differentiation;GO:0045893~positive regulation of transcription, DNA-templated	NA	Mitophagy - animal [04137]
TCONS_00070248	XLOC_036662	rna62059	il17ra.S	NW_016714505.1	0	351	6.5532	18.0275	1.45993	0.00285	0.107579	UP	NA	NA	NA	NA	NA
TCONS_00003787	XLOC_001848	rna1512	LOC108711745	NC_030724.1	84526876	84530607	2.70956	1.0374	-1.38508	0.00285	0.107579	Down	XELAEV_18006103mg	NA	NA	NA	NA
TCONS_00020220	XLOC_010364	rna15870	slc22a4.L	NC_030728.1	29451373	29482406	2.41346	3.8296	0.666091	0.00285	0.107579	NEUTRAL	XELAEV_18017158mg	GO:0022857~transmembrane transporter activity	NA	GO:0016021~integral component of membrane	NA
TCONS_00060960	XLOC_031215	rna53094	MGC80991	NC_030740.1	69278302	69380214	4.78535	3.04816	-0.650688	0.00285	0.107579	NEUTRAL	sestd1-b	NA	NA	NA	NA
TCONS_00051054	XLOC_026181	rna46273	LOC108698761	NC_030738.1	71526489	71600167	1.06705	2.11471	0.986828	0.0029	0.109316	NEUTRAL	samd4a XELAEV_18039654mg	GO:0003723~RNA binding;GO:0030371~translation repressor activity	GO:0043488~regulation of mRNA stability	NA	NA
TCONS_00015134	XLOC_007577	rna14522	col2a1.S	NC_030727.1	126270760	126317021	57.9943	40.8566	-0.505344	0.00295	0.110744	NEUTRAL	XELAEV_18015990mg	GO:0005201~extracellular matrix structural constituent	NA	NA	ECM-receptor interaction [04512]; Focal adhesion [04510]
TCONS_00052180	XLOC_026776	rna44392	LOC108698859	NC_030738.1	5809821	5859800	1.40868	2.35967	0.744249	0.00295	0.110744	NEUTRAL	XELAEV_18038348mg	GO:0004866~endopeptidase inhibitor activity	NA	GO:0005615~extracellular space	Herpes simplex infection [05168]
TCONS_00068703	XLOC_035486	rna60647	creb3.S	NW_016694864.1	576345	582400	3.19264	5.13372	0.685256	0.00295	0.110744	NEUTRAL	creb3 MGC115335	GO:0003700~sequence-specific DNA binding transcription factor activity;GO:0035497~cAMP response element binding	GO:0030968~endoplasmic reticulum unfolded protein response;GO:0045944~positive regulation of transcription from RNA polymerase II promoter	NA	Adrenergic signaling in cardiomyocytes [04261]; Melanogenesis [04916]
TCONS_00033857	XLOC_017284	rna30823	LOC108717029	NC_030732.1	110131687	110171878	1.89045	0.943338	-1.00288	0.003	0.112314	Down	XELAEV_18027626mg	GO:0004104~cholinesterase activity	NA	NA	NA
TCONS_00001179	XLOC_000557	rna1879	cfd.L	NC_030724.1	97815032	97820481	12.2477	7.23882	-0.758684	0.003	0.112314	NEUTRAL	cfd XELAEV_18006263mg	GO:0004252~serine-type endopeptidase activity	GO:0006957~complement activation, alternative pathway	NA	NA
TCONS_00037649	XLOC_019330	rna32325	LOC108717788	NC_030733.1	31895946	31923438	1.07868	2.28229	1.08121	0.00305	0.112953	UP	bcl2l11 XELAEV_18028900mg	NA	NA	NA	FoxO signaling pathway [04068]; Apoptosis [04210]
TCONS_00042277	XLOC_021638	rna37539	LOC108719911	NC_030735.1	26694922	26709796	0.568774	1.649	1.53567	0.00305	0.112953	UP	c1galt1 XELAEV_18032994mg	GO:0016263~glycoprotein-N-acetylgalactosamine 3-beta-galactosyltransferase activity	GO:0016266~O-glycan processing	GO:0016021~integral component of membrane	NA
TCONS_00015151	XLOC_007586	rna14538	LOC494801	NC_030727.1	127189588	127281318	17.736	8.86782	-1.00003	0.00305	0.112953	Down	XELAEV_18016002mg	GO:0004864~protein phosphatase inhibitor activity	GO:0007165~signal transduction	NA	Adrenergic signaling in cardiomyocytes [04261]
TCONS_00030743	XLOC_015782	rna28252	LOC108715814	NC_030731.1	98391447	98430314	9.47416	3.84424	-1.3013	0.00305	0.112953	Down	usp4 XELAEV_18025755mg	GO:0004843~ubiquitin-specific protease activity	GO:0006511~ubiquitin-dependent protein catabolic process;GO:0016579~protein deubiquitination	NA	NA
TCONS_00005621	XLOC_002738	rna4819	rdh11.S	NC_030725.1	463863	470069	9.35583	5.7947	-0.691131	0.00305	0.112953	NEUTRAL	LOC100126649	NA	NA	NA	NA
TCONS_00024176	XLOC_012442	rna20199	LOC108712283	NC_030729.1	22772723	22837570	2.04138	1.06553	-0.937977	0.00305	0.112953	NEUTRAL	XELAEV_18020189mg	GO:0004721~phosphoprotein phosphatase activity	NA	NA	VEGF signaling pathway [04370]; Oocyte meiosis [04114]; Cellular senescence [04218]; Calcium signaling pathway [04020]; Wnt signaling pathway [04310]; MAPK signaling pathway [04010]
TCONS_00026664	XLOC_013718	rna24643	ncf2.L	NC_030730.1	90269954	90297753	2.33306	1.33997	-0.800024	0.00305	0.112953	NEUTRAL	XELAEV_18023258mg	GO:0016176~superoxide-generating NADPH oxidase activator activity	GO:0006909~phagocytosis;GO:0045730~respiratory burst	GO:0043020~NADPH oxidase complex	Phagosome [04145]
TCONS_00034188	XLOC_017478	rna31491	LOC108717222	NC_030732.1	148010406	148094556	2.57036	4.65114	0.855616	0.00305	0.112953	NEUTRAL	clic4	GO:0005244~voltage-gated ion channel activity;GO:0005254~chloride channel activity	GO:0007605~sensory perception of sound;GO:0034765~regulation of ion transmembrane transport;GO:0060088~auditory receptor cell stereocilium organization;GO:1902476~chloride transmembrane transport	GO:0005737~cytoplasm;GO:0034707~chloride channel complex	NA
TCONS_00030783	XLOC_015809	rna28334	wdr82.S	NC_030731.1	100797372	100809206	0.402817	3.16646	2.97467	0.0031	0.11373	UP	wdr82 XELAEV_18025808mg	NA	NA	GO:0048188~Set1C/COMPASS complex;GO:0072357~PTW/PP1 phosphatase complex	mRNA surveillance pathway [03015]
TCONS_00050386	XLOC_025824	rna44938	LOC108698390	NC_030738.1	28669521	28733353	1.34984	2.8449	1.07559	0.0031	0.11373	UP	gab3 XELAEV_18038783mg	NA	NA	NA	NA
TCONS_00028122	XLOC_014491	rna23669	LOC108714062	NC_030730.1	49666086	49715154	2.11341	0.785314	-1.42823	0.0031	0.11373	Down	XELAEV_18022616mg	GO:0061630~ubiquitin protein ligase activity	GO:0006511~ubiquitin-dependent protein catabolic process	NA	PATHWAY: Protein modification; protein ubiquitination. {ECO:0000256|PIRNR:PIRNR001569}.; Ubiquitin mediated proteolysis [04120]
TCONS_00035443	XLOC_018154	rna30814	LOC734183	NC_030732.1	109373684	109475787	3.22017	1.48511	-1.11657	0.0031	0.11373	Down	serpini1 LOC734183 XELAEV_18027619mg	NA	NA	GO:0005615~extracellular space	NA
TCONS_00013202	XLOC_006529	rna10948	LOC108708550	NC_030726.1	137310946	137315095	22.1668	14.9326	-0.569935	0.0031	0.11373	NEUTRAL	XELAEV_18013328mg	GO:0003924~GTPase activity;GO:0005200~structural constituent of cytoskeleton;GO:0005525~GTP binding	GO:0007017~microtubule-based process	GO:0005737~cytoplasm;GO:0005874~microtubule	Tight junction [04530]; Phagosome [04145]; Apoptosis [04210]; Gap junction [04540]
TCONS_00030686	XLOC_015751	rna28156	LOC108715785	NC_030731.1	94950418	94974569	22.4169	13.26	-0.757507	0.0031	0.11373	NEUTRAL	eif3l EIF3EIP EIF3L EIF3S6IP XELAEV_18025689mg	GO:0003743~translation initiation factor activity	GO:0001731~formation of translation preinitiation complex;GO:0006446~regulation of translational initiation	GO:0005852~eukaryotic translation initiation factor 3 complex;GO:0016282~eukaryotic 43S preinitiation complex;GO:0033290~eukaryotic 48S preinitiation complex	NA
TCONS_00043892	XLOC_022444	rna38445	LOC108695316	NC_030735.1	94420728	94509704	8.11781	5.39528	-0.589394	0.0031	0.11373	NEUTRAL	XELAEV_18033749mg	NA	GO:0018193~peptidyl-amino acid modification	GO:0016021~integral component of membrane	NA
TCONS_00037824	XLOC_019425	rna32662	sgk1.S	NC_030733.1	52542846	52559546	0.5006	3.37365	2.75258	0.00315	0.114645	UP	sgk1 XELAEV_18029178mg	GO:0004674~protein serine/threonine kinase activity;GO:0005524~ATP binding	NA	NA	FoxO signaling pathway [04068]; mTOR signaling pathway [04150]
TCONS_00050300	XLOC_025765	rna44745	p2ry4.L	NC_030738.1	21374930	21384512	1.24144	3.39394	1.45095	0.00315	0.114645	UP	p2ry4 XELAEV_18038634mg	GO:0045028~G-protein coupled purinergic nucleotide receptor activity	GO:0030321~transepithelial chloride transport	GO:0016021~integral component of membrane	Neuroactive ligand-receptor interaction [04080]
TCONS_00051016	XLOC_026153	rna46190	vrk1.L	NC_030738.1	66721571	66739960	0.928788	4.08831	2.13808	0.00315	0.114645	UP	XELAEV_18039592mg	GO:0004674~protein serine/threonine kinase activity;GO:0005524~ATP binding	NA	NA	NA
TCONS_00057103	XLOC_029284	rna50340	LOC108700404	NC_030739.1	96764928	96772826	0.443101	1.0561	1.25303	0.00315	0.114645	UP	XELAEV_18042909mg	NA	GO:0007165~signal transduction;GO:0045087~innate immune response	GO:0016021~integral component of membrane	Phagosome [04145]; Toll-like receptor signaling pathway [04620]; Herpes simplex infection [05168]
TCONS_00037212	XLOC_019078	rna33788	mycn.S	NC_030733.1	121931693	121938991	4.31674	2.59561	-0.73387	0.00315	0.114645	NEUTRAL	XELAEV_18030101mg	GO:0003700~sequence-specific DNA binding transcription factor activity;GO:0046983~protein dimerization activity	NA	GO:0005634~nucleus	NA
TCONS_00066154	XLOC_034017	rna58569	MGC68910	NW_016694813.1	6000601	6009526	62.2299	88.6977	0.511288	0.00315	0.114645	NEUTRAL	MGC68910	GO:0004252~serine-type endopeptidase activity	NA	NA	NA
TCONS_00055860	XLOC_028650	rna48162	LOC108699773	NC_030739.1	11337984	11436783	0.099517	0.755824	2.92504	0.0032	0.11631	UP	traf3 XELAEV_18039711mg	GO:0005164~tumor necrosis factor receptor binding;GO:0008270~zinc ion binding	GO:0001817~regulation of cytokine production;GO:0008063~Toll signaling pathway;GO:0032088~negative regulation of NF-kappaB transcription factor activity;GO:0033209~tumor necrosis factor-mediated signaling pathway;GO:0042981~regulation of apoptotic process;GO:0045087~innate immune response;GO:0050688~regulation of defense response to virus	NA	Herpes simplex infection [05168]; NOD-like receptor signaling pathway [04621]; Toll-like receptor signaling pathway [04620]; RIG-I-like receptor signaling pathway [04622]
TCONS_00023240	XLOC_011984	rna21268	pfkfb3.S	NC_030729.1	65650322	65663415	0.725164	2.17581	1.58518	0.00325	0.11766	UP	LOC431861	GO:0003873~6-phosphofructo-2-kinase activity;GO:0005524~ATP binding	GO:0006000~fructose metabolic process;GO:0006003~fructose 2,6-bisphosphate metabolic process	NA	NA
TCONS_00031306	XLOC_016069	rna26537	MGC52683	NC_030731.1	14831770	14871722	8.44695	4.56208	-0.888738	0.00325	0.11766	NEUTRAL	pacsin3 XELAEV_18024497mg	NA	GO:0097320~membrane tubulation	NA	NA
TCONS_00032270	XLOC_016533	rna28178	gcat.S	NC_030731.1	95463973	95486069	10.8295	6.88885	-0.652635	0.00325	0.11766	NEUTRAL	gcat	GO:0008890~glycine C-acetyltransferase activity;GO:0030170~pyridoxal phosphate binding	GO:0006567~threonine catabolic process;GO:0009058~biosynthetic process	NA	NA
TCONS_00002721	XLOC_001299	rna4426	c6.2.L	NC_030724.1	200047038	200074765	11.2358	16.5661	0.56013	0.0033	0.118999	NEUTRAL	XELAEV_18008334mg	NA	GO:0006956~complement activation	GO:0005579~membrane attack complex	NA
TCONS_00032624	XLOC_016720	rna28798	zfp36l2.L	NC_030732.1	7837245	7842161	20.534	30.0857	0.551064	0.0033	0.118999	NEUTRAL	XELAEV_18026160mg	GO:0046872~metal ion binding	NA	NA	Cellular senescence [04218]
TCONS_00034363	XLOC_017601	rna28754	msh2.L	NC_030732.1	5221405	5293069	6.71398	4.37245	-0.618728	0.0033	0.118999	NEUTRAL	msh2 XELAEV_18026122mg	GO:0005524~ATP binding;GO:0030983~mismatched DNA binding	GO:0006298~mismatch repair	GO:0032301~MutSalpha complex	Mismatch repair [03430]
TCONS_00029245	XLOC_015030	rna25539	il5ra.L	NC_030730.1	123745811	123770440	0.230499	1.02873	2.15803	0.00335	0.120486	UP	XELAEV_18023902mg	GO:0004896~cytokine receptor activity	NA	GO:0016021~integral component of membrane	Cytokine-cytokine receptor interaction [04060]
TCONS_00066822	XLOC_034393	rna59023	sult1c2.S	NW_016694820.1	1637406	1659691	0.640884	2.37278	1.88845	0.00335	0.120486	UP	sult1c2 LOC495289	GO:0008146~sulfotransferase activity	NA	NA	NA
TCONS_00056037	XLOC_028748	rna48533	LOC108699871	NC_030739.1	27059917	27067305	0.0669368	0.865694	3.69298	0.0034	0.121805	UP	XELAEV_18041445mg	NA	NA	GO:0016021~integral component of membrane	NA
TCONS_00018215	XLOC_009218	rna16612	cftr-a	NC_030728.1	59797516	59870766	0.834759	0.415482	-1.00657	0.0034	0.121805	Down	cftr XELAEV_18017649mg	GO:0005260~channel-conductance-controlling ATPase activity;GO:0005524~ATP binding;GO:0042626~ATPase activity, coupled to transmembrane movement of substances	NA	GO:0005886~plasma membrane;GO:0034707~chloride channel complex	ABC transporters [02010]; Tight junction [04530]
TCONS_00012831	XLOC_006354	rna10283	hjurp	NC_030726.1	101792341	101811267	3.49018	1.91205	-0.868185	0.0034	0.121805	NEUTRAL	XELAEV_18012842mg	NA	NA	NA	NA
TCONS_00058149	XLOC_029862	rna52228	LOC108701821	NC_030740.1	42899703	42917067	0.984682	0.294768	-1.74008	0.00345	0.123275	Down	XELAEV_18044238mg	NA	NA	NA	NA
TCONS_00057513	XLOC_029519	rna51046	LOC108700876	NC_030740.1	8206631	8227504	9.86923	6.75312	-0.547383	0.00345	0.123275	NEUTRAL	XELAEV_18043396mg	GO:0003707~steroid hormone receptor activity;GO:0004879~ligand-activated sequence-specific DNA binding RNA polymerase II transcription factor activity;GO:0008270~zinc ion binding;GO:0043565~sequence-specific DNA binding	GO:0006351~transcription, DNA-templated	GO:0005634~nucleus	NA
TCONS_00060086	XLOC_030862	rna51640	vat1.L	NC_030740.1	29252571	29287131	5.59621	3.36586	-0.733475	0.0035	0.124899	NEUTRAL	XELAEV_18043844mg	GO:0008270~zinc ion binding;GO:0016491~oxidoreductase activity	NA	NA	NA
TCONS_00064752	XLOC_033160	rna56842	LOC108703094	NC_030741.1	76924103	76925927	5.36889	1.38199	-1.95788	0.00355	0.126354	Down	XELAEV_18047455mg	GO:0005344~oxygen transporter activity;GO:0005506~iron ion binding;GO:0019825~oxygen binding;GO:0020037~heme binding	NA	GO:0005833~hemoglobin complex	NA
TCONS_00049598	XLOC_025392	rna43424	atf5.2.S	NC_030737.1	71802176	71808619	4.19362	6.79014	0.695243	0.00355	0.126354	NEUTRAL	atf5.2 atf5-prov XELAEV_18037658mg	GO:0003700~sequence-specific DNA binding transcription factor activity	GO:0006357~regulation of transcription from RNA polymerase II promoter	NA	NA
TCONS_00009511	XLOC_004749	rna8449	LOC108707428	NC_030726.1	19634046	19642778	11.86	7.83872	-0.59741	0.0036	0.127473	NEUTRAL	XELAEV_18011545mg	GO:0004109~coproporphyrinogen oxidase activity	GO:0006779~porphyrin-containing compound biosynthetic process	NA	NA
TCONS_00026989	XLOC_013899	rna25264	LOC108714546	NC_030730.1	115055721	115104827	1.51945	2.68795	0.822959	0.0036	0.127473	NEUTRAL	XELAEV_18023695mg	GO:0003677~DNA binding;GO:0003700~sequence-specific DNA binding transcription factor activity	GO:0006351~transcription, DNA-templated	GO:0005634~nucleus	NA
TCONS_00050174	XLOC_025701	rna44492	LOC108698872	NC_030738.1	9841031	9922869	7.23933	10.6959	0.563125	0.0036	0.127473	NEUTRAL	XELAEV_18038430mg	GO:0004930~G-protein coupled receptor activity	GO:0007166~cell surface receptor signaling pathway	GO:0016021~integral component of membrane	NA
TCONS_00058891	XLOC_030184	rna53520	LOC108701494	NC_030740.1	83859452	83869185	12.1373	7.93749	-0.612687	0.0036	0.127473	NEUTRAL	cavin2 XELAEV_18045032mg	NA	NA	GO:0005901~caveola	NA
TCONS_00008823	XLOC_004381	rna7152	LOC108707145	NC_030725.1	129702674	129778546	1.68625	0.86161	-0.96871	0.00365	0.129076	NEUTRAL	mmp17 XELAEV_18010572mg	GO:0004222~metalloendopeptidase activity;GO:0008270~zinc ion binding	NA	GO:0031012~extracellular matrix	NA
TCONS_00024874	XLOC_012794	rna21479	szl	NC_030729.1	75687456	75691054	1.59471	4.03281	1.33849	0.0037	0.130341	UP	szl	NA	GO:0007275~multicellular organismal development;GO:0016055~Wnt signaling pathway	NA	NA
TCONS_00001996	XLOC_000972	rna3193	LOC108715555	NC_030724.1	145267490	145282727	1.73516	3.10118	0.837747	0.0037	0.130341	NEUTRAL	XELAEV_18007452mg	NA	GO:0055085~transmembrane transport	GO:0016021~integral component of membrane	NA
TCONS_00056493	XLOC_028954	rna49316	LOC108700097	NC_030739.1	56475736	56558891	1.7256	2.99241	0.794214	0.0037	0.130341	NEUTRAL	XELAEV_18042106mg	GO:0017137~Rab GTPase binding	GO:0006886~intracellular protein transport	GO:0005622~intracellular	NA
TCONS_00023342	XLOC_012027	rna21431	LOC108713084	NC_030729.1	72880493	73034125	0.0644695	1.15263	4.16017	0.00375	0.131427	UP	XELAEV_18021008mg	NA	NA	NA	NA
TCONS_00029934	XLOC_015373	rna26767	LOC108715330	NC_030731.1	23217097	23218774	1.08027	2.79232	1.37007	0.00375	0.131427	UP	XELAEV_18024674mg	NA	NA	NA	NA
TCONS_00044695	XLOC_022862	rna39830	LOC108696224	NC_030736.1	35661661	35690343	2.86589	7.14467	1.31788	0.00375	0.131427	UP	XELAEV_18034833mg	GO:0004656~procollagen-proline 4-dioxygenase activity;GO:0005506~iron ion binding;GO:0016702~oxidoreductase activity, acting on single donors with incorporation of molecular oxygen, incorporation of two atoms of oxygen;GO:0031418~L-ascorbic acid binding	NA	GO:0005783~endoplasmic reticulum	NA
TCONS_00065729	XLOC_033779	rna58004	shbg.L	NW_016694811.1	8097421	8113797	4.27422	2.17728	-0.97313	0.00375	0.131427	NEUTRAL	shbg LOC495391	NA	NA	NA	NA
TCONS_00036940	XLOC_018931	rna33304	LOC108718098	NC_030733.1	92666740	92692477	4.7218	11.691	1.30799	0.0038	0.132503	UP	slc2a2 XELAEV_18029714mg	GO:0022857~transmembrane transporter activity	NA	GO:0016021~integral component of membrane	NA
TCONS_00040380	XLOC_020678	rna34237	LOC108719506	NC_030734.1	2204640	2215642	0.316409	0.762773	1.26946	0.0038	0.132503	UP	XELAEV_18030470mg	GO:0003676~nucleic acid binding	NA	NA	NA
TCONS_00027480	XLOC_014153	rna22487	LOC108713759	NC_030730.1	7914048	7917203	2.01794	3.30745	0.712835	0.0038	0.132503	NEUTRAL	fjx1 XELAEV_18021840mg	NA	NA	NA	NA
TCONS_00036278	XLOC_018610	rna32142	LOC108717728	NC_030733.1	20451503	20543786	0.71644	1.2627	0.817595	0.0038	0.132503	NEUTRAL	plekhh2 XELAEV_18028737mg	NA	NA	GO:0005856~cytoskeleton	NA
TCONS_00032395	XLOC_016605	rna28414	LOC108715864	NC_030731.1	104964652	105079498	1.15708	0.654941	-0.821058	0.00385	0.134076	NEUTRAL	XELAEV_18025872mg	GO:0005089~Rho guanyl-nucleotide exchange factor activity;GO:0046872~metal ion binding	GO:0035023~regulation of Rho protein signal transduction	NA	NA
TCONS_00040327	XLOC_020652	rna36956	grina.L	NC_030734.1	154906863	154928410	2.24583	6.54901	1.54403	0.0039	0.135131	UP	grina XELAEV_18032569mg	NA	NA	GO:0016021~integral component of membrane	NA
TCONS_00025081	XLOC_012895	rna21836	LOC108713196	NC_030729.1	95049779	95079021	1.61471	0.788486	-1.03412	0.0039	0.135131	Down	elk3 XELAEV_18021283mg	GO:0003700~sequence-specific DNA binding transcription factor activity;GO:0043565~sequence-specific DNA binding	NA	GO:0005634~nucleus	NA
TCONS_00041618	XLOC_021300	rna36495	LOC108719339	NC_030734.1	128739774	128783897	3.58738	1.45133	-1.30556	0.0039	0.135131	Down	virma XELAEV_18032202mg	NA	NA	NA	NA
TCONS_00046559	XLOC_023820	rna39887	pitx3.S	NC_030736.1	39108774	39156559	1.84906	0.742869	-1.31561	0.0039	0.135131	Down	pitx3 XELAEV_18034876mg	GO:0003700~sequence-specific DNA binding transcription factor activity;GO:0043565~sequence-specific DNA binding	GO:0007275~multicellular organismal development	GO:0005634~nucleus	NA
TCONS_00013346	XLOC_006596	rna11175	LOC108708604	NC_030726.1	143757556	143807406	0.346347	4.49986	3.69959	0.00395	0.136005	UP	XELAEV_18013475mg	GO:0046873~metal ion transmembrane transporter activity	NA	GO:0016021~integral component of membrane	Lysosome [04142]; Ferroptosis [04216]
TCONS_00045725	XLOC_023354	rna41576	myadm.L	NC_030736.1	111495530	111509915	0.942901	2.10817	1.16081	0.00395	0.136005	UP	myadm	NA	NA	GO:0016021~integral component of membrane	NA
TCONS_00018960	XLOC_009550	rna17860	lrrk1.L	NC_030728.1	106693417	106769711	0.952539	0.180953	-2.39616	0.00395	0.136005	Down	lrrk1 XELAEV_18018414mg	GO:0004672~protein kinase activity;GO:0005524~ATP binding	NA	NA	NA
TCONS_00038209	XLOC_019602	rna33289	LOC108718096	NC_030733.1	92043065	92233551	1.89491	3.08399	0.702669	0.00395	0.136005	NEUTRAL	fndc3b XELAEV_18029705mg	NA	NA	GO:0016021~integral component of membrane	NA
TCONS_00038524	XLOC_019765	rna33814	MGC98794	NC_030733.1	124646582	124649932	2.96335	5.13752	0.793843	0.00395	0.136005	NEUTRAL	XELAEV_18030121mg	GO:0005319~lipid transporter activity	NA	NA	Cholesterol metabolism [04979]
TCONS_00042158	XLOC_021586	rna37344	LOC108719849	NC_030735.1	17014318	17048082	2.1736	3.81256	0.81067	0.004	0.137382	NEUTRAL	map3k8 XELAEV_18032881mg	GO:0004672~protein kinase activity;GO:0005524~ATP binding	NA	NA	Toll-like receptor signaling pathway [04620]; MAPK signaling pathway [04010]
TCONS_00056079	XLOC_028774	rna48625	camsap1.L	NC_030739.1	28611359	28642348	1.4819	0.890622	-0.734561	0.004	0.137382	NEUTRAL	XELAEV_18041517mg	GO:0005516~calmodulin binding;GO:0008017~microtubule binding;GO:0030507~spectrin binding	GO:0031175~neuron projection development	GO:0005874~microtubule	NA
TCONS_00015211	XLOC_007624	rna14666	LOC108709916	NC_030727.1	131674074	131778098	0.284706	0.927811	1.70436	0.00405	0.138406	UP	fndc3a XELAEV_18016100mg	NA	NA	GO:0016021~integral component of membrane	NA
TCONS_00002720	XLOC_001298	rna4425	c6.1.L	NC_030724.1	200014609	200045030	3.41268	1.96471	-0.796589	0.00405	0.138406	NEUTRAL	XELAEV_18008333mg	NA	GO:0006956~complement activation	GO:0005579~membrane attack complex	NA
TCONS_00027298	XLOC_014055	rna25840	LOC108714718	NC_030730.1	137349151	137356870	14.2683	9.58297	-0.574264	0.00405	0.138406	NEUTRAL	XELAEV_18024101mg	NA	NA	NA	NA
TCONS_00036969	XLOC_018946	rna33334	ppm1l.L	NC_030733.1	95431123	95476593	3.03623	5.60852	0.885337	0.00405	0.138406	NEUTRAL	XELAEV_18029739mg	GO:0004722~protein serine/threonine phosphatase activity	NA	NA	NA
TCONS_00064976	XLOC_033259	rna57198	LOC108703199	NC_030741.1	94995506	95053610	0.587866	2.10473	1.84008	0.0041	0.139767	UP	tnrc6a	GO:0003676~nucleic acid binding	GO:0000289~nuclear-transcribed mRNA poly(A) tail shortening;GO:0035278~negative regulation of translation involved in gene silencing by miRNA	NA	NA
TCONS_00040505	XLOC_020741	rna34472	xylb.L	NC_030734.1	10183577	10260315	2.49162	1.27207	-0.969907	0.0041	0.139767	NEUTRAL	XELAEV_18030651mg	GO:0016773~phosphotransferase activity, alcohol group as acceptor	GO:0005975~carbohydrate metabolic process	NA	NA
TCONS_00032626	XLOC_016721	rna28801	haao.L	NC_030732.1	8495493	8551175	1.00934	0.354294	-1.51039	0.00415	0.141121	Down	haao HAAO XELAEV_18026161mg	GO:0000334~3-hydroxyanthranilate 3,4-dioxygenase activity;GO:0008198~ferrous iron binding	GO:0006569~tryptophan catabolic process;GO:0019805~quinolinate biosynthetic process;GO:0034354~'de novo' NAD biosynthetic process from tryptophan;GO:0043420~anthranilate metabolic process	GO:0005737~cytoplasm	PATHWAY: Cofactor biosynthesis; NAD(+) biosynthesis; quinolinate from L-kynurenine: step 3/3. {ECO:0000256|HAMAP-Rule:MF_03019}.
TCONS_00044018	XLOC_022507	rna38646	matn2.S	NC_030735.1	106790759	106830926	1.79528	0.928909	-0.950597	0.00415	0.141121	NEUTRAL	XELAEV_18033897mg	GO:0005509~calcium ion binding	NA	NA	NA
TCONS_00012496	XLOC_006188	rna9699	myog.L	NC_030726.1	78770019	78779918	1.99784	0.720686	-1.471	0.0042	0.141941	Down	myog XELAEV_18012441mg	GO:0003677~DNA binding;GO:0046983~protein dimerization activity	GO:0006355~regulation of transcription, DNA-templated;GO:0007517~muscle organ development	GO:0005634~nucleus	NA
TCONS_00037187	XLOC_019068	rna33758	LOC108718242	NC_030733.1	119271075	119359912	1.86282	0.881343	-1.07971	0.0042	0.141941	Down	XELAEV_18030080mg	GO:0005509~calcium ion binding	NA	NA	NA
TCONS_00036063	XLOC_018490	rna31795	gckr.L	NC_030732.1	159131770	159153473	4.02044	6.29132	0.646009	0.0042	0.141941	NEUTRAL	XELAEV_18028462mg	GO:0097367~carbohydrate derivative binding	GO:1901135~carbohydrate derivative metabolic process	NA	NA
TCONS_00059090	XLOC_030302	rna53888	ocm.2.L	NC_030740.1	100043689	100046964	65.6764	44.2051	-0.571162	0.0042	0.141941	NEUTRAL	ocm.2 XELAEV_18045306mg	GO:0005509~calcium ion binding	NA	NA	NA
TCONS_00066594	XLOC_034267	rna58805	MGC80223	NW_016694816.1	3536670	3539857	2.39359	1.416	-0.757353	0.0042	0.141941	NEUTRAL	cebpa MGC80223	GO:0003700~sequence-specific DNA binding transcription factor activity	NA	NA	NA
TCONS_00025974	XLOC_013372	rna23359	vrk3.L	NC_030730.1	30673351	30720428	3.55984	6.45783	0.859236	0.00425	0.143278	NEUTRAL	XELAEV_18022363mg	GO:0004672~protein kinase activity;GO:0005524~ATP binding	NA	NA	NA
TCONS_00041721	XLOC_021352	rna36668	enpp2.L	NC_030734.1	139789591	139859731	13.8368	21.1805	0.614226	0.00425	0.143278	NEUTRAL	XELAEV_18032325mg	GO:0003676~nucleic acid binding;GO:0004528~phosphodiesterase I activity;GO:0004551~nucleotide diphosphatase activity;GO:0004622~lysophospholipase activity;GO:0005044~scavenger receptor activity;GO:0030247~polysaccharide binding;GO:0046872~metal ion binding	GO:0006935~chemotaxis;GO:0006955~immune response;GO:0030334~regulation of cell migration;GO:0045765~regulation of angiogenesis	NA	NA
TCONS_00059289	XLOC_030431	rna54323	LOC108701709	NC_030740.1	113667637	113676719	0.639744	2.51203	1.97329	0.0043	0.144786	UP	XELAEV_18045623mg	GO:0004089~carbonate dehydratase activity;GO:0008270~zinc ion binding	GO:0006730~one-carbon metabolic process	NA	NA
TCONS_00045298	XLOC_023137	rna40861	LOC108696545	NC_030736.1	85690462	85739783	7.56718	17.4485	1.20527	0.00435	0.145932	UP	XELAEV_18035619mg	NA	GO:0007165~signal transduction	NA	Apelin signaling pathway [04371]; Phototransduction [04744]
TCONS_00004863	XLOC_002387	rna3455	ddt.L	NC_030724.1	152734895	152740285	5.07893	2.72617	-0.897647	0.00435	0.145932	NEUTRAL	ddt-b	GO:0033981~D-dopachrome decarboxylase activity	GO:0042438~melanin biosynthetic process	GO:0005737~cytoplasm	NA
TCONS_00059093	XLOC_030305	rna53891	LOC108701582	NC_030740.1	100066443	100069476	98.3183	68.2505	-0.52662	0.00435	0.145932	NEUTRAL	ocm.2 XELAEV_18045306mg	GO:0005509~calcium ion binding	NA	NA	NA
TCONS_00044560	XLOC_022794	rna39580	LOC108696152	NC_030736.1	24335697	24362155	3.04104	1.4701	-1.04865	0.0044	0.146891	Down	kazald1 XELAEV_18034652mg	GO:0005520~insulin-like growth factor binding	GO:0001558~regulation of cell growth	GO:0005576~extracellular region	NA
TCONS_00000614	XLOC_000302	rna964	LOC108699587	NC_030724.1	53408088	53473814	2.61952	4.12923	0.656571	0.0044	0.146891	NEUTRAL	XELAEV_18005550mg	GO:0016758~transferase activity, transferring hexosyl groups	GO:0005975~carbohydrate metabolic process	GO:0016020~membrane	NA
TCONS_00006647	XLOC_003294	rna6606	MGC53682	NC_030725.1	113297026	113298912	3.60919	6.29632	0.802831	0.0044	0.146891	NEUTRAL	XELAEV_18010195mg	NA	GO:0006950~response to stress;GO:0051726~regulation of cell cycle	GO:0005634~nucleus	Cellular senescence [04218]; FoxO signaling pathway [04068]; Apoptosis [04210]; MAPK signaling pathway [04010]; p53 signaling pathway [04115]; Cell cycle [04110]
TCONS_00038839	XLOC_019946	rna34321	LOC100037064	NC_030734.1	3684902	3698856	12.4788	7.75936	-0.68547	0.0044	0.146891	NEUTRAL	XELAEV_18032741mg	NA	NA	NA	Spliceosome [03040]
TCONS_00033738	XLOC_017230	rna30602	LOC108716971	NC_030732.1	100537928	100641585	0.248386	1.34416	2.43605	0.00445	0.147841	UP	il1rap	GO:0004908~interleukin-1 receptor activity	NA	GO:0016021~integral component of membrane	Cytokine-cytokine receptor interaction [04060]; MAPK signaling pathway [04010]
TCONS_00042091	XLOC_021566	rna37260	ube3c.S	NC_030735.1	11122387	11200483	1.20238	2.53336	1.07517	0.00445	0.147841	UP	XELAEV_18032834mg	GO:0004842~ubiquitin-protein transferase activity	NA	NA	Ubiquitin mediated proteolysis [04120]
TCONS_00031174	XLOC_016022	rna26289	tnnt3.L	NC_030731.1	7504574	7527122	109.611	51.9516	-1.07716	0.00445	0.147841	Down	XELAEV_18024361mg	NA	GO:0006942~regulation of striated muscle contraction	GO:0005861~troponin complex	NA
TCONS_00055177	XLOC_028263	rna49546	LOC108700168	NC_030739.1	73022705	73082912	6.30999	10.1682	0.688354	0.00445	0.147841	NEUTRAL	XELAEV_18042298mg	GO:0003779~actin binding;GO:0005509~calcium ion binding	NA	NA	NA
TCONS_00001010	XLOC_000492	rna1633	sh3gl1.L	NC_030724.1	89929900	89950828	2.13797	4.67561	1.12891	0.0045	0.148246	UP	MGC78966 XELAEV_18006109mg	NA	GO:0006897~endocytosis	GO:0005737~cytoplasm	Endocytosis [04144]
TCONS_00005731	XLOC_002807	rna5016	LOC108706524	NC_030725.1	13850435	13891434	0.621281	1.47681	1.24916	0.0045	0.148246	UP	hgfac XELAEV_18005068mg	GO:0004252~serine-type endopeptidase activity;GO:0005509~calcium ion binding	NA	GO:0005576~extracellular region	NA
TCONS_00008053	XLOC_004012	rna5771	LOC108706769	NC_030725.1	68756216	68760147	0.250843	80.8223	8.33183	0.0045	0.148246	UP	CXCL8 XELAEV_18009500mg	GO:0005153~interleukin-8 receptor binding;GO:0008009~chemokine activity	GO:0006954~inflammatory response;GO:0006955~immune response;GO:0030593~neutrophil chemotaxis;GO:0042119~neutrophil activation	GO:0005615~extracellular space	Cellular senescence [04218]; Salmonella infection [05132]; AGE-RAGE signaling pathway in diabetic complications [04933]; RIG-I-like receptor signaling pathway [04622]; NOD-like receptor signaling pathway [04621]; Cytokine-cytokine receptor interaction [04060]; Toll-like receptor signaling pathway [04620]
TCONS_00046845	XLOC_023936	rna40398	LOC108696392	NC_030736.1	67133291	67177791	0.456908	1.75753	1.94357	0.0045	0.148246	UP	XELAEV_18035285mg	NA	NA	GO:0031011~Ino80 complex	NA
TCONS_00026119	XLOC_013435	rna23593	gcsh.L	NC_030730.1	42581804	42589463	17.0718	11.0291	-0.630296	0.0045	0.148246	NEUTRAL	XELAEV_18022556mg	NA	GO:0019464~glycine decarboxylation via glycine cleavage system	GO:0005739~mitochondrion;GO:0005960~glycine cleavage complex	NA
TCONS_00031387	XLOC_016100	rna26633	LOC108715283	NC_030731.1	18855067	18929969	0.784099	0.433551	-0.854833	0.0045	0.148246	NEUTRAL	XELAEV_18024569mg	GO:0003779~actin binding;GO:0043914~NADPH:sulfur oxidoreductase activity;GO:0046872~metal ion binding;GO:0071949~FAD binding	GO:0010735~positive regulation of transcription via serum response element binding;GO:0030042~actin filament depolymerization	GO:0005634~nucleus	NA
TCONS_00033428	XLOC_017085	rna30110	LOC108716819	NC_030732.1	76241943	76282630	2.78982	4.46908	0.679808	0.0045	0.148246	NEUTRAL	frk XELAEV_18027156mg	GO:0004715~non-membrane spanning protein tyrosine kinase activity;GO:0005524~ATP binding	NA	NA	NA
TCONS_00018047	XLOC_009145	rna16314	LOC108711059	NC_030728.1	48635113	48665197	40.7759	59.8846	0.554468	0.00455	0.149534	NEUTRAL	XELAEV_18017475mg	NA	NA	NA	NA
TCONS_00020686	XLOC_010592	rna16715	LOC108710267	NC_030728.1	65537606	65608122	2.60331	3.89033	0.579544	0.00455	0.149534	NEUTRAL	XELAEV_18017713mg	NA	GO:0006915~apoptotic process	GO:0016021~integral component of membrane	NA
TCONS_00043309	XLOC_022145	rna37424	LOC108719870	NC_030735.1	20918504	20979925	6.87817	4.65112	-0.564446	0.0046	0.150636	NEUTRAL	XELAEV_18032924mg	NA	NA	GO:0016021~integral component of membrane	Phagosome [04145]
TCONS_00057244	XLOC_029361	rna50590	krt19.L	NC_030740.1	1097895	1103702	155.247	110.22	-0.494173	0.0046	0.150636	NEUTRAL	XELAEV_18043110mg	GO:0005198~structural molecule activity	NA	GO:0005882~intermediate filament	NA
TCONS_00060380	XLOC_030999	rna52171	tbc1d24.2.S	NC_030740.1	41704159	41715406	3.02081	4.70304	0.638659	0.0046	0.150636	NEUTRAL	XELAEV_18044199mg	NA	NA	NA	NA
TCONS_00068309	XLOC_035260	rna60303	LOC108704902	NW_016694849.1	281378	287636	0.130298	1.06864	3.03589	0.00465	0.15173	UP	kcnv2 XELAEV_18006843mg	GO:0005249~voltage-gated potassium channel activity	GO:0034765~regulation of ion transmembrane transport;GO:0051260~protein homooligomerization	GO:0008076~voltage-gated potassium channel complex	NA
TCONS_00013266	XLOC_006556	rna11042	LOC495376	NC_030726.1	139200889	139240829	19.9808	6.6025	-1.59753	0.00465	0.15173	Down	LOC495376	NA	NA	NA	NA
TCONS_00067347	XLOC_034701	rna59459	hivep1.S	NW_016694826.1	538047	654905	1.10397	1.72986	0.647958	0.00465	0.15173	NEUTRAL	hivep1	GO:0003676~nucleic acid binding	NA	NA	NA
TCONS_00006836	XLOC_003395	rna6905	LOC108707085	NC_030725.1	120682880	120813180	0.378637	1.08877	1.52381	0.0047	0.152636	UP	XELAEV_18010410mg	NA	NA	NA	NA
TCONS_00067752	XLOC_034920	gene35105	LOC108704615	NW_016694833.1	569358	571920	0.928211	0.333927	-1.47492	0.0047	0.152636	Down	XENTR_v90027965mg	GO:0004190~aspartic-type endopeptidase activity	NA	NA	NA
TCONS_00006760	XLOC_003360	rna6798	pes1.S	NC_030725.1	117649797	117672941	33.039	23.2252	-0.508479	0.0047	0.152636	NEUTRAL	PES1 XELAEV_18010344mg	GO:0043021~ribonucleoprotein complex binding	GO:0000463~maturation of LSU-rRNA from tricistronic rRNA transcript (SSU-rRNA, 5.8S rRNA, LSU-rRNA);GO:0000466~maturation of 5.8S rRNA from tricistronic rRNA transcript (SSU-rRNA, 5.8S rRNA, LSU-rRNA)	GO:0005654~nucleoplasm;GO:0005730~nucleolus;GO:0030687~preribosome, large subunit precursor	NA
TCONS_00052509	XLOC_026951	rna44953	irs4.L	NC_030738.1	29154920	29168191	4.05384	7.016	0.791359	0.0047	0.152636	NEUTRAL	irs4 XELAEV_18038791mg	NA	NA	NA	FoxO signaling pathway [04068]; Insulin signaling pathway [04910]; Autophagy - animal [04140]; Adipocytokine signaling pathway [04920]
TCONS_00026224	XLOC_013501	rna23849	LOC108714121	NC_030730.1	58067883	58120585	1.39695	0.447798	-1.64136	0.00475	0.154077	Down	ankrd27 XELAEV_18022747mg	NA	NA	NA	NA
TCONS_00047256	XLOC_024122	rna41087	LOC108696610	NC_030736.1	93415805	93539149	2.13483	0.633969	-1.75164	0.0048	0.155332	Down	XELAEV_18035782mg	GO:0005089~Rho guanyl-nucleotide exchange factor activity	GO:0035023~regulation of Rho protein signal transduction	NA	NA
TCONS_00068642	XLOC_035456	rna60595	slc2a1.L	NW_016694863.1	496954	558261	4.70032	6.8917	0.5521	0.0048	0.155332	NEUTRAL	slc2a1 LOC494763	GO:0022857~transmembrane transporter activity	NA	GO:0016021~integral component of membrane	Adipocytokine signaling pathway [04920]
TCONS_00065951	XLOC_033870	rna58172	LOC108703725	NW_016694812.1	4606663	4608958	0.239141	0.933523	1.96482	0.00485	0.156397	UP	XELAEV_18006545mg	NA	NA	NA	NA
TCONS_00063488	XLOC_032517	rna54583	LOC108702468	NC_030741.1	749470	756708	23.8136	16.7102	-0.511058	0.00485	0.156397	NEUTRAL	fkbp10 XELAEV_18045869mg	GO:0003755~peptidyl-prolyl cis-trans isomerase activity;GO:0005509~calcium ion binding;GO:0005528~FK506 binding	GO:0000412~histone peptidyl-prolyl isomerization	GO:0005730~nucleolus	NA
TCONS_00069207	XLOC_035791	rna61103	MGC80567	NW_016694888.1	222346	256191	1.24921	2.45179	0.972816	0.00485	0.156397	NEUTRAL	MGC80567	NA	GO:0015031~protein transport	NA	Endocytosis [04144]
TCONS_00059511	XLOC_030570	gene29580	LOC108700778	NC_030740.1	2247086	2258506	1.15903	2.83357	1.2897	0.0049	0.157454	UP	XELAEV_18043170mg	GO:0004864~protein phosphatase inhibitor activity	GO:0007165~signal transduction	NA	NA
TCONS_00026732	XLOC_013753	rna24773	LOC108714392	NC_030730.1	95752187	95785344	2.41324	1.20354	-1.00369	0.0049	0.157454	Down	znf644 XELAEV_18023346mg	GO:0003676~nucleic acid binding	NA	NA	NA
TCONS_00060989	XLOC_031230	rna53177	ag1.L	NC_030740.1	71953647	71961089	1.69768	3.0429	0.841881	0.0049	0.157454	NEUTRAL	ag1 XELAEV_18044817mg	NA	NA	NA	NA
TCONS_00064189	XLOC_032886	rna55868	MGC114680	NC_030741.1	36802016	36842058	0.271544	1.20711	2.1523	0.00495	0.158135	UP	MGC114680 XELAEV_18046786mg	GO:0003924~GTPase activity;GO:0005525~GTP binding	GO:0016567~protein ubiquitination;GO:0035556~intracellular signal transduction	GO:0005622~intracellular	PATHWAY: Protein modification; protein ubiquitination. {ECO:0000256|SAAS:SAAS00966769}.
TCONS_00046802	XLOC_023916	rna40320	LOC108696371	NC_030736.1	60019749	60067669	2.5697	0.860935	-1.57763	0.00495	0.158135	Down	clmp XELAEV_18035215mg	NA	NA	GO:0016021~integral component of membrane	NA
TCONS_00014759	XLOC_007373	rna13814	LOC108708946	NC_030727.1	87813378	88009804	2.11772	1.33399	-0.666762	0.00495	0.158135	NEUTRAL	abi3bp	NA	NA	NA	NA
TCONS_00015184	XLOC_007601	rna14632	krt8.S	NC_030727.1	130387825	130397547	237.065	169.105	-0.487363	0.00495	0.158135	NEUTRAL	krt8 XELAEV_18016072mg	GO:0005198~structural molecule activity	NA	GO:0045095~keratin filament	NA
TCONS_00020414	XLOC_010467	rna16244	LOC108711036	NC_030728.1	43307576	43406560	5.02857	2.98839	-0.75078	0.00495	0.158135	NEUTRAL	XELAEV_18017412mg	GO:0004672~protein kinase activity;GO:0005524~ATP binding	NA	NA	NA
TCONS_00063192	XLOC_032330	rna56956	LOC108703118	NC_030741.1	83337255	83432130	1.20338	3.58856	1.57631	0.00505	0.160955	UP	smg1 XELAEV_18047528mg	GO:0004674~protein serine/threonine kinase activity;GO:0005524~ATP binding	GO:0000184~nuclear-transcribed mRNA catabolic process, nonsense-mediated decay	NA	mRNA surveillance pathway [03015]
TCONS_00014053	XLOC_007018	rna12550	pox2-a	NC_030727.1	31537693	31552825	23.7456	16.7039	-0.507475	0.00505	0.160955	NEUTRAL	mpo XELAEV_18014539mg	GO:0004601~peroxidase activity;GO:0020037~heme binding	GO:0006952~defense response;GO:0006979~response to oxidative stress	NA	Phagosome [04145]
TCONS_00018814	XLOC_009470	rna17602	LOC108711409	NC_030728.1	95069456	95074378	49.0379	72.4748	0.563584	0.0051	0.161797	NEUTRAL	XELAEV_18018251mg	NA	NA	NA	NA
TCONS_00020412	XLOC_010466	rna16236	lta4h.L	NC_030728.1	43224592	43255127	10.2352	6.79004	-0.592047	0.0051	0.161797	NEUTRAL	lta4h MGC78867 XELAEV_18017408mg	GO:0004463~leukotriene-A4 hydrolase activity;GO:0008237~metallopeptidase activity;GO:0008270~zinc ion binding	GO:0019370~leukotriene biosynthetic process	GO:0005737~cytoplasm	PATHWAY: Lipid metabolism; leukotriene B4 biosynthesis. {ECO:0000256|RuleBase:RU361141}.
TCONS_00038435	XLOC_019705	rna33667	LOC108718202	NC_030733.1	111016436	111029099	3.14959	5.22289	0.729685	0.0051	0.161797	NEUTRAL	amotl2 XELAEV_18029987mg	NA	NA	NA	Tight junction [04530]
TCONS_00039669	XLOC_020327	rna35799	tpmt.L	NC_030734.1	91253654	91277439	5.75294	11.0358	0.939813	0.0051	0.161797	NEUTRAL	XELAEV_18031690mg	GO:0008119~thiopurine S-methyltransferase activity	NA	NA	NA
TCONS_00057581	XLOC_029563	rna51179	LOC108700926	NC_030740.1	14728711	14807769	8.92836	2.45681	-1.86161	0.00515	0.162444	Down	XELAEV_180462301mg	GO:0005102~receptor binding	GO:0007155~cell adhesion;GO:0030155~regulation of cell adhesion;GO:0030334~regulation of cell migration;GO:0045995~regulation of embryonic development	NA	Focal adhesion [04510]; ECM-receptor interaction [04512]
TCONS_00061298	XLOC_031372	rna53719	LOC108701535	NC_030740.1	91088251	91097364	3.9304	1.83729	-1.0971	0.00515	0.162444	Down	XELAEV_18045173mg	GO:0003723~RNA binding	NA	NA	NA
TCONS_00012749	XLOC_006319	rna10159	tpst1.L	NC_030726.1	95804975	95844912	2.89108	5.76598	0.995959	0.00515	0.162444	NEUTRAL	tpst1 MGC82552	GO:0008476~protein-tyrosine sulfotransferase activity	GO:0006478~peptidyl-tyrosine sulfation	NA	NA
TCONS_00050159	XLOC_025691	rna44466	LOC108698224	NC_030738.1	7739223	7770472	1.21744	2.31717	0.928518	0.00515	0.162444	NEUTRAL	XELAEV_18038407mg	NA	NA	NA	NA
TCONS_00062960	XLOC_032215	rna56532	LOC108703023	NC_030741.1	65316251	65353996	6.2917	4.32255	-0.541569	0.00515	0.162444	NEUTRAL	col6a1 XELAEV_18047252mg	NA	NA	NA	Focal adhesion [04510]; ECM-receptor interaction [04512]
TCONS_00052695	XLOC_027038	rna45250	LOC108698483	NC_030738.1	46363121	46436750	1.44517	0.65059	-1.15142	0.0052	0.16327	Down	XELAEV_18038992mg	GO:0046872~metal ion binding	NA	NA	NA
TCONS_00034172	XLOC_017471	rna31467	LOC108717215	NC_030732.1	147417142	147475620	2.83577	5.23102	0.883351	0.0052	0.16327	NEUTRAL	XELAEV_18028144mg	GO:0004930~G-protein coupled receptor activity	GO:0007166~cell surface receptor signaling pathway	GO:0016021~integral component of membrane	NA
TCONS_00036790	XLOC_018857	rna33022	LOC108718011	NC_030733.1	77472324	77507891	7.18363	4.32909	-0.730648	0.0052	0.16327	NEUTRAL	XELAEV_18029491mg	NA	NA	NA	NA
TCONS_00061025	XLOC_031236	rna53207	ackr3.L	NC_030740.1	72505937	72518176	8.39495	5.41377	-0.632889	0.0052	0.16327	NEUTRAL	ackr3 RDC1 XELAEV_18044828mg	GO:0004930~G-protein coupled receptor activity;GO:0015026~coreceptor activity;GO:0019956~chemokine binding	GO:0001525~angiogenesis;GO:0001570~vasculogenesis;GO:0006935~chemotaxis	GO:0016021~integral component of membrane	Cytokine-cytokine receptor interaction [04060]
TCONS_00064658	XLOC_033105	rna56662	abi2.L	NC_030741.1	70789930	70825836	2.27181	3.88984	0.775865	0.00525	0.164652	NEUTRAL	XELAEV_18047340mg	GO:0030296~protein tyrosine kinase activator activity	GO:0008154~actin polymerization or depolymerization	NA	Regulation of actin cytoskeleton [04810]
TCONS_00006002	XLOC_002962	rna5486	LOC108706684	NC_030725.1	50071112	50159637	0.481407	1.10548	1.19935	0.0053	0.165464	UP	slc7a11 XELAEV_18009298mg	GO:0022857~transmembrane transporter activity	GO:0006865~amino acid transport	GO:0016021~integral component of membrane	Ferroptosis [04216]
TCONS_00061103	XLOC_031273	rna53378	LOC108701452	NC_030740.1	78915801	79011735	2.14922	4.70889	1.13158	0.0053	0.165464	UP	nbeal1 XELAEV_18044933mg	NA	NA	NA	NA
TCONS_00060068	XLOC_030856	rna51597	cant1.L	NC_030740.1	28314831	28328400	7.32508	12.92	0.818688	0.0053	0.165464	NEUTRAL	XELAEV_18043820mg	GO:0005509~calcium ion binding;GO:0017110~nucleoside-diphosphatase activity	NA	GO:0016021~integral component of membrane	NA
TCONS_00066901	XLOC_034434	rna59144	LOC108704300	NW_016694820.1	2908620	2909213	40.9841	27.2955	-0.586399	0.0053	0.165464	NEUTRAL	LOC100491383 XENTR_v90026604mg XENTR_v90026606mg XENTR_v90026607mg	GO:0003677~DNA binding;GO:0046982~protein heterodimerization activity	GO:0006342~chromatin silencing	GO:0000786~nucleosome;GO:0000790~nuclear chromatin	Necroptosis [04217]
TCONS_00030716	XLOC_015769	rna28224	LOC108715805	NC_030731.1	96794079	96805602	0.572651	1.56444	1.44992	0.00535	0.166646	UP	XELAEV_18025737mg	NA	NA	GO:0016021~integral component of membrane	NA
TCONS_00065248	XLOC_033445	rna57618	farsa.S	NW_016694811.1	1340573	1356117	10.9413	7.23185	-0.597342	0.00535	0.166646	NEUTRAL	farsa-a farsla-a	GO:0000049~tRNA binding;GO:0004826~phenylalanine-tRNA ligase activity;GO:0005524~ATP binding	GO:0006432~phenylalanyl-tRNA aminoacylation;GO:0051290~protein heterotetramerization	GO:0005737~cytoplasm;GO:0009328~phenylalanine-tRNA ligase complex	Aminoacyl-tRNA biosynthesis [00970]
TCONS_00011673	XLOC_005776	rna8172	LOC779060	NC_030726.1	6274629	6371643	1.33933	3.22155	1.26624	0.0054	0.168012	UP	XELAEV_18011327mg	GO:0003700~sequence-specific DNA binding transcription factor activity;GO:0043565~sequence-specific DNA binding	GO:0006351~transcription, DNA-templated	GO:0005634~nucleus	NA
TCONS_00059733	XLOC_030711	rna51078	sulf2.S	NC_030740.1	9479759	9784463	0.948081	2.7456	1.53404	0.00545	0.168993	UP	XELAEV_18043428mg	GO:0008484~sulfuric ester hydrolase activity	GO:0008152~metabolic process	NA	NA
TCONS_00000872	XLOC_000432	rna1423	gsr.L	NC_030724.1	77920559	77944993	3.16199	5.08775	0.686193	0.00545	0.168993	NEUTRAL	XELAEV_18005891mg	GO:0004362~glutathione-disulfide reductase activity;GO:0009055~electron carrier activity;GO:0050660~flavin adenine dinucleotide binding;GO:0050661~NADP binding	GO:0006749~glutathione metabolic process;GO:0045454~cell redox homeostasis	GO:0005623~cell	NA
TCONS_00034917	XLOC_017894	rna29780	irf2bp2.L	NC_030732.1	56895534	56904087	7.13684	10.5498	0.563852	0.00545	0.168993	NEUTRAL	irf2bp2	GO:0046872~metal ion binding	GO:0006351~transcription, DNA-templated;GO:0006355~regulation of transcription, DNA-templated	GO:0005634~nucleus	NA
TCONS_00002754	XLOC_001319	rna4473	prlr.L	NC_030724.1	203234583	203272619	0.430596	1.02896	1.25678	0.00555	0.17132	UP	prlr-A XELAEV_18008370mg	GO:0004925~prolactin receptor activity	NA	GO:0016021~integral component of membrane	Neuroactive ligand-receptor interaction [04080]; Cytokine-cytokine receptor interaction [04060]
TCONS_00063533	XLOC_032547	rna54686	LOC108702502	NC_030741.1	2260305	2283567	0.760979	3.70352	2.28297	0.00555	0.17132	UP	XELAEV_18045947mg	GO:0046872~metal ion binding	NA	NA	NA
TCONS_00013500	XLOC_006687	rna11536	rfc3.L	NC_030726.1	155899997	155910098	5.80151	3.60233	-0.687501	0.00555	0.17132	NEUTRAL	rfc3 MGC115007 XELAEV_18013714mg	GO:0003677~DNA binding	GO:0006260~DNA replication	NA	DNA replication [03030]; Mismatch repair [03430]; Nucleotide excision repair [03420]
TCONS_00068092	XLOC_035132	rna60122	LOC108704797	NW_016694841.1	1079732	1111830	1.25451	2.11884	0.756147	0.00555	0.17132	NEUTRAL	XELAEV_18041748mg	GO:0017017~MAP kinase tyrosine/serine/threonine phosphatase activity	NA	NA	NA
TCONS_00035531	XLOC_018198	rna30967	LOC108717073	NC_030732.1	118597517	118680196	1.39623	4.10143	1.55459	0.0056	0.172282	UP	plod2 XELAEV_18027734mg	GO:0005506~iron ion binding;GO:0008475~procollagen-lysine 5-dioxygenase activity;GO:0031418~L-ascorbic acid binding	NA	GO:0005783~endoplasmic reticulum	NA
TCONS_00066306	XLOC_034108	rna58463	LOC108703937	NW_016694813.1	3024539	3031174	1.26086	2.8143	1.15837	0.0056	0.172282	UP	b2m	NA	GO:0002474~antigen processing and presentation of peptide antigen via MHC class I;GO:0006955~immune response	GO:0005576~extracellular region;GO:0042612~MHC class I protein complex	NA
TCONS_00045934	XLOC_023483	rna41890	upk1a.L	NC_030736.1	122369271	122379216	11.6097	18.5485	0.675976	0.0056	0.172282	NEUTRAL	XELAEV_18036471mg	NA	NA	GO:0016021~integral component of membrane	NA
TCONS_00036396	XLOC_018673	rna32361	LOC108717802	NC_030733.1	33323483	33342893	1.00576	2.06243	1.03606	0.00565	0.173237	UP	XELAEV_18026659mg	NA	NA	GO:0016021~integral component of membrane	NA
TCONS_00038545	XLOC_019780	rna33851	LOC108718277	NC_030733.1	127367197	127428803	0.698248	1.56321	1.1627	0.00565	0.173237	UP	XELAEV_18030152mg	NA	GO:0007165~signal transduction	GO:0016021~integral component of membrane	Cytokine-cytokine receptor interaction [04060]
TCONS_00037408	XLOC_019201	rna31881	LOC108717637	NC_030733.1	6246099	6254049	4.05917	6.42247	0.661941	0.00565	0.173237	NEUTRAL	nfkbie XELAEV_18028540mg	NA	NA	NA	Adipocytokine signaling pathway [04920]
TCONS_00005432	XLOC_002652	rna4464	LOC108718412	NC_030724.1	202321111	202356563	4.01804	8.40188	1.06422	0.0057	0.173606	UP	XELAEV_18008362mg	NA	GO:0046907~intracellular transport	GO:0005622~intracellular	NA
TCONS_00001366	XLOC_000674	rna2176	anp32b.L	NC_030724.1	105177085	105200437	11.7842	7.25238	-0.700331	0.0057	0.173606	NEUTRAL	anp32b MGC80871 XELAEV_18006502mg	NA	NA	NA	NA
TCONS_00016950	XLOC_008528	rna14431	prim1.S	NC_030727.1	121426009	121441055	14.2389	9.5543	-0.575617	0.0057	0.173606	NEUTRAL	prim1 XELAEV_18015904mg	GO:0003896~DNA primase activity	NA	NA	DNA replication [03030]
TCONS_00019045	XLOC_009587	rna17999	LOC108711526	NC_030728.1	110450587	110477691	6.45891	9.24753	0.517778	0.0057	0.173606	NEUTRAL	rab11fip1 XELAEV_18018498mg	GO:0017137~Rab GTPase binding	NA	NA	Endocytosis [04144]
TCONS_00030572	XLOC_015708	rna27987	LOC108715737	NC_030731.1	90659795	90712336	14.9753	9.69306	-0.627562	0.0057	0.173606	NEUTRAL	XELAEV_18025593mg	GO:0019843~rRNA binding	NA	GO:0005622~intracellular	Ribosome biogenesis in eukaryotes [03008]
TCONS_00041586	XLOC_021287	rna36452	LOC108719328	NC_030734.1	127000553	127024955	1.76462	3.05439	0.791525	0.0057	0.173606	NEUTRAL	tmem64 XELAEV_18032176mg	NA	NA	GO:0016021~integral component of membrane	NA
TCONS_00033446	XLOC_017096	rna30131	LOC108716826	NC_030732.1	78056645	78077523	2.50057	5.85488	1.22738	0.00575	0.174548	UP	XELAEV_18027178mg	NA	NA	NA	Cellular senescence [04218]
TCONS_00008437	XLOC_004203	rna6491	LOC108706970	NC_030725.1	105162070	105172791	0.821759	0.408095	-1.00981	0.00575	0.174548	Down	klf9 bteb1-A gene 1 XELAEV_18006882mg	GO:0003676~nucleic acid binding	NA	NA	NA
TCONS_00004509	XLOC_002196	rna2881	irf9.L	NC_030724.1	137644415	137664176	1.85072	3.23419	0.805316	0.00575	0.174548	NEUTRAL	XELAEV_18007016mg	GO:0003700~sequence-specific DNA binding transcription factor activity;GO:0044212~transcription regulatory region DNA binding	GO:0006351~transcription, DNA-templated	GO:0005634~nucleus	Herpes simplex infection [05168]; NOD-like receptor signaling pathway [04621]; Necroptosis [04217]
TCONS_00070200	XLOC_036614	rna62012	jak1.L	NW_016710410.1	85	429	9.98512	21.9321	1.13519	0.0058	0.175484	UP	jak1 jak1-prov	GO:0004715~non-membrane spanning protein tyrosine kinase activity;GO:0005524~ATP binding	GO:0035556~intracellular signal transduction	GO:0005856~cytoskeleton;GO:0016020~membrane	Necroptosis [04217]; NOD-like receptor signaling pathway [04621]; Herpes simplex infection [05168]
TCONS_00039966	XLOC_020467	rna36270	sdcbp.L	NC_030734.1	117166833	117190172	11.5709	16.7233	0.531356	0.0058	0.175484	NEUTRAL	sdcbp MGC81274 XELAEV_18032045mg	NA	GO:0007268~synaptic transmission;GO:0030036~actin cytoskeleton organization;GO:0035556~intracellular signal transduction	GO:0005622~intracellular	NA
TCONS_00070297	XLOC_036711	rna62108	atp1b2	NW_016719014.1	184	574	299.642	420.761	0.489761	0.0058	0.175484	NEUTRAL	XELAEV_18002160mg	NA	NA	NA	Cardiac muscle contraction [04260]; Adrenergic signaling in cardiomyocytes [04261]
TCONS_00009141	XLOC_004541	rna7766	LOC108707312	NC_030725.1	166706021	166746738	1.6208	3.09375	0.93265	0.00585	0.176413	NEUTRAL	ranbp3l XELAEV_18011018mg	NA	GO:0046907~intracellular transport	GO:0005622~intracellular	NA
TCONS_00019908	XLOC_010174	rna15294	ralb	NC_030728.1	1654952	1664502	7.04801	10.532	0.579494	0.00585	0.176413	NEUTRAL	XELAEV_18016623mg	GO:0003924~GTPase activity;GO:0005525~GTP binding	GO:0007165~signal transduction	GO:0016020~membrane	Cellular senescence [04218]; Autophagy - animal [04140]; MAPK signaling pathway [04010]; AGE-RAGE signaling pathway in diabetic complications [04933]; FoxO signaling pathway [04068]; Regulation of actin cytoskeleton [04810]; Gap junction [04540]; Melanogenesis [04916]; mTOR signaling pathway [04150]; Mitophagy - animal [04137]; Progesterone-mediated oocyte maturation [04914]; Insulin signaling pa…
TCONS_00050933	XLOC_026117	rna45989	gstz1.L	NC_030738.1	60449801	60482371	7.53619	3.93255	-0.938371	0.00585	0.176413	NEUTRAL	gstz1 LOC496168 XELAEV_18039479mg	GO:0003824~catalytic activity	GO:0009072~aromatic amino acid family metabolic process	GO:0005737~cytoplasm	NA
TCONS_00000571	XLOC_000278	rna863	fgg.L	NC_030724.1	47513235	47522770	1.52504	0.347956	-2.13187	0.0059	0.177142	Down	XELAEV_18005465mg	GO:0005102~receptor binding;GO:0030674~protein binding, bridging	GO:0007165~signal transduction;GO:0030168~platelet activation;GO:0051258~protein polymerization	GO:0005577~fibrinogen complex	NA
TCONS_00021071	XLOC_010768	rna17359	LOC108711338	NC_030728.1	85459054	85471559	2.41456	4.61122	0.933388	0.0059	0.177142	NEUTRAL	XELAEV_18018113mg	NA	NA	GO:0016021~integral component of membrane	NA
TCONS_00039117	XLOC_020067	rna34812	col1a2.L	NC_030734.1	30303701	30341860	26.146	18.7881	-0.476771	0.0059	0.177142	NEUTRAL	XELAEV_18030876mg	GO:0005201~extracellular matrix structural constituent	NA	NA	Focal adhesion [04510]; ECM-receptor interaction [04512]; AGE-RAGE signaling pathway in diabetic complications [04933]
TCONS_00055464	XLOC_028428	rna50064	thbs2.L	NC_030739.1	87736055	87747938	10.6802	7.37173	-0.534864	0.0059	0.177142	NEUTRAL	XELAEV_18042667mg	GO:0005509~calcium ion binding;GO:0008201~heparin binding;GO:0050840~extracellular matrix binding	GO:0006954~inflammatory response;GO:0007155~cell adhesion;GO:0016525~negative regulation of angiogenesis;GO:0030198~extracellular matrix organization	GO:0005615~extracellular space;GO:0031012~extracellular matrix	TGF-beta signaling pathway [04350]; p53 signaling pathway [04115]; Phagosome [04145]; Focal adhesion [04510]; ECM-receptor interaction [04512]
TCONS_00027399	XLOC_014104	rna22334	pik3c2a.S	NC_030730.1	1138979	1180712	0.313368	1.66928	2.4133	0.00595	0.178253	UP	pik3c2a XELAEV_18021705mg	GO:0035004~phosphatidylinositol 3-kinase activity;GO:0035091~phosphatidylinositol binding	GO:0048015~phosphatidylinositol-mediated signaling	GO:0005622~intracellular	Phosphatidylinositol signaling system [04070]
TCONS_00042255	XLOC_021625	rna37499	LOC108719897	NC_030735.1	24390771	24404595	0.228403	1.77057	2.95457	0.00595	0.178253	UP	XELAEV_18032963mg	NA	NA	GO:0016021~integral component of membrane	NA
TCONS_00059475	XLOC_030545	rna50582	eif1.L	NC_030740.1	1002464	1004984	15.0396	22.6843	0.592928	0.006	0.179555	NEUTRAL	eif1 sui1-rs1 XELAEV_18043104mg	GO:0003743~translation initiation factor activity	NA	NA	RNA transport [03013]
TCONS_00019164	XLOC_009650	rna18228	LOC108711591	NC_030728.1	119889971	119908622	4.38108	2.57351	-0.767551	0.0061	0.18215	NEUTRAL	slc25a37 XELAEV_18018664mg	NA	GO:0055085~transmembrane transport	GO:0016021~integral component of membrane	NA
TCONS_00027499	XLOC_014161	rna22522	f2.L	NC_030730.1	8876291	8892309	9.21338	6.10567	-0.593581	0.0061	0.18215	NEUTRAL	LOC443652	GO:0004252~serine-type endopeptidase activity;GO:0005509~calcium ion binding	GO:0007596~blood coagulation	GO:0005576~extracellular region	Regulation of actin cytoskeleton [04810]; Neuroactive ligand-receptor interaction [04080]
TCONS_00041229	XLOC_021094	rna35769	LOC108719134	NC_030734.1	89209410	89262349	0.822065	3.24982	1.98303	0.00615	0.18265	UP	XELAEV_18031650mg	NA	NA	NA	NA
TCONS_00012058	XLOC_005960	rna8856	LOC108708001	NC_030726.1	42001726	42046230	3.22637	5.28235	0.711266	0.00615	0.18265	NEUTRAL	gdpd1 g6pd TGas089l09.1-001	GO:0008081~phosphoric diester hydrolase activity	GO:0006629~lipid metabolic process	GO:0016021~integral component of membrane	NA
TCONS_00026553	XLOC_013659	rna24436	tspan1.L	NC_030730.1	82674230	82682841	1.56098	2.83618	0.861501	0.00615	0.18265	NEUTRAL	XELAEV_18023118mg	NA	NA	GO:0016021~integral component of membrane	NA
TCONS_00035220	XLOC_018072	rna30456	col9a1.L	NC_030732.1	94110086	94192432	21.4835	14.4012	-0.577045	0.00615	0.18265	NEUTRAL	col9a1 MGC82441 XELAEV_18027388mg	NA	NA	NA	Focal adhesion [04510]; ECM-receptor interaction [04512]
TCONS_00050786	XLOC_026039	rna45752	LOC108698617	NC_030738.1	56333033	56340899	3.5795	1.94114	-0.882852	0.00615	0.18265	NEUTRAL	XELAEV_18039312mg	NA	NA	NA	NA
TCONS_00028836	XLOC_014840	gene14602	LOC108714427	NC_030730.1	100116923	100118062	0.275828	2.14567	2.95959	0.0062	0.183737	UP	XELAEV_18023424mg	NA	NA	GO:0008537~proteasome activator complex	Proteasome [03050]
TCONS_00034678	XLOC_017769	rna29301	b3gnt2.L	NC_030732.1	31387621	31403155	8.25585	12.3543	0.581524	0.0062	0.183737	NEUTRAL	XELAEV_18026518mg	GO:0008378~galactosyltransferase activity	GO:0006486~protein glycosylation	GO:0000139~Golgi membrane;GO:0016021~integral component of membrane	NA
TCONS_00012743	XLOC_006315	rna10154	LOC108708328	NC_030726.1	95719742	95722478	0.463079	54.0884	6.86792	0.00625	0.184026	UP	ccl4 XELAEV_18012752mg	GO:0008009~chemokine activity	GO:0006955~immune response	GO:0005615~extracellular space	Salmonella infection [05132]; Toll-like receptor signaling pathway [04620]; Cytosolic DNA-sensing pathway [04623]; Cytokine-cytokine receptor interaction [04060]
TCONS_00019145	XLOC_009635	rna18163	LOC108711579	NC_030728.1	118437247	118442778	0.148638	3.78412	4.67008	0.00625	0.184026	UP	XELAEV_18018615mg	GO:0005125~cytokine activity;GO:0005149~interleukin-1 receptor binding	GO:0006954~inflammatory response;GO:0006955~immune response	GO:0005615~extracellular space	NA
TCONS_00052177	XLOC_026773	rna44389	LOC108698200	NC_030738.1	5693730	5721456	0.125704	0.906996	2.85107	0.00625	0.184026	UP	XELAEV_18041572mg	GO:0046872~metal ion binding	NA	NA	NA
TCONS_00003632	XLOC_001763	rna1173	LOC108710712	NC_030724.1	65988110	66029420	1.66969	0.435004	-1.94048	0.00625	0.184026	Down	arhgef38 XELAEV_18005703mg	GO:0005089~Rho guanyl-nucleotide exchange factor activity	GO:0035023~regulation of Rho protein signal transduction	GO:0005737~cytoplasm	NA
TCONS_00049775	XLOC_025474	rna43735	LOC108697992	NC_030737.1	80630725	80635038	1.01519	0.145498	-2.80268	0.00625	0.184026	Down	XELAEV_18037858mg	NA	NA	GO:0016021~integral component of membrane	NA
TCONS_00042603	XLOC_021803	rna38129	LOC108720134	NC_030735.1	74988417	75120513	1.88489	1.02434	-0.879782	0.00625	0.184026	NEUTRAL	XELAEV_18033519mg	NA	GO:0007605~sensory perception of sound;GO:0048741~skeletal muscle fiber development	NA	NA
TCONS_00026192	XLOC_013484	rna23786	LOC108714100	NC_030730.1	55591400	55663710	6.4341	0.673042	-3.25697	0.0063	0.185101	Down	XELAEV_18022705mg	GO:0046872~metal ion binding	NA	NA	NA
TCONS_00021743	XLOC_011105	rna18561	trnaq-uug	NC_030728.1	127908826	127908897	201.622			0.0063	0.185101		NA	NA	NA	NA	NA
TCONS_00000497	XLOC_000236	rna731	irf2.L	NC_030724.1	38006772	38042216	0.243705	1.42749	2.55027	0.00635	0.185775	UP	irf2 LOC495990 XELAEV_18005369mg	GO:0003700~sequence-specific DNA binding transcription factor activity;GO:0044212~transcription regulatory region DNA binding	GO:0006351~transcription, DNA-templated;GO:0008283~cell proliferation	GO:0005634~nucleus	NA
TCONS_00068187	XLOC_035197	rna60198	MGC80500	NW_016694844.1	39253	97180	1.1071	2.94779	1.41284	0.00635	0.185775	UP	kif2a MGC80500	GO:0003777~microtubule motor activity;GO:0005524~ATP binding;GO:0008017~microtubule binding	GO:0007018~microtubule-based movement	GO:0005874~microtubule	NA
TCONS_00068430	XLOC_035321	rna60396	cyp17a1.L	NW_016694852.1	419760	437428	0.467948	1.28548	1.45788	0.00635	0.185775	UP	cyp17a1 CYP17	GO:0004508~steroid 17-alpha-monooxygenase activity;GO:0005506~iron ion binding;GO:0020037~heme binding;GO:0047442~17-alpha-hydroxyprogesterone aldolase activity	GO:0006694~steroid biosynthetic process;GO:0007548~sex differentiation	NA	NA
TCONS_00011529	XLOC_005691	rna11932	LOC108708819	NC_030726.1	178390245	178524676	1.29177	0.783712	-0.720959	0.00635	0.185775	NEUTRAL	XELAEV_18014058mg	GO:0008889~glycerophosphodiester phosphodiesterase activity	GO:0006629~lipid metabolic process	GO:0016021~integral component of membrane	NA
TCONS_00016554	XLOC_008356	rna13815	tfg.S	NC_030727.1	88020798	88037567	12.1987	22.2898	0.869655	0.0064	0.186245	NEUTRAL	XELAEV_18015451mg	GO:0042802~identical protein binding	GO:0048208~COPII vesicle coating	GO:0000139~Golgi membrane	NA
TCONS_00025952	XLOC_013361	rna23335	MGC82778	NC_030730.1	29612326	29617919	8.16856	4.83153	-0.757602	0.0064	0.186245	NEUTRAL	sssca1 MGC82778 XELAEV_18022339mg	NA	NA	NA	NA
TCONS_00047727	XLOC_024438	rna42119	a2m.S	NC_030737.1	3871452	3901648	139.967	194.759	0.476607	0.0064	0.186245	NEUTRAL	a2m LOC100158443	GO:0004866~endopeptidase inhibitor activity	NA	GO:0005615~extracellular space	NA
TCONS_00058344	XLOC_029951	rna52576	myo10.2.L	NC_030740.1	50389409	50433405	3.16787	4.64283	0.551491	0.0064	0.186245	NEUTRAL	myo10.2	GO:0003777~microtubule motor activity;GO:0003779~actin binding;GO:0005524~ATP binding;GO:0008017~microtubule binding	GO:0007018~microtubule-based movement	GO:0016459~myosin complex	NA
TCONS_00066513	XLOC_034222	rna58648	pdhb.L	NW_016694815.1	22032	34441	22.2318	15.5837	-0.51259	0.0064	0.186245	NEUTRAL	pdhb PdhE1beta-2	GO:0003824~catalytic activity	GO:0008152~metabolic process	NA	NA
TCONS_00008650	XLOC_004303	rna6877	LOC108707073	NC_030725.1	119791790	119797330	2.72924	1.47033	-0.892357	0.00645	0.187303	NEUTRAL	XELAEV_18010391mg	NA	NA	GO:0016021~integral component of membrane	Cell adhesion molecules (CAMs) [04514]
TCONS_00023769	XLOC_012249	rna22244	LOC108713331	NC_030729.1	119284575	119395788	7.081	4.90719	-0.529057	0.00645	0.187303	NEUTRAL	XELAEV_18021620mg	GO:0005201~extracellular matrix structural constituent	NA	NA	NA
TCONS_00005705	XLOC_002799	rna4996	LOC108704146	NC_030725.1	13201154	13236068	0.542884	1.19179	1.13442	0.0065	0.188157	UP	XELAEV_18008884mg	GO:0005070~SH3/SH2 adaptor activity	GO:0007165~signal transduction	NA	NA
TCONS_00046492	XLOC_023784	rna39773	LOC108696205	NC_030736.1	33881813	33911666	2.65383	0.690824	-1.94169	0.0065	0.188157	Down	XELAEV_18034791mg	GO:0004396~hexokinase activity;GO:0005524~ATP binding;GO:0005536~glucose binding	GO:0001678~cellular glucose homeostasis;GO:0006096~glycolytic process	GO:0005623~cell	Insulin signaling pathway [04910]
TCONS_00061691	XLOC_031541	rna54337	MGC52759	NC_030740.1	113739120	113762584	30.4672	20.0944	-0.600464	0.0065	0.188157	NEUTRAL	PISD XELAEV_18045630mg	GO:0004609~phosphatidylserine decarboxylase activity	GO:0006646~phosphatidylethanolamine biosynthetic process;GO:0016540~protein autoprocessing	GO:0031305~integral component of mitochondrial inner membrane	NA
TCONS_00058406	XLOC_029987	rna52663	LOC733412	NC_030740.1	52717348	52737582	0.868057	2.74592	1.66143	0.00655	0.189006	UP	XELAEV_18044512mg	GO:0004497~monooxygenase activity;GO:0005506~iron ion binding;GO:0016705~oxidoreductase activity, acting on paired donors, with incorporation or reduction of molecular oxygen;GO:0020037~heme binding	NA	NA	PPAR signaling pathway [03320]; Cholesterol metabolism [04979]
TCONS_00030405	XLOC_015623	rna27638	LOC108715642	NC_030731.1	74301373	74317022	2.77672	0.944729	-1.55541	0.00655	0.189006	Down	stx6 MGC78971	GO:0005484~SNAP receptor activity	GO:0006886~intracellular protein transport;GO:0048193~Golgi vesicle transport	GO:0005622~intracellular;GO:0016021~integral component of membrane	SNARE interactions in vesicular transport [04130]
TCONS_00020447	XLOC_010485	rna16298	lum.L	NC_030728.1	47995105	48003803	29.1804	20.2366	-0.528036	0.00655	0.189006	NEUTRAL	XELAEV_18017464mg	NA	GO:0007601~visual perception;GO:0030199~collagen fibril organization	GO:0005578~proteinaceous extracellular matrix	NA
TCONS_00000901	XLOC_000445	rna1464	ptpn13.L	NC_030724.1	80142233	80289527	0.760858	1.64457	1.11201	0.0066	0.19005	UP	ptpn13 XELAEV_18005925mg	GO:0004725~protein tyrosine phosphatase activity	NA	GO:0005856~cytoskeleton	Apoptosis [04210]
TCONS_00062246	XLOC_031848	rna55378	LOC108702700	NC_030741.1	20892691	20897370	51.2695	27.3407	-0.90705	0.0066	0.19005	NEUTRAL	rpl38 MGC85404 XELAEV_18046422mg	GO:0003735~structural constituent of ribosome	GO:0006412~translation	GO:0005840~ribosome	Ribosome [03010]
TCONS_00034239	XLOC_017511	rna31594	LOC108717249	NC_030732.1	153581742	153740357	2.10813	0.661253	-1.67269	0.0067	0.192324	Down	ncoa1 XELAEV_18028266mg	GO:0030374~ligand-dependent nuclear receptor transcription coactivator activity;GO:0035257~nuclear hormone receptor binding;GO:0046983~protein dimerization activity	GO:0006351~transcription, DNA-templated;GO:0006355~regulation of transcription, DNA-templated	GO:0005634~nucleus	NA
TCONS_00014461	XLOC_007216	rna13308	LOC443672	NC_030727.1	63871923	63885321	2.24852	3.60404	0.680639	0.0067	0.192324	NEUTRAL	LOC443672	NA	GO:1901031~regulation of response to reactive oxygen species	GO:0005634~nucleus	p53 signaling pathway [04115]; mTOR signaling pathway [04150]
TCONS_00046447	XLOC_023762	rna39691	entpd1.S	NC_030736.1	30258940	30325983	1.87435	3.05042	0.702621	0.0067	0.192324	NEUTRAL	XELAEV_18034729mg	GO:0016787~hydrolase activity	NA	GO:0016021~integral component of membrane	NA
TCONS_00025092	XLOC_012901	rna21853	tdg.S	NC_030729.1	95617982	95636167	17.0115	6.3702	-1.4171	0.0068	0.194787	Down	XELAEV_18021295mg	GO:0019104~DNA N-glycosylase activity	GO:0006281~DNA repair	NA	Base excision repair [03410]
TCONS_00019488	XLOC_009846	rna18882	ier2.L	NC_030728.1	133251228	133252338	2.73243	5.04418	0.884434	0.0068	0.194787	NEUTRAL	ier2 XELAEV_18019097mg	NA	NA	NA	NA
TCONS_00016224	XLOC_008196	rna13224	stmn1.S	NC_030727.1	62222031	62232905	23.3309	11.2762	-1.04896	0.00685	0.195403	Down	stmn1	NA	GO:0031110~regulation of microtubule polymerization or depolymerization	NA	MAPK signaling pathway [04010]
TCONS_00064655	XLOC_033102	rna56656	map3k13.S	NC_030741.1	70481778	70525522	0.906051	0.421066	-1.10555	0.00685	0.195403	Down	map3k13-b	GO:0004709~MAP kinase kinase kinase activity;GO:0005524~ATP binding	GO:0046777~protein autophosphorylation	GO:0005737~cytoplasm;GO:0016020~membrane	MAPK signaling pathway [04010]
TCONS_00011989	XLOC_005934	rna8728	serpinf1.L	NC_030726.1	35036757	35076952	14.087	9.85696	-0.51515	0.00685	0.195403	NEUTRAL	serpinf1 MGC82984 XELAEV_18011731mg	NA	GO:0016525~negative regulation of angiogenesis;GO:0050769~positive regulation of neurogenesis	GO:0005615~extracellular space	Wnt signaling pathway [04310]
TCONS_00032948	XLOC_016889	rna29410	atl2.L	NC_030732.1	37355305	37412115	7.41037	4.9756	-0.574674	0.00685	0.195403	NEUTRAL	atl2 arl6ip2	GO:0003924~GTPase activity;GO:0005525~GTP binding;GO:0042802~identical protein binding	GO:0007029~endoplasmic reticulum organization;GO:0007030~Golgi organization;GO:0051260~protein homooligomerization	GO:0005783~endoplasmic reticulum;GO:0016021~integral component of membrane	NA
TCONS_00003148	XLOC_001545	rna390	fgfbp2.L	NC_030724.1	20710949	20717329	2.05058	1.01319	-1.01713	0.0069	0.195812	Down	fgfbp2 XELAEV_18005148mg	NA	NA	NA	NA
TCONS_00002715	XLOC_001295	rna4415	sepp1.L	NC_030724.1	199260144	199271059	34.1082	47.1947	0.468504	0.0069	0.195812	NEUTRAL	XELAEV_18008324mg	GO:0008430~selenium binding	NA	NA	NA
TCONS_00038581	XLOC_019801	rna33908	MGC80904	NC_030733.1	131643203	131687395	3.01433	4.64593	0.624133	0.0069	0.195812	NEUTRAL	MGC80904 XELAEV_18030210mg	GO:0016757~transferase activity, transferring glycosyl groups	GO:0006486~protein glycosylation	GO:0016021~integral component of membrane	NA
TCONS_00059781	XLOC_030737	rna51147	bmp7.1.L	NC_030740.1	13740427	13793047	12.1315	17.3793	0.518615	0.0069	0.195812	NEUTRAL	bmp7.1 bmp7 XOP-1H XELAEV_18043497mg	GO:0008083~growth factor activity	NA	GO:0005576~extracellular region	Cytokine-cytokine receptor interaction [04060]; TGF-beta signaling pathway [04350]
TCONS_00062717	XLOC_032089	rna56112	bin1.S	NC_030741.1	44416929	44469992	32.8121	18.5021	-0.826544	0.0069	0.195812	NEUTRAL	bin1 XELAEV_18046960mg	NA	GO:0030100~regulation of endocytosis	GO:0005737~cytoplasm	Endocytosis [04144]
TCONS_00061484	XLOC_031450	rna54038	palb2.L	NC_030740.1	105197856	105220394	2.08659	0.947089	-1.13958	0.00695	0.196621	Down	palb2 XELAEV_18045420mg	NA	NA	NA	Homologous recombination [03440]; Fanconi anemia pathway [03460]
TCONS_00047904	XLOC_024521	rna42432	LOC108697186	NC_030737.1	18252766	18312387	8.80186	5.98528	-0.55639	0.00695	0.196621	NEUTRAL	nt5c2	GO:0000166~nucleotide binding;GO:0008253~5'-nucleotidase activity;GO:0046872~metal ion binding	GO:0046040~IMP metabolic process;GO:0046085~adenosine metabolic process	GO:0005737~cytoplasm	NA
TCONS_00060052	XLOC_030849	rna51572	c17orf67.L	NC_030740.1	27402606	27432579	4.80912	2.76554	-0.798211	0.00695	0.196621	NEUTRAL	XELAEV_18043803mg	NA	NA	NA	NA
TCONS_00025385	XLOC_013072	rna22348	LOC108713716	NC_030730.1	1842891	1848321	0.983733	1.99153	1.01754	0.007	0.197222	UP	cyp2r1 XELAEV_18021719mg	GO:0004497~monooxygenase activity;GO:0005506~iron ion binding;GO:0016705~oxidoreductase activity, acting on paired donors, with incorporation or reduction of molecular oxygen;GO:0020037~heme binding	NA	GO:0016021~integral component of membrane	NA
TCONS_00036786	XLOC_018856	rna33019	LOC108718009	NC_030733.1	77188317	77449097	3.62484	2.18494	-0.730324	0.007	0.197222	NEUTRAL	XELAEV_18027360mg	GO:0003779~actin binding;GO:0005509~calcium ion binding;GO:0008017~microtubule binding	NA	GO:0005856~cytoskeleton	NA
TCONS_00046538	XLOC_023807	rna39838	LOC108696230	NC_030736.1	36117568	36120025	33.8589	23.9561	-0.49914	0.007	0.197222	NEUTRAL	ddit4 XELAEV_18034844mg	NA	GO:0009968~negative regulation of signal transduction	GO:0005737~cytoplasm	mTOR signaling pathway [04150]; Autophagy - animal [04140]
TCONS_00063619	XLOC_032611	rna54827	MGC64447	NC_030741.1	4000666	4009028	33.1597	22.0027	-0.591754	0.007	0.197222	NEUTRAL	XELAEV_18046025mg	NA	NA	GO:0016020~membrane	NA
TCONS_00070341	XLOC_036755	rna62151	MGC82657	NW_016725180.1	0	339	15.7695	6.0488	-1.38242	0.00705	0.198223	Down	XELAEV_18016771mg	GO:0001104~RNA polymerase II transcription cofactor activity	GO:0006351~transcription, DNA-templated	GO:0016592~mediator complex	NA
TCONS_00013234	XLOC_006545	rna11008	LOC108707548	NC_030726.1	138539156	138594555	4.03688	2.70541	-0.577395	0.00705	0.198223	NEUTRAL	XELAEV_18013365mg	GO:0008289~lipid binding	GO:0006869~lipid transport	GO:0016021~integral component of membrane	NA
TCONS_00051126	XLOC_026207	rna46373	amn.L	NC_030738.1	74255793	74306336	0.299545	0.969044	1.69379	0.0071	0.198814	UP	amn MGC81896	NA	NA	GO:0016021~integral component of membrane	NA
TCONS_00010324	XLOC_005131	rna9850	col16a1.L	NC_030726.1	85332830	85416174	3.11557	1.29648	-1.2649	0.0071	0.198814	Down	XELAEV_18012557mg	NA	NA	NA	NA
TCONS_00055421	XLOC_028400	rna49999	LOC108700302	NC_030739.1	85096309	85108161	65.7265	47.4471	-0.470156	0.0071	0.198814	NEUTRAL	XELAEV_18042617mg	GO:0003777~microtubule motor activity;GO:0005524~ATP binding;GO:0008017~microtubule binding;GO:0051015~actin filament binding	GO:0007018~microtubule-based movement	GO:0016459~myosin complex	Tight junction [04530]
TCONS_00060209	XLOC_030924	rna51884	eme1.L	NC_030740.1	35983592	35987018	3.38492	1.77538	-0.930996	0.0071	0.198814	NEUTRAL	XELAEV_18044020mg	GO:0003677~DNA binding;GO:0004518~nuclease activity	GO:0006281~DNA repair	GO:0005634~nucleus;GO:0048476~Holliday junction resolvase complex	Homologous recombination [03440]; Fanconi anemia pathway [03460]
TCONS_00000200	XLOC_000095	rna213	fgfr3.L	NC_030724.1	12863761	12938764	3.79929	2.57337	-0.562071	0.00715	0.199604	NEUTRAL	fgfr3 MGC80912	GO:0005007~fibroblast growth factor-activated receptor activity;GO:0005524~ATP binding	GO:0008284~positive regulation of cell proliferation	GO:0016021~integral component of membrane	MAPK signaling pathway [04010]; Regulation of actin cytoskeleton [04810]; Endocytosis [04144]
TCONS_00008727	XLOC_004342	rna7028	LOC108707119	NC_030725.1	126042202	126069969	2.62191	1.67905	-0.642972	0.00715	0.199604	NEUTRAL	ggt5 XELAEV_18010501mg	GO:0036374~glutathione hydrolase activity	GO:0006751~glutathione catabolic process	GO:0016021~integral component of membrane	NA
TCONS_00045992	XLOC_023519	rna41971	LOC108696922	NC_030736.1	125096943	125101306	8.41945	4.31031	-0.965934	0.00715	0.199604	NEUTRAL	rdd2 Rdd2	NA	NA	NA	NA
TCONS_00015337	XLOC_007687	rna14864	yap1.S	NC_030727.1	141640965	141696240	6.95091	1.95436	-1.83051	0.0072	0.200185	Down	yap1 XELAEV_18016252mg	NA	NA	NA	NA
TCONS_00014383	XLOC_007180	rna13183	LOC108709498	NC_030727.1	60389936	60397822	1.87391	1.01436	-0.885478	0.0072	0.200185	NEUTRAL	lmod1 XELAEV_18015001mg	GO:0003779~actin binding;GO:0005523~tropomyosin binding	GO:0006936~muscle contraction;GO:0051694~pointed-end actin filament capping	NA	NA
TCONS_00058660	XLOC_030092	rna53139	col6a1.L	NC_030740.1	71360833	71403682	15.2307	10.9023	-0.482352	0.0072	0.200185	NEUTRAL	col6a1 XELAEV_18044800mg	NA	NA	NA	Focal adhesion [04510]; ECM-receptor interaction [04512]
TCONS_00052452	XLOC_026913	rna44836	LOC108698344	NC_030738.1	23225990	23232490		0.780864		0.0072	0.200185		XELAEV_18043656mg	GO:0004674~protein serine/threonine kinase activity;GO:0005524~ATP binding	NA	NA	Calcium signaling pathway [04020]; Focal adhesion [04510]; Regulation of actin cytoskeleton [04810]; Apelin signaling pathway [04371]; Vascular smooth muscle contraction [04270]
TCONS_00023103	XLOC_011924	rna21036	anxa2.S	NC_030729.1	58429154	58505287	72.7647	50.3546	-0.531115	0.00725	0.200761	NEUTRAL	anxa2 XELAEV_18020763mg	GO:0004859~phospholipase inhibitor activity;GO:0005509~calcium ion binding;GO:0005544~calcium-dependent phospholipid binding;GO:0008092~cytoskeletal protein binding	NA	NA	NA
TCONS_00023498	XLOC_012095	rna21719	LOC108712371	NC_030729.1	87957919	87997267	1.74441	2.92	0.743234	0.00725	0.200761	NEUTRAL	tbk1	GO:0004672~protein kinase activity;GO:0005524~ATP binding	NA	NA	RIG-I-like receptor signaling pathway [04622]; Toll-like receptor signaling pathway [04620]; NOD-like receptor signaling pathway [04621]; Herpes simplex infection [05168]; Cytosolic DNA-sensing pathway [04623]; Mitophagy - animal [04137]
TCONS_00034468	XLOC_017666	rna28941	capn8.S	NC_030732.1	16293649	16333561	1.45252	2.54301	0.807976	0.00725	0.200761	NEUTRAL	XELAEV_18026269mg	GO:0004198~calcium-dependent cysteine-type endopeptidase activity;GO:0005509~calcium ion binding	GO:0007586~digestion	GO:0005622~intracellular	NA
TCONS_00068259	XLOC_035238	rna60263	LOC100126648	NW_016694846.1	235619	252017	5.88565	9.03389	0.618147	0.00725	0.200761	NEUTRAL	LOC100126648	GO:0004497~monooxygenase activity;GO:0005506~iron ion binding;GO:0016705~oxidoreductase activity, acting on paired donors, with incorporation or reduction of molecular oxygen;GO:0020037~heme binding	NA	GO:0016021~integral component of membrane	NA
TCONS_00061981	XLOC_031708	rna54894	LOC108702551	NC_030741.1	5343863	5367679	0.422422	0.898698	1.08915	0.0073	0.201333	UP	map3k14 XELAEV_18046073mg	GO:0004672~protein kinase activity;GO:0005524~ATP binding	NA	NA	Apoptosis [04210]; Intestinal immune network for IgA production [04672]; MAPK signaling pathway [04010]
TCONS_00034796	XLOC_017822	rna29523	LOC108716654	NC_030732.1	41217132	41233511	2.06078	3.10941	0.593447	0.0073	0.201333	NEUTRAL	nlrc4 XELAEV_18026666mg	GO:0005524~ATP binding	GO:0042981~regulation of apoptotic process	NA	Salmonella infection [05132]; NOD-like receptor signaling pathway [04621]
TCONS_00065899	XLOC_033849	rna58071	LOC108703703	NW_016694812.1	1636529	1734838	2.11907	1.42219	-0.575312	0.0073	0.201333	NEUTRAL	XELAEV_18006620mg	GO:0005509~calcium ion binding;GO:0005540~hyaluronic acid binding	GO:0007155~cell adhesion	NA	NA
TCONS_00070638	XLOC_037051	rna62435	LOC108706397	NW_016777099.1	4	247		3.13059		0.0073	0.201333		actg1 XELAEV_18046456mg	GO:0005524~ATP binding	NA	NA	Apoptosis [04210]; Phagosome [04145]; Focal adhesion [04510]; Salmonella infection [05132]; Adherens junction [04520]; Tight junction [04530]; Regulation of actin cytoskeleton [04810]
TCONS_00008413	XLOC_004192	rna6442	LOC108706956	NC_030725.1	103862005	103869582	4.63389	1.51239	-1.61539	0.00735	0.202103	Down	XELAEV_18010077mg	NA	NA	GO:0016021~integral component of membrane;GO:0042470~melanosome	NA
TCONS_00003146	XLOC_001544	rna389	LOC108698042	NC_030724.1	20700299	20703231	6.07878	3.94843	-0.622503	0.00735	0.202103	NEUTRAL	XELAEV_18005147mg	NA	NA	NA	NA
TCONS_00015008	XLOC_007512	rna14261	LOC108709806	NC_030727.1	117676106	117701832	1.87176	2.97291	0.667477	0.00735	0.202103	NEUTRAL	grasp XELAEV_18015799mg	NA	NA	NA	NA
TCONS_00021674	XLOC_011054	rna18455	ggh.2.L	NC_030728.1	125046823	125055869	0.94882	2.16796	1.19213	0.0074	0.202665	UP	LOC496099	GO:0008242~omega peptidase activity	NA	NA	NA
TCONS_00002418	XLOC_001155	rna3907	LOC108717258	NC_030724.1	168723885	168866842	1.99527	1.37269	-0.539579	0.0074	0.202665	NEUTRAL	XELAEV_18007943mg	GO:0005201~extracellular matrix structural constituent;GO:0005509~calcium ion binding	NA	GO:0005578~proteinaceous extracellular matrix	NA
TCONS_00036585	XLOC_018767	rna32672	LOC108717911	NC_030733.1	55610791	55729974	1.74563	2.85446	0.709464	0.0074	0.202665	NEUTRAL	XELAEV_18029208mg	GO:0004571~mannosyl-oligosaccharide 1,2-alpha-mannosidase activity;GO:0005509~calcium ion binding	GO:0008152~metabolic process	GO:0016021~integral component of membrane	Protein processing in endoplasmic reticulum [04141]
TCONS_00045638	XLOC_023297	rna41399	LOC495356	NC_030736.1	104390972	104397799	17.8354	12.3712	-0.527765	0.0074	0.202665	NEUTRAL	NA	GO:0008289~lipid binding	GO:0006869~lipid transport;GO:0042157~lipoprotein metabolic process	GO:0005576~extracellular region	Cholesterol metabolism [04979]
TCONS_00032114	XLOC_016460	rna27900	LOC108715718	NC_030731.1	87468473	87549434	1.64318	0.707897	-1.21488	0.00745	0.203426	Down	tcf20 XELAEV_18025536mg	GO:0046872~metal ion binding	NA	NA	NA
TCONS_00016333	XLOC_008246	rna13402	LOC108709553	NC_030727.1	66290041	66317788	1.3865	2.39137	0.786392	0.00745	0.203426	NEUTRAL	tfap2e XELAEV_18015147mg	GO:0003700~sequence-specific DNA binding transcription factor activity	NA	GO:0005634~nucleus	NA
TCONS_00053919	XLOC_027594	rna47277	LOC108699365	NC_030738.1	105004255	105094322	1.49262	0.782198	-0.932239	0.00745	0.203426	NEUTRAL	XELAEV_18040403mg	GO:0022857~transmembrane transporter activity	GO:0007268~synaptic transmission	GO:0016021~integral component of membrane	ECM-receptor interaction [04512]
TCONS_00015328	XLOC_007684	rna14846	LOC108709975	NC_030727.1	141220990	141232700	1.49151	0.792823	-0.911705	0.0075	0.204384	NEUTRAL	XELAEV_18016241mg	NA	GO:0007154~cell communication	GO:0005922~connexon complex;GO:0016021~integral component of membrane	NA
TCONS_00068268	XLOC_035244	rna60257	LOC108704876	NW_016694846.1	31676	112188	2.23032	1.24599	-0.839954	0.0075	0.204384	NEUTRAL	ccdc85c	NA	GO:0007275~multicellular organismal development	NA	NA
TCONS_00003606	XLOC_001744	rna1126	LOC108710430	NC_030724.1	62534518	62575588	3.41784	2.12848	-0.683262	0.00755	0.205136	NEUTRAL	arsj XELAEV_18005668mg	GO:0008484~sulfuric ester hydrolase activity	GO:0008152~metabolic process	NA	NA
TCONS_00006751	XLOC_003357	rna6792	smtn-b	NC_030725.1	117407144	117484393	1.00212	1.70356	0.765497	0.00755	0.205136	NEUTRAL	XELAEV_18010336mg	NA	NA	NA	NA
TCONS_00032791	XLOC_016805	rna29119	LOC108716546	NC_030732.1	23100682	23101170	30.6191	19.1336	-0.678322	0.00755	0.205136	NEUTRAL	XELAEV_18026399mg	NA	NA	NA	NA
TCONS_00011604	XLOC_005742	rna8056	MGC52585	NC_030726.1	1403530	1424991	4.4618	2.19191	-1.02544	0.0076	0.20568	Down	XELAEV_18011243mg	GO:0003707~steroid hormone receptor activity;GO:0004887~thyroid hormone receptor activity;GO:0008270~zinc ion binding;GO:0043565~sequence-specific DNA binding	GO:0006351~transcription, DNA-templated	GO:0005634~nucleus	NA
TCONS_00008001	XLOC_003987	rna5695	MGC85532	NC_030725.1	64832033	64952988	6.2624	4.29302	-0.544724	0.0076	0.20568	NEUTRAL	XELAEV_18009452mg	GO:0046872~metal ion binding	NA	NA	NA
TCONS_00022649	XLOC_011705	rna20262	adam28.S	NC_030729.1	24606478	24641996	1.57169	2.61583	0.734951	0.0076	0.20568	NEUTRAL	XELAEV_18020231mg	GO:0004222~metalloendopeptidase activity;GO:0046872~metal ion binding	NA	GO:0016021~integral component of membrane	NA
TCONS_00066462	XLOC_034189	rna58659	arhgef3.2.L	NW_016694815.1	289912	466526	3.68952	2.36944	-0.638886	0.0076	0.20568	NEUTRAL	arhgef3.2 MGC131108	GO:0005089~Rho guanyl-nucleotide exchange factor activity	GO:0035023~regulation of Rho protein signal transduction;GO:0035556~intracellular signal transduction	GO:0005622~intracellular	NA
TCONS_00032446	XLOC_016637	rna28496	LOC108715886	NC_030731.1	109846469	109857859	1.0075	2.48018	1.29967	0.00765	0.206422	UP	XELAEV_18025933mg	GO:0004674~protein serine/threonine kinase activity;GO:0005524~ATP binding	GO:0043066~negative regulation of apoptotic process	NA	AGE-RAGE signaling pathway in diabetic complications [04933]
TCONS_00004386	XLOC_002152	rna2714	aldh1a1.L	NC_030724.1	129000914	129034973	7.81373	5.04812	-0.630266	0.00765	0.206422	NEUTRAL	aldh1a1 LOC397728	GO:0016620~oxidoreductase activity, acting on the aldehyde or oxo group of donors, NAD or NADP as acceptor	NA	NA	NA
TCONS_00020763	XLOC_010633	rna16854	LOC108711207	NC_030728.1	70581040	70669158	2.95706	1.72869	-0.774488	0.00765	0.206422	NEUTRAL	sema3e XELAEV_18017805mg	NA	NA	NA	NA
TCONS_00057227	XLOC_029351	rna50570	LOC495316	NC_030740.1	837971	875359	3.17732	6.83001	1.10408	0.0077	0.207567	UP	LOC495316	GO:0003878~ATP citrate synthase activity;GO:0005524~ATP binding;GO:0046872~metal ion binding;GO:0048037~cofactor binding	GO:0006085~acetyl-CoA biosynthetic process;GO:0006101~citrate metabolic process;GO:0006629~lipid metabolic process	GO:0005737~cytoplasm	NA
TCONS_00064501	XLOC_033039	rna56436	ppp1r9a.S	NC_030741.1	60306341	60361532	0.706046	2.05203	1.53922	0.00775	0.208301	UP	ppp1r9a XELAEV_18047173mg	NA	NA	NA	NA
TCONS_00015102	XLOC_007553	rna14459	gli1.S	NC_030727.1	123013138	123100554	1.26793	0.612811	-1.04896	0.00775	0.208301	Down	gli1	GO:0003682~chromatin binding;GO:0043565~sequence-specific DNA binding;GO:0046872~metal ion binding	GO:0006351~transcription, DNA-templated;GO:0007224~smoothened signaling pathway;GO:0007275~multicellular organismal development;GO:0008284~positive regulation of cell proliferation;GO:0030154~cell differentiation;GO:0045893~positive regulation of transcription, DNA-templated	GO:0005634~nucleus;GO:0005737~cytoplasm	Hedgehog signaling pathway [04340]
TCONS_00036369	XLOC_018656	rna32312	MGC80374	NC_030733.1	30567571	30570684	22.0031	14.4196	-0.609677	0.00775	0.208301	NEUTRAL	XELAEV_18028880mg	NA	GO:0034551~mitochondrial respiratory chain complex III assembly	GO:0005739~mitochondrion	NA
TCONS_00001945	XLOC_000946	rna3115	LOC108715321	NC_030724.1	143208243	143233351	41.7646	29.616	-0.495903	0.00785	0.210576	NEUTRAL	PES1 XELAEV_18007396mg	GO:0043021~ribonucleoprotein complex binding	GO:0000463~maturation of LSU-rRNA from tricistronic rRNA transcript (SSU-rRNA, 5.8S rRNA, LSU-rRNA);GO:0000466~maturation of 5.8S rRNA from tricistronic rRNA transcript (SSU-rRNA, 5.8S rRNA, LSU-rRNA)	GO:0005654~nucleoplasm;GO:0005730~nucleolus;GO:0030687~preribosome, large subunit precursor	NA
TCONS_00003345	XLOC_001623	rna702	snx25.L	NC_030724.1	37429674	37552627	0.568293	1.07443	0.91886	0.00785	0.210576	NEUTRAL	snx25 XELAEV_18005352mg	GO:0035091~phosphatidylinositol binding	GO:0030512~negative regulation of transforming growth factor beta receptor signaling pathway	GO:0016021~integral component of membrane	NA
TCONS_00026178	XLOC_013475	rna23746	mthfsd.L	NC_030730.1	53131150	53144494	0.486535	1.55929	1.68027	0.00795	0.212428	UP	XELAEV_18022673mg	GO:0003723~RNA binding	NA	NA	NA
TCONS_00054736	XLOC_028042	rna48736	LOC108699930	NC_030739.1	31482252	31563636	3.01132	0.21733	-3.79244	0.00795	0.212428	Down	ralgds XELAEV_18041597mg	GO:0005085~guanyl-nucleotide exchange factor activity	GO:0007264~small GTPase mediated signal transduction	GO:0005622~intracellular	NA
TCONS_00009957	XLOC_004960	rna9255	LOC108708097	NC_030726.1	58059695	58104464	0.526713	0.964131	0.872213	0.00795	0.212428	NEUTRAL	XELAEV_18012093mg	GO:0004715~non-membrane spanning protein tyrosine kinase activity;GO:0005524~ATP binding	NA	NA	NA
TCONS_00012638	XLOC_006259	rna9929	LOC108708273	NC_030726.1	88281092	88288890	30.9967	18.7461	-0.725524	0.00795	0.212428	NEUTRAL	ak2 AK2 XELAEV_18012617mg	GO:0004017~adenylate kinase activity;GO:0005524~ATP binding	GO:0006172~ADP biosynthetic process;GO:0046033~AMP metabolic process;GO:0046034~ATP metabolic process	GO:0005758~mitochondrial intermembrane space	NA
TCONS_00010883	XLOC_005364	rna10762	LOC100490530.L	NC_030726.1	125972020	125975613	10.8753	6.48227	-0.746486	0.008	0.213349	NEUTRAL	LOC100137677	NA	NA	NA	NA
TCONS_00020536	XLOC_010528	rna16443	LOC108711103	NC_030728.1	52238519	52289832	2.27172	3.66974	0.691894	0.008	0.213349	NEUTRAL	zfc3h1 XELAEV_18017558mg	GO:0003677~DNA binding	GO:0006396~RNA processing	NA	NA
TCONS_00061615	XLOC_031503	rna54216	LOC108701677	NC_030740.1	111054801	111065724	0.201461	0.910643	2.17638	0.00805	0.213851	UP	noxo1.1 XELAEV_18045552mg	GO:0016175~superoxide-generating NADPH oxidase activity;GO:0035091~phosphatidylinositol binding	NA	GO:0005737~cytoplasm	NA
TCONS_00044005	XLOC_022500	rna38627	LOC108695394	NC_030735.1	105524559	105557742	2.36847	0.935846	-1.33961	0.00805	0.213851	Down	ankrd46 XELAEV_18033883mg	NA	NA	GO:0016021~integral component of membrane	NA
TCONS_00011424	XLOC_005621	rna11706	sesn3.L	NC_030726.1	167130138	167205878	8.56272	5.80347	-0.561154	0.00805	0.213851	NEUTRAL	sesn3 MGC80167 XELAEV_18013854mg	NA	GO:1901031~regulation of response to reactive oxygen species	GO:0005634~nucleus	p53 signaling pathway [04115]
TCONS_00030784	XLOC_015810	rna28335	twf2.S	NC_030731.1	100813167	100851490	3.86508	2.34708	-0.719629	0.00805	0.213851	NEUTRAL	twf2 XELAEV_18025809mg	GO:0003779~actin binding	GO:0030837~negative regulation of actin filament polymerization	GO:0005622~intracellular	NA
TCONS_00058779	XLOC_030137	rna53330	MGC68465	NC_030740.1	77740180	77757366	3.12227	5.52811	0.82419	0.0081	0.214971	NEUTRAL	casp10 MGC68465 XELAEV_18044909mg	GO:0097199~cysteine-type endopeptidase activity involved in apoptotic signaling pathway	GO:0042981~regulation of apoptotic process	NA	RIG-I-like receptor signaling pathway [04622]; Apoptosis [04210]
TCONS_00033933	XLOC_017326	rna30960	chst2.L	NC_030732.1	117514077	117516012	0.738514	1.62151	1.13464	0.00815	0.215881	UP	chst2 LOC100158328 XELAEV_18027731mg	GO:0008146~sulfotransferase activity	GO:0005975~carbohydrate metabolic process	GO:0000139~Golgi membrane	NA
TCONS_00012013	XLOC_005946	rna8766	LOC108707984	NC_030726.1	40030907	40076512	2.04842	3.26395	0.672104	0.00815	0.215881	NEUTRAL	XELAEV_18011778mg	NA	NA	NA	NA
TCONS_00035335	XLOC_018115	rna30627	fetub.S	NC_030732.1	102094462	102102664	178.316	130.177	-0.453968	0.0082	0.216996	NEUTRAL	LOC446919	GO:0004869~cysteine-type endopeptidase inhibitor activity	NA	NA	NA
TCONS_00027431	XLOC_014123	rna22397	LOC108713728	NC_030730.1	3477925	3566419	1.08386	0.299587	-1.85513	0.00825	0.21748	Down	gas2 XELAEV_18021761mg	GO:0008017~microtubule binding	GO:0006915~apoptotic process	GO:0005856~cytoskeleton	NA
TCONS_00002209	XLOC_001069	rna3547	LOC108716068	NC_030724.1	155605216	155610521	1.30514	2.37478	0.863595	0.00825	0.21748	NEUTRAL	pgam5 XELAEV_18007716mg	NA	NA	NA	Mitophagy - animal [04137]; Necroptosis [04217]
TCONS_00044138	XLOC_022561	rna38815	LOC108695450	NC_030735.1	120327216	120363950	2.38183	1.34328	-0.826308	0.00825	0.21748	NEUTRAL	oc90 XELAEV_18034013mg	GO:0004623~phospholipase A2 activity;GO:0005509~calcium ion binding	GO:0006644~phospholipid metabolic process;GO:0016042~lipid catabolic process;GO:0050482~arachidonic acid secretion	GO:0005576~extracellular region	NA
TCONS_00045465	XLOC_023230	rna41166	trim28.L	NC_030736.1	97413435	97448764	6.69481	3.88331	-0.785757	0.00825	0.21748	NEUTRAL	XELAEV_18035836mg	GO:0003714~transcription corepressor activity;GO:0008270~zinc ion binding	NA	GO:0005622~intracellular	NA
TCONS_00050331	XLOC_025785	rna44839	LOC108698350	NC_030738.1	23293751	23296605	0.180287	29.8881	7.37313	0.0083	0.218169	UP	XELAEV_18038696mg	NA	NA	NA	NA
TCONS_00002669	XLOC_001268	rna4335	elovl7.L	NC_030724.1	193341407	193362041	19.1378	26.9635	0.494581	0.0083	0.218169	NEUTRAL	LOC398440	GO:0009922~fatty acid elongase activity	GO:0019367~fatty acid elongation, saturated fatty acid;GO:0042761~very long-chain fatty acid biosynthetic process	GO:0005783~endoplasmic reticulum;GO:0016021~integral component of membrane	NA
TCONS_00009129	XLOC_004534	rna7747	LOC108707305	NC_030725.1	164965894	164983726	0.544081	1.06373	0.967233	0.0083	0.218169	NEUTRAL	ptger4 XELAEV_18011002mg	GO:0004957~prostaglandin E receptor activity	NA	GO:0016021~integral component of membrane	Neuroactive ligand-receptor interaction [04080]
TCONS_00022779	XLOC_011759	rna20437	LOC108712769	NC_030729.1	30332571	30380595	0.191955	1.41496	2.88192	0.00835	0.219064	UP	XELAEV_18020356mg	NA	NA	GO:0016021~integral component of membrane	ErbB signaling pathway [04012]; MAPK signaling pathway [04010]
TCONS_00065109	XLOC_033352	rna57446	LOC108703288	NC_030741.1	104341153	104348648	0.19197	1.08948	2.50469	0.00835	0.219064	UP	XELAEV_18047993mg	NA	GO:0002755~MyD88-dependent toll-like receptor signaling pathway;GO:0043124~negative regulation of I-kappaB kinase/NF-kappaB signaling;GO:0050727~regulation of inflammatory response;GO:0070373~negative regulation of ERK1 and ERK2 cascade	NA	NA
TCONS_00060528	XLOC_031065	rna52447	slc15a2.L	NC_030740.1	46717213	46751430	1.41778	2.98379	1.07352	0.0084	0.219955	UP	XELAEV_18044377mg	GO:0022857~transmembrane transporter activity	GO:0006857~oligopeptide transport	GO:0016021~integral component of membrane	NA
TCONS_00052473	XLOC_026930	rna44872	LOC108698363	NC_030738.1	24026057	24043104	223.228	152.895	-0.545979	0.0084	0.219955	NEUTRAL	XELAEV_18038730mg	NA	NA	NA	NA
TCONS_00068258	XLOC_035237	rna60262	cyp46a1.L	NW_016694846.1	200629	227045	0.167015	1.09118	2.70784	0.00845	0.221053	UP	cyp46a1	GO:0004497~monooxygenase activity;GO:0005506~iron ion binding;GO:0016705~oxidoreductase activity, acting on paired donors, with incorporation or reduction of molecular oxygen;GO:0020037~heme binding	NA	GO:0016021~integral component of membrane	NA
TCONS_00036420	XLOC_018691	rna32417	LOC108717821	NC_030733.1	36337845	36422093	0.920219	2.86365	1.63781	0.0085	0.221306	UP	vit XELAEV_18028964mg	NA	NA	GO:0005578~proteinaceous extracellular matrix	NA
TCONS_00059570	XLOC_030607	rna50767	LOC108700809	NC_030740.1	3545552	3550608	0.701682	1.58354	1.17426	0.0085	0.221306	UP	XELAEV_18043231mg	GO:0043565~sequence-specific DNA binding	GO:0006351~transcription, DNA-templated;GO:0006355~regulation of transcription, DNA-templated	GO:0005634~nucleus	NA
TCONS_00016128	XLOC_008143	rna13058	LOC108709464	NC_030727.1	56872952	56879521	4.14957	2.46056	-0.753975	0.0085	0.221306	NEUTRAL	amigo1 XELAEV_18014909mg	NA	GO:0007155~cell adhesion;GO:0007413~axonal fasciculation;GO:0042552~myelination	GO:0005887~integral component of plasma membrane	NA
TCONS_00056964	XLOC_029206	rna50126	LOC108700340	NC_030739.1	90694183	90821045	2.50561	3.67126	0.551112	0.0085	0.221306	NEUTRAL	adamtsl4 XELAEV_18042730mg	GO:0008233~peptidase activity	NA	NA	NA
TCONS_00069941	XLOC_036359	rna61765	hist1h4d.L	NW_016697937.1	98	1051	126.42	91.0962	-0.472761	0.0085	0.221306	NEUTRAL	hist1h4d	GO:0003677~DNA binding;GO:0046982~protein heterodimerization activity	GO:0006334~nucleosome assembly	GO:0000786~nucleosome;GO:0005634~nucleus	NA
TCONS_00004531	XLOC_002206	rna2907	homez.L	NC_030724.1	137904787	137919376	4.28022	1.77541	-1.26953	0.00855	0.221976	Down	XELAEV_18007027mg	GO:0003677~DNA binding	NA	GO:0005634~nucleus	NA
TCONS_00024466	XLOC_012605	rna20767	LOC108712892	NC_030729.1	48064102	48081461	173.667	127.301	-0.44808	0.00855	0.221976	NEUTRAL	gatm XELAEV_18020595mg	GO:0015067~amidinotransferase activity	NA	NA	NA
TCONS_00066148	XLOC_034013	rna58564	MGC115163	NW_016694813.1	5899887	5908518	2.83898	1.54084	-0.881659	0.00855	0.221976	NEUTRAL	MGC115163	NA	GO:0006633~fatty acid biosynthetic process	GO:0016021~integral component of membrane	NA
TCONS_00013582	XLOC_006735	rna11681	LOC108708733	NC_030726.1	163095429	163104185	0.125455	18.7141	7.22081	0.0086	0.222643	UP	mmp1 XELAEV_18013828mg	GO:0004222~metalloendopeptidase activity;GO:0008270~zinc ion binding	NA	GO:0031012~extracellular matrix	PPAR signaling pathway [03320]
TCONS_00056373	XLOC_028886	rna49104	nr6a1.S	NC_030739.1	39977909	40125793	11.188	6.59782	-0.761886	0.0086	0.222643	NEUTRAL	XELAEV_18041812mg	GO:0003700~sequence-specific DNA binding transcription factor activity;GO:0003707~steroid hormone receptor activity;GO:0008270~zinc ion binding;GO:0043565~sequence-specific DNA binding	GO:0006351~transcription, DNA-templated	GO:0005634~nucleus	NA
TCONS_00070673	XLOC_037086	rna62468	nupr1.L	NW_016799644.1	0	145	173.106	339.895	0.973428	0.0086	0.222643	NEUTRAL	nupr1 Xp8	NA	NA	NA	NA
TCONS_00023427	XLOC_012066	rna21595	pphln1.S	NC_030729.1	81996819	82038633	3.19756	7.34801	1.20038	0.00865	0.223515	UP	XELAEV_18021112mg	NA	GO:0045892~negative regulation of transcription, DNA-templated	NA	NA
TCONS_00050134	XLOC_025678	rna44426	LOC108698211	NC_030738.1	6888441	6924413	1.65059	0.746807	-1.14418	0.00865	0.223515	Down	XELAEV_18038377mg	GO:0016758~transferase activity, transferring hexosyl groups	GO:0005975~carbohydrate metabolic process	GO:0016021~integral component of membrane	NA
TCONS_00028050	XLOC_014451	rna23554	LOC108714020	NC_030730.1	41440498	41467166	0.96067	1.59124	0.728038	0.0087	0.224596	NEUTRAL	XELAEV_18022526mg	GO:0015377~cation:chloride symporter activity	NA	GO:0016021~integral component of membrane	NA
TCONS_00017938	XLOC_009084	rna16122	LOC108710992	NC_030728.1	40624206	40657578	2.78922	4.08371	0.550018	0.00875	0.22504	NEUTRAL	n4bp3-a	NA	GO:0007399~nervous system development	GO:0030424~axon;GO:0030425~dendrite;GO:0031410~cytoplasmic vesicle	NA
TCONS_00020554	XLOC_010533	rna16463	csrp2.L	NC_030728.1	52989323	53009855	12.6765	7.15913	-0.824297	0.00875	0.22504	NEUTRAL	csrp2 MGC86339	GO:0046872~metal ion binding	NA	NA	NA
TCONS_00026551	XLOC_013658	rna24431	LOC108714283	NC_030730.1	81986347	82131108	3.54193	1.96208	-0.852155	0.00875	0.22504	NEUTRAL	mast2 LOC779595	GO:0000287~magnesium ion binding;GO:0004674~protein serine/threonine kinase activity;GO:0005524~ATP binding	GO:0045075~regulation of interleukin-12 biosynthetic process	NA	NA
TCONS_00052389	XLOC_026886	rna44749	LOC108698317	NC_030738.1	21428101	21446858	1.72577	3.3815	0.970418	0.00875	0.22504	NEUTRAL	XELAEV_18038639mg	NA	NA	NA	NA
TCONS_00027179	XLOC_014013	rna25649	mcm2.L	NC_030730.1	129389998	129421497	18.592	13.4154	-0.470787	0.0088	0.226114	NEUTRAL	mcm2	GO:0003677~DNA binding;GO:0003678~DNA helicase activity;GO:0005524~ATP binding;GO:0046872~metal ion binding	GO:0006268~DNA unwinding involved in DNA replication;GO:0006270~DNA replication initiation;GO:0007049~cell cycle;GO:0030174~regulation of DNA-dependent DNA replication initiation	GO:0000785~chromatin;GO:0005634~nucleus;GO:0042555~MCM complex	DNA replication [03030]; Cell cycle [04110]
TCONS_00002385	XLOC_001142	rna3853	susd2.L	NC_030724.1	166844916	166916097	0.838598	0.0793971	-3.40082	0.00885	0.226974	Down	XELAEV_18007909mg	GO:0005044~scavenger receptor activity;GO:0030247~polysaccharide binding	GO:0006955~immune response	GO:0016021~integral component of membrane	NA
TCONS_00054331	XLOC_027857	rna48070	dact1.S	NC_030739.1	7128350	7134484	5.28	7.65485	0.535837	0.00885	0.226974	NEUTRAL	XELAEV_18041122mg	NA	NA	NA	NA
TCONS_00006182	XLOC_003047	rna5810	mrpl1.S	NC_030725.1	70893960	70920041	4.84532	2.07306	-1.22483	0.0089	0.228043	Down	mrpl1 mrpl1-prov XELAEV_18009536mg	NA	NA	NA	Ribosome [03010]
TCONS_00027080	XLOC_013954	rna25467	LOC108714605	NC_030730.1	121343502	121348550	0.820571	1.82176	1.15063	0.00895	0.228683	UP	cish XELAEV_18023850mg	NA	GO:0016567~protein ubiquitination;GO:0035556~intracellular signal transduction	GO:0005622~intracellular	PATHWAY: Protein modification; protein ubiquitination. {ECO:0000256|SAAS:SAAS00966769}.
TCONS_00067243	XLOC_034631	rna59370	LOC108704412	NW_016694823.1	1451546	1594593	0.719446	1.81456	1.33466	0.00895	0.228683	UP	iqsec1 LOC100135093	GO:0005086~ARF guanyl-nucleotide exchange factor activity	GO:0032012~regulation of ARF protein signal transduction;GO:0043547~positive regulation of GTPase activity	NA	Endocytosis [04144]
TCONS_00013896	XLOC_006928	rna12213	LOC414675	NC_030727.1	19219936	19267928	1.63226	0.965924	-0.756894	0.00895	0.228683	NEUTRAL	hunk XELAEV_18014291mg	GO:0004672~protein kinase activity;GO:0005524~ATP binding	NA	NA	NA
TCONS_00067167	XLOC_034603	rna59264	akr1c1.S	NW_016694822.1	1764051	1772424	3.03135	5.22936	0.786676	0.009	0.229747	NEUTRAL	akr1c1 MGC86423	GO:0016491~oxidoreductase activity	NA	NA	NA
TCONS_00016390	XLOC_008270	rna13516	LOC108709584	NC_030727.1	71922350	71955474	1.56303	2.68188	0.778898	0.00905	0.230809	NEUTRAL	tinagl1 XELAEV_18015231mg	GO:0005044~scavenger receptor activity;GO:0008234~cysteine-type peptidase activity;GO:0030247~polysaccharide binding;GO:0030414~peptidase inhibitor activity	GO:0006955~immune response	NA	NA
TCONS_00016570	XLOC_008367	rna13855	LOC108709689	NC_030727.1	91183225	91424197	0.0460663	1.5203	5.0445	0.00915	0.231851	UP	XELAEV_18015488mg	NA	NA	NA	NA
TCONS_00045380	XLOC_023188	rna41030	LOC108696592	NC_030736.1	90756462	90773962	0.0636563	7.90261	6.95588	0.00915	0.231851	UP	tnfrsf9 XELAEV_18035748mg	NA	NA	GO:0016021~integral component of membrane	Cytokine-cytokine receptor interaction [04060]
TCONS_00008319	XLOC_004145	rna6257	LOC108706902	NC_030725.1	91057840	91070880	0.980971	0.390357	-1.32942	0.0091	0.231851	Down	XELAEV_18009945mg	NA	NA	GO:0016021~integral component of membrane	NA
TCONS_00053966	XLOC_027635	rna47354	mrpl24.L	NC_030738.1	107599074	107605635	13.9082	6.56535	-1.08299	0.00915	0.231851	Down	mrpl24 XELAEV_18040506mg	GO:0003735~structural constituent of ribosome	GO:0006412~translation	GO:0005840~ribosome	Ribosome [03010]
TCONS_00000410	XLOC_000196	rna594	LOC108698374	NC_030724.1	31781037	31784309	2.94635	1.63006	-0.854005	0.00915	0.231851	NEUTRAL	XELAEV_18005275mg	NA	NA	NA	NA
TCONS_00024914	XLOC_012812	rna21540	MGC82408	NC_030729.1	78846560	78852193	4.21616	2.67661	-0.655522	0.00915	0.231851	NEUTRAL	MGC82408 XELAEV_18021074mg	NA	GO:0070836~caveola assembly	GO:0000139~Golgi membrane;GO:0005901~caveola;GO:0016021~integral component of membrane	Endocytosis [04144]; Focal adhesion [04510]
TCONS_00025964	XLOC_013369	rna23346	rasgrp2.S	NC_030730.1	30044913	30071917	1.14875	0.598737	-0.94007	0.00915	0.231851	NEUTRAL	XELAEV_18022350mg	GO:0005085~guanyl-nucleotide exchange factor activity;GO:0005509~calcium ion binding	GO:0007264~small GTPase mediated signal transduction	GO:0005622~intracellular	MAPK signaling pathway [04010]
TCONS_00002407	XLOC_001151	rna3885	aifm3.L	NC_030724.1	167709713	167786181	5.01957	11.7502	1.22705	0.0092	0.232028	UP	NA	GO:0016491~oxidoreductase activity;GO:0050660~flavin adenine dinucleotide binding;GO:0051537~2 iron, 2 sulfur cluster binding	GO:0097194~execution phase of apoptosis	GO:0005739~mitochondrion;GO:0005743~mitochondrial inner membrane;GO:0005783~endoplasmic reticulum	NA
TCONS_00016015	XLOC_008093	rna12851	LOC108709427	NC_030727.1	47819498	47896839	0.573681	2.04964	1.83705	0.00925	0.232028	UP	sytl5 XELAEV_18014768mg	GO:0005543~phospholipid binding;GO:0017137~Rab GTPase binding	GO:0006886~intracellular protein transport	GO:0005622~intracellular;GO:0016020~membrane	NA
TCONS_00027391	XLOC_014099	gene13139	LOC108713711	NC_030730.1	1105795	1108305	0.333713	0.859834	1.36545	0.00925	0.232028	UP	XELAEV_18021699mg	NA	NA	NA	Ubiquitin mediated proteolysis [04120]
TCONS_00052223	XLOC_026804	rna44477	aif1l.L	NC_030738.1	8191875	8192576	0.61365	3.12582	2.34875	0.0092	0.232028	UP	XELAEV_18038416mg	NA	NA	NA	NA
TCONS_00019035	XLOC_009580	rna17975	LOC108711515	NC_030728.1	109392508	109447615	2.31253	0.915583	-1.33671	0.00925	0.232028	Down	adamts7 XELAEV_18018477mg	GO:0004222~metalloendopeptidase activity;GO:0046872~metal ion binding	NA	GO:0005576~extracellular region	NA
TCONS_00042524	XLOC_021763	rna37991	ssr1	NC_030735.1	63831923	63843708	31.1615	3.12168	-3.31937	0.0092	0.232028	Down	Ssr1	NA	NA	GO:0005789~endoplasmic reticulum membrane;GO:0016021~integral component of membrane	Protein processing in endoplasmic reticulum [04141]
TCONS_00006609	XLOC_003272	rna6522	LOC495090	NC_030725.1	107257002	107267731	1.84946	3.09191	0.741397	0.00925	0.232028	NEUTRAL	XELAEV_18010129mg	GO:0008375~acetylglucosaminyltransferase activity	NA	GO:0016020~membrane	NA
TCONS_00026351	XLOC_013558	rna24059	LOC108714172	NC_030730.1	66025519	66181826	6.61217	3.80923	-0.795623	0.00925	0.232028	NEUTRAL	col24a1 XELAEV_18022877mg	GO:0005201~extracellular matrix structural constituent	NA	NA	NA
TCONS_00041143	XLOC_021048	rna35583	LOC108719091	NC_030734.1	81836611	82053711	1.67361	0.83918	-0.995911	0.0092	0.232028	NEUTRAL	XELAEV_18031527mg	GO:0003723~RNA binding;GO:0004525~ribonuclease III activity	GO:0006396~RNA processing;GO:0016075~rRNA catabolic process	NA	Ribosome biogenesis in eukaryotes [03008]
TCONS_00059691	XLOC_030681	rna50995	LOC108700862	NC_030740.1	6815748	6817040	4.27723	2.22353	-0.943823	0.0092	0.232028	NEUTRAL	tnp	GO:0003677~DNA binding	GO:0006313~transposition, DNA-mediated;GO:0015074~DNA integration	NA	NA
TCONS_00067377	XLOC_034713	rna59456	LOC108704452	NW_016694826.1	221838	243991	3.17029	4.73991	0.580245	0.00925	0.232028	NEUTRAL	XELAEV_18031650mg	NA	NA	NA	NA
TCONS_00047952	XLOC_024542	rna42516	LOC108697436	NC_030737.1	22189534	22202832	0.756554	1.70019	1.16818	0.0093	0.232644	UP	XELAEV_180369833mg	NA	NA	NA	NA
TCONS_00017219	XLOC_008679	rna14921	LOC108709993	NC_030727.1	143935647	143998025	0.634904	1.06053	0.740168	0.0093	0.232644	NEUTRAL	XELAEV_18016292mg	GO:0017137~Rab GTPase binding	GO:0006886~intracellular protein transport	GO:0005622~intracellular	NA
TCONS_00068161	XLOC_035180	rna60189	rdh10.L	NW_016694843.1	1024803	1042338	15.5823	21.7343	0.480063	0.0093	0.232644	NEUTRAL	rdh10-a	GO:0052650~NADP-retinol dehydrogenase activity	GO:0002138~retinoic acid biosynthetic process	GO:0005789~endoplasmic reticulum membrane;GO:0016021~integral component of membrane;GO:0031090~organelle membrane	PATHWAY: Cofactor metabolism; retinol metabolism.
TCONS_00017867	XLOC_009047	rna15993	LOC108710950	NC_030728.1	36522784	36533388	1.0866	2.04061	0.909183	0.00935	0.233682	NEUTRAL	stc2 XELAEV_18017248mg	GO:0005179~hormone activity	NA	GO:0005576~extracellular region	NA
TCONS_00026784	XLOC_013785	rna24878	LOC108713547	NC_030730.1	100156497	100172514	0.0432972	3.40741	6.29826	0.0094	0.234291	UP	XELAEV_18023426mg	NA	GO:0098609~cell-cell adhesion	GO:0016021~integral component of membrane	Cell adhesion molecules (CAMs) [04514]; AGE-RAGE signaling pathway in diabetic complications [04933]
TCONS_00014882	XLOC_007434	rna14006	ankrd10.S	NC_030727.1	98649397	98672803	2.45278	1.48794	-0.721099	0.0094	0.234291	NEUTRAL	XELAEV_18015604mg	NA	NA	NA	NA
TCONS_00030226	XLOC_015547	rna27346	jun	NC_030731.1	61076980	61079143	1.30376	2.4432	0.906093	0.0094	0.234291	NEUTRAL	c-Jun XELAEV_18025150mg	GO:0003677~DNA binding;GO:0003700~sequence-specific DNA binding transcription factor activity	NA	NA	Tight junction [04530]; AGE-RAGE signaling pathway in diabetic complications [04933]; Wnt signaling pathway [04310]; Salmonella infection [05132]; Mitophagy - animal [04137]; MAPK signaling pathway [04010]; Herpes simplex infection [05168]; Focal adhesion [04510]; Toll-like receptor signaling pathway [04620]; GnRH signaling pathway [04912]; NOD-like receptor signaling pathway [04621]; Apoptosis […
TCONS_00007125	XLOC_003522	rna7388	LOC108707197	NC_030725.1	140485155	140511268	2.78619	1.6577	-0.749116	0.0095	0.236569	NEUTRAL	aldh7a1 XELAEV_18010738mg	GO:0016620~oxidoreductase activity, acting on the aldehyde or oxo group of donors, NAD or NADP as acceptor	NA	NA	NA
TCONS_00066204	XLOC_034048	rna58292	mvp.L	NW_016694813.1	1075588	1084800	2.29324	4.67439	1.02739	0.0096	0.238143	UP	mvp	NA	NA	GO:0005634~nucleus;GO:0005737~cytoplasm;GO:0030529~ribonucleoprotein complex	NA
TCONS_00049959	XLOC_025582	rna44072	gata1.L	NC_030738.1	695579	703971	1.0331	0.3256	-1.66581	0.00965	0.238143	Down	gata1a-A XELAEV_18038125mg	GO:0003700~sequence-specific DNA binding transcription factor activity;GO:0008270~zinc ion binding;GO:0043565~sequence-specific DNA binding	NA	NA	NA
TCONS_00021328	XLOC_010870	rna17862	LOC108711484	NC_030728.1	106830869	106868537	5.59611	7.89925	0.497291	0.00965	0.238143	NEUTRAL	chsy1 XELAEV_18018415mg	GO:0008376~acetylgalactosaminyltransferase activity	NA	GO:0032580~Golgi cisterna membrane	NA
TCONS_00058684	XLOC_030100	rna53168	ndufa10.L	NC_030740.1	71801415	71817990	12.8277	6.82501	-0.910356	0.00965	0.238143	NEUTRAL	ndufa10 ndufa10a	NA	GO:0006120~mitochondrial electron transport, NADH to ubiquinone	GO:0005747~mitochondrial respiratory chain complex I;GO:0005759~mitochondrial matrix	NA
TCONS_00066985	XLOC_034485	rna59053	LOC108704240	NW_016694820.1	1900944	1917686	5.11143	7.5848	0.569384	0.0096	0.238143	NEUTRAL	mvp	NA	NA	GO:0005634~nucleus;GO:0005737~cytoplasm;GO:0030529~ribonucleoprotein complex	NA
TCONS_00006562	XLOC_003247	rna6451	trnay-gua	NC_030725.1	104268846	104268936	164.976			0.00965	0.238143		NA	NA	NA	NA	NA
TCONS_00025353	XLOC_013048	rna22269	trnae-uuc	NC_030729.1	120409072	120409144	172.865			0.00965	0.238143		NA	NA	NA	NA	NA
TCONS_00050501	XLOC_025889	rna45168	trnan-guu	NC_030738.1	43566465	43566539	157.554			0.00965	0.238143		NA	NA	NA	NA	NA
TCONS_00057389	XLOC_029461	rna50838	trnan-guu	NC_030740.1	4227472	4227546	157.554			0.00965	0.238143		NA	NA	NA	NA	NA
TCONS_00069947	XLOC_036363	rna61770	LOC108705887	NW_016698045.1	0	760	0.826818			0.00965	0.238143		XELAEV_18019809mg	GO:0004181~metallocarboxypeptidase activity;GO:0008270~zinc ion binding	NA	NA	NA
TCONS_00044634	XLOC_022822	rna39702	LOC108696180	NC_030736.1	30432402	30535818	6.04813	11.7593	0.959236	0.0097	0.239162	NEUTRAL	XELAEV_18034732mg	NA	GO:0007520~myoblast fusion	GO:0016021~integral component of membrane	NA
TCONS_00055551	XLOC_028481	rna50217	LOC108700367	NC_030739.1	93527749	93553894	0.215972	0.799822	1.88884	0.00975	0.239534	UP	XELAEV_18042787mg	GO:0004089~carbonate dehydratase activity;GO:0008270~zinc ion binding	GO:0006730~one-carbon metabolic process	GO:0016021~integral component of membrane	NA
TCONS_00061181	XLOC_031316	rna53505	hibch.L	NC_030740.1	83501436	83531690	4.28478	1.99273	-1.10448	0.00975	0.239534	Down	hibch	GO:0003860~3-hydroxyisobutyryl-CoA hydrolase activity	GO:0006574~valine catabolic process	GO:0005739~mitochondrion	PATHWAY: Amino-acid degradation; L-valine degradation.
TCONS_00032469	XLOC_016646	rna28516	LOC108715894	NC_030731.1	110938209	110969446	3.0681	4.44257	0.534049	0.00975	0.239534	NEUTRAL	XELAEV_18025946mg	GO:0004672~protein kinase activity;GO:0005524~ATP binding	NA	NA	NA
TCONS_00036122	XLOC_018525	rna31893	LOC108717640	NC_030733.1	6750008	6761732	6.15134	3.84814	-0.676739	0.00975	0.239534	NEUTRAL	srf XELAEV_18028546mg	GO:0000982~RNA polymerase II core promoter proximal region sequence-specific DNA binding transcription factor activity;GO:0000987~core promoter proximal region sequence-specific DNA binding;GO:0046983~protein dimerization activity	GO:0006351~transcription, DNA-templated;GO:0045944~positive regulation of transcription from RNA polymerase II promoter	GO:0005634~nucleus	MAPK signaling pathway [04010]
TCONS_00018065	XLOC_009154	rna16349	LOC108711074	NC_030728.1	49621670	49727103	0.313991	1.4466	2.20386	0.0098	0.240332	UP	XELAEV_18017503mg	GO:0005096~GTPase activator activity	GO:0007165~signal transduction	NA	NA
TCONS_00001140	XLOC_000536	rna1793	thop1.L	NC_030724.1	95887072	95912150	0.949842	0.429445	-1.14522	0.0098	0.240332	Down	XELAEV_18006216mg	GO:0004222~metalloendopeptidase activity;GO:0046872~metal ion binding	NA	NA	NA
TCONS_00032844	XLOC_016836	rna29213	ism1.L	NC_030732.1	25498703	25534154	2.33799	0.85421	-1.45261	0.00985	0.241343	Down	ism1	NA	NA	GO:0005576~extracellular region	NA
TCONS_00036119	XLOC_018523	rna31882	LOC398288	NC_030733.1	6260633	6281824	2.65817	4.88334	0.877436	0.0099	0.242351	NEUTRAL	LOC398288 XELAEV_18028541mg	GO:0004198~calcium-dependent cysteine-type endopeptidase activity;GO:0005509~calcium ion binding	NA	GO:0005622~intracellular	Necroptosis [04217]; Protein processing in endoplasmic reticulum [04141]; Apoptosis [04210]; Cellular senescence [04218]
TCONS_00058784	XLOC_030138	rna53333	casp8.L	NC_030740.1	77782348	77804128	0.691204	1.68681	1.28712	0.00995	0.242709	UP	XELAEV_18044911mg	GO:0004197~cysteine-type endopeptidase activity	GO:0006915~apoptotic process;GO:0042981~regulation of apoptotic process	NA	NOD-like receptor signaling pathway [04621]; Toll-like receptor signaling pathway [04620]; Herpes simplex infection [05168]; Apoptosis [04210]; Necroptosis [04217]; RIG-I-like receptor signaling pathway [04622]; p53 signaling pathway [04115]
TCONS_00027956	XLOC_014409	rna23387	nutf2.L	NC_030730.1	31083371	31103619	12.4261	5.98567	-1.05379	0.00995	0.242709	Down	nutf2 XELAEV_18022374mg	NA	NA	NA	NA
TCONS_00035477	XLOC_018179	rna30892	LOC108717050	NC_030732.1	114587392	114590232	1.24591	0.559048	-1.15616	0.00995	0.242709	Down	p2ry1 XELAEV_18027689mg	GO:0045028~G-protein coupled purinergic nucleotide receptor activity	GO:0007200~phospholipase C-activating G-protein coupled receptor signaling pathway;GO:0030168~platelet activation;GO:0090075~relaxation of muscle	GO:0016021~integral component of membrane	Neuroactive ligand-receptor interaction [04080]
TCONS_00018327	XLOC_009268	rna16806	reln.L	NC_030728.1	68283041	68490063	1.18782	0.717259	-0.727752	0.00995	0.242709	NEUTRAL	reln XELAEV_18017773mg	GO:0070325~lipoprotein particle receptor binding	GO:0001764~neuron migration;GO:0007417~central nervous system development	GO:0016021~integral component of membrane	ECM-receptor interaction [04512]; Focal adhesion [04510]
TCONS_00029337	XLOC_015072	rna25683	slc26a6	NC_030730.1	130888965	130920881	6.74966	10.0153	0.569324	0.01	0.243712	NEUTRAL	XELAEV_18024009mg	GO:0008271~secondary active sulfate transmembrane transporter activity;GO:0015301~anion:anion antiporter activity	GO:0051454~intracellular pH elevation	GO:0005887~integral component of plasma membrane	NA
TCONS_00003619	XLOC_001755	rna1147	ndnf.L	NC_030724.1	64743111	64770229	4.69669	3.05824	-0.618944	0.01005	0.244497	NEUTRAL	XELAEV_18005689mg	NA	NA	NA	NA
TCONS_00040294	XLOC_020637	rna36895	LOC108719490	NC_030734.1	153763665	153782054	2.91014	4.43895	0.609129	0.01005	0.244497	NEUTRAL	XELAEV_18032526mg	GO:0005198~structural molecule activity	NA	GO:0005886~plasma membrane;GO:0005923~tight junction;GO:0016021~integral component of membrane	Tight junction [04530]; Cell adhesion molecules (CAMs) [04514]
TCONS_00040980	XLOC_020966	rna35290	grb10.L	NC_030734.1	58317835	58453014	1.1812	2.52713	1.09725	0.01015	0.245623	UP	grb10 XELAEV_18031227mg	GO:0005070~SH3/SH2 adaptor activity;GO:0005158~insulin receptor binding	GO:0007165~signal transduction;GO:0046627~negative regulation of insulin receptor signaling pathway	NA	mTOR signaling pathway [04150]
TCONS_00021727	XLOC_011092	rna18537	LOC108711677	NC_030728.1	127225767	127271048	8.78885	2.65968	-1.72442	0.01015	0.245623	Down	prkaca TEgg046d13.1-001	GO:0004674~protein serine/threonine kinase activity;GO:0005524~ATP binding	NA	NA	Oocyte meiosis [04114]; MAPK signaling pathway [04010]; Calcium signaling pathway [04020]; Autophagy - animal [04140]; Progesterone-mediated oocyte maturation [04914]; Hedgehog signaling pathway [04340]; Insulin signaling pathway [04910]; Melanogenesis [04916]; Adrenergic signaling in cardiomyocytes [04261]; Tight junction [04530]; Vascular smooth muscle contraction [04270]; Gap junction [04540];…
TCONS_00000029	XLOC_000004	gene37280	ND5	NC_001573.1	13780	16246	20.6939	13.7054	-0.594455	0.01015	0.245623	NEUTRAL	mt-nd5 mtnd5 nadh5 nd5	GO:0008137~NADH dehydrogenase (ubiquinone) activity	GO:0042773~ATP synthesis coupled electron transport	GO:0005743~mitochondrial inner membrane;GO:0016021~integral component of membrane;GO:0070469~respiratory chain	NA
TCONS_00046007	XLOC_023526	rna41990	LOC108696936	NC_030736.1	125622772	125686053	7.59279	11.3421	0.57899	0.01015	0.245623	NEUTRAL	XELAEV_18036560mg	GO:0016757~transferase activity, transferring glycosyl groups	GO:0005975~carbohydrate metabolic process	NA	NA
TCONS_00052268	XLOC_026831	rna44571	tsc22d3.L	NC_030738.1	14073412	14076575	8.15694	11.9809	0.554632	0.01015	0.245623	NEUTRAL	NA	GO:0003700~sequence-specific DNA binding transcription factor activity	NA	NA	NA
TCONS_00065055	XLOC_033311	rna57324	LOC108703256	NC_030741.1	101273376	101276825	10.6287	15.2991	0.525476	0.01015	0.245623	NEUTRAL	NA	NA	NA	NA	NA
TCONS_00027035	XLOC_013932	rna25366	fancd2.L	NC_030730.1	117916516	117960708	1.6625	0.918578	-0.855877	0.0102	0.245965	NEUTRAL	XELAEV_18023768mg	NA	GO:0006281~DNA repair	NA	Fanconi anemia pathway [03460]
TCONS_00033479	XLOC_017107	rna30182	LOC108716843	NC_030732.1	79865846	79882691	5.52896	3.87424	-0.513095	0.0102	0.245965	NEUTRAL	ostm1 XELAEV_18027208mg	NA	NA	GO:0016021~integral component of membrane	NA
TCONS_00067030	XLOC_034512	rna59143	LOC108704304	NW_016694820.1	2907943	2908436	110.082	78.425	-0.489196	0.0102	0.245965	NEUTRAL	LOC108648866	GO:0003677~DNA binding;GO:0046982~protein heterodimerization activity	NA	GO:0000786~nucleosome;GO:0005634~nucleus	NA
TCONS_00070060	XLOC_036475	rna61881	LOC108705992	NW_016702451.1	8	446	346.222	252.741	-0.454036	0.0102	0.245965	NEUTRAL	hist1h1d	GO:0003677~DNA binding	GO:0006334~nucleosome assembly	GO:0000786~nucleosome;GO:0005634~nucleus	NA
TCONS_00067499	XLOC_034798	rna59620	LOC100498263.L	NW_016694828.1	1908280	1915770	3.21193	1.34485	-1.256	0.01025	0.246521	Down	LOC496078	GO:0009055~electron carrier activity;GO:0051537~2 iron, 2 sulfur cluster binding	NA	NA	NA
TCONS_00037169	XLOC_019060	rna33731	MGC81684	NC_030733.1	118143189	118145542	9.98817	14.8378	0.57098	0.01025	0.246521	NEUTRAL	id2-b	GO:0043425~bHLH transcription factor binding;GO:0046983~protein dimerization activity	GO:0000122~negative regulation of transcription from RNA polymerase II promoter;GO:0006351~transcription, DNA-templated;GO:0010628~positive regulation of gene expression;GO:0010629~negative regulation of gene expression;GO:0042752~regulation of circadian rhythm;GO:0045665~negative regulation of neuron differentiation;GO:0045777~positive regulation of blood pressure;GO:0045892~negative regulation …	GO:0005634~nucleus;GO:0005737~cytoplasm;GO:0043234~protein complex	TGF-beta signaling pathway [04350]
TCONS_00043611	XLOC_022293	rna37924	murc.S	NC_030735.1	57731599	57741043	62.0048	45.144	-0.457845	0.01025	0.246521	NEUTRAL	cavin4 murc	NA	GO:0006351~transcription, DNA-templated;GO:0006355~regulation of transcription, DNA-templated;GO:0007517~muscle organ development;GO:0030154~cell differentiation;GO:0035023~regulation of Rho protein signal transduction	GO:0005886~plasma membrane;GO:0005901~caveola;GO:0030017~sarcomere	NA
TCONS_00010779	XLOC_005319	rna10613	LOC108708459	NC_030726.1	115848882	115868533	5.09719	3.44303	-0.566025	0.01035	0.248491	NEUTRAL	ankrd10 XELAEV_18013065mg	NA	NA	NA	NA
TCONS_00040735	XLOC_020841	rna34895	LOC108718858	NC_030734.1	35202612	35208723	6.53561	3.98157	-0.714985	0.01035	0.248491	NEUTRAL	XELAEV_18030931mg	NA	NA	NA	NA
TCONS_00065534	XLOC_033635	rna57659	LOC108703495	NW_016694811.1	2442102	2462408	2.50893	0.867493	-1.53215	0.0104	0.249255	Down	XELAEV_18019114mg	NA	NA	NA	NA
TCONS_00040056	XLOC_020511	rna36427	ca13.L	NC_030734.1	125623338	125636749	1.74323	0.993168	-0.811654	0.0104	0.249255	NEUTRAL	XELAEV_18032153mg	GO:0004089~carbonate dehydratase activity;GO:0008270~zinc ion binding	GO:0006730~one-carbon metabolic process	NA	NA
TCONS_00042831	XLOC_021889	rna38470	LOC108695327	NC_030735.1	96043341	96083398	2.57308	5.65812	1.13683	0.01045	0.250016	UP	sgk3 XELAEV_18033777mg	GO:0004674~protein serine/threonine kinase activity;GO:0005524~ATP binding;GO:0035091~phosphatidylinositol binding	NA	NA	FoxO signaling pathway [04068]
TCONS_00062557	XLOC_032016	rna55875	LOC108702847	NC_030741.1	37237247	37246782	0.857222	0.392106	-1.12843	0.01045	0.250016	Down	trim16 XELAEV_18046796mg	GO:0008270~zinc ion binding	NA	GO:0005622~intracellular	NA
TCONS_00008089	XLOC_004040	rna5847	uhrf1.S	NC_030725.1	74124667	74266050	13.0078	8.14023	-0.676232	0.0105	0.250775	NEUTRAL	uhrf1 np95	GO:0004842~ubiquitin-protein transferase activity;GO:0008270~zinc ion binding;GO:0035064~methylated histone binding;GO:0042393~histone binding;GO:0044729~hemi-methylated DNA-binding	GO:0000122~negative regulation of transcription from RNA polymerase II promoter;GO:0006351~transcription, DNA-templated;GO:0007049~cell cycle;GO:0010216~maintenance of DNA methylation;GO:0016574~histone ubiquitination;GO:0042787~protein ubiquitination involved in ubiquitin-dependent protein catabolic process;GO:0051865~protein autoubiquitination	GO:0000790~nuclear chromatin;GO:0000791~euchromatin;GO:0000792~heterochromatin;GO:0005657~replication fork	PATHWAY: Protein modification; protein ubiquitination.
TCONS_00054046	XLOC_027688	rna47537	LOC108699138	NC_030738.1	113443034	113461126	4.0634	2.59584	-0.64649	0.0105	0.250775	NEUTRAL	XELAEV_18040667mg	GO:0016462~pyrophosphatase activity	NA	GO:0005737~cytoplasm	NA
TCONS_00036360	XLOC_018650	rna32271	LOC108717764	NC_030733.1	28870699	29046859	0.483169	1.31006	1.43903	0.01055	0.251532	UP	ralgapa2 XELAEV_18028848mg	GO:0005096~GTPase activator activity	GO:0051056~regulation of small GTPase mediated signal transduction	GO:0005634~nucleus	NA
TCONS_00039120	XLOC_020068	rna34818	LOC108718841	NC_030734.1	30358306	30394590	2.20979	4.76017	1.10711	0.01055	0.251532	UP	casd1 XELAEV_18030877mg	NA	NA	GO:0016021~integral component of membrane	NA
TCONS_00016846	XLOC_008481	rna14276	nckap5l.S	NC_030727.1	118067973	118133025	0.658787	2.13099	1.69364	0.0106	0.252286	UP	XELAEV_18015811mg	NA	NA	NA	NA
TCONS_00065688	XLOC_033750	rna57927	MGC64292	NW_016694811.1	6783830	6788402	5.67073	3.60508	-0.653501	0.0106	0.252286	NEUTRAL	pcolce MGC64292	NA	NA	GO:0005576~extracellular region	NA
TCONS_00065897	XLOC_033848	rna58066	borcs8.S	NW_016694812.1	1567036	1572118	0.758308	6.76926	3.15814	0.0107	0.254445	UP	NA	NA	NA	NA	NA
TCONS_00042675	XLOC_021832	rna38262	tubb6.S	NC_030735.1	83541730	83556143	24.1849	17.2388	-0.488448	0.01075	0.255413	NEUTRAL	tubb6 MGC52834 XELAEV_18033612mg	GO:0003924~GTPase activity;GO:0005200~structural constituent of cytoskeleton;GO:0005525~GTP binding	GO:0007017~microtubule-based process	GO:0005737~cytoplasm;GO:0005874~microtubule	Gap junction [04540]; Phagosome [04145]
TCONS_00014572	XLOC_007276	rna13508	ptp4a2	NC_030727.1	70905673	70930701	3.00019	7.22223	1.26739	0.0109	0.256094	UP	ptp4a2 prl-2 XELAEV_18015223mg	GO:0008138~protein tyrosine/serine/threonine phosphatase activity	NA	NA	NA
TCONS_00053597	XLOC_027418	rna46755	LOC108699209	NC_030738.1	85801171	85829029	0.643688	2.08156	1.69323	0.01085	0.256094	UP	mbip XELAEV_18039935mg	NA	NA	NA	NA
TCONS_00066524	XLOC_034230	rna58692	LOC108704035	NW_016694815.1	2541569	2574252	0.363455	3.95114	3.44242	0.0109	0.256094	UP	ninj1 LOC100126622	NA	GO:0007155~cell adhesion;GO:0042246~tissue regeneration	GO:0016021~integral component of membrane	NA
TCONS_00008558	XLOC_004259	rna6662	twsg2.S	NC_030725.1	114914878	114921493	3.1734	1.46747	-1.1127	0.01085	0.256094	Down	XELAEV_18010223mg	NA	NA	GO:0016021~integral component of membrane	NA
TCONS_00012167	XLOC_006017	rna9039	hsd11b1.L	NC_030726.1	50206200	50213294	2.35888	1.08285	-1.12327	0.0109	0.256094	Down	hsd11b1 XELAEV_18011953mg	GO:0016491~oxidoreductase activity	NA	NA	NA
TCONS_00015665	XLOC_007900	rna12304	LOC108709251	NC_030727.1	22888550	22913674	3.57171	0.645224	-2.46874	0.01085	0.256094	Down	XELAEV_18014353mg	GO:0004252~serine-type endopeptidase activity;GO:0005044~scavenger receptor activity	NA	GO:0016021~integral component of membrane	NA
TCONS_00023543	XLOC_012115	rna21784	eea1.S	NC_030729.1	89816064	89861511	1.07757	0.296913	-1.85967	0.0109	0.256094	Down	eea1 XELAEV_18021234mg	GO:0046872~metal ion binding	NA	NA	Phagosome [04145]; Endocytosis [04144]
TCONS_00050521	XLOC_025902	rna45218	fndc3a.2.L	NC_030738.1	44612718	44676065	3.2822	5.56315	0.76124	0.0109	0.256094	NEUTRAL	XELAEV_18038965mg	NA	NA	GO:0016021~integral component of membrane	NA
TCONS_00051741	XLOC_026539	rna47496	LOC108699425	NC_030738.1	111814793	111823757	47.122	33.5905	-0.488349	0.0109	0.256094	NEUTRAL	XELAEV_18040625mg	NA	NA	NA	NA
TCONS_00061042	XLOC_031247	rna53255	LOC108701427	NC_030740.1	75606601	75634664	2.07554	3.14647	0.600246	0.01085	0.256094	NEUTRAL	XELAEV_18044869mg	NA	NA	GO:0000123~histone acetyltransferase complex	NA
TCONS_00062537	XLOC_032003	rna55846	LOC108702837	NC_030741.1	35693548	35751454	3.06539	4.47094	0.544506	0.0109	0.256094	NEUTRAL	XELAEV_18046771mg	NA	NA	NA	NA
TCONS_00065232	XLOC_033433	rna57571	LOC108703474	NW_016694811.1	392774	474867	1.8346	3.32052	0.855947	0.01085	0.256094	NEUTRAL	dnm2 LOC100101298	GO:0003924~GTPase activity;GO:0005525~GTP binding	GO:0006897~endocytosis	GO:0005874~microtubule	Endocytosis [04144]
TCONS_00065703	XLOC_033759	rna57970	mpdu1.L	NW_016694811.1	7484376	7489863	12.4177	7.79697	-0.671407	0.0109	0.256094	NEUTRAL	LOC496082	NA	NA	GO:0016021~integral component of membrane	NA
TCONS_00002726	XLOC_001304	rna4432	c9.L	NC_030724.1	200922363	200975114	32.2631	57.7586	0.84015	0.01095	0.25661	NEUTRAL	XELAEV_18008344mg	NA	GO:0006955~immune response	GO:0005579~membrane attack complex	NA
TCONS_00059315	XLOC_030441	rna54363	LOC108701719	NC_030740.1	114132235	114158467	4.11102	5.74455	0.482696	0.01095	0.25661	NEUTRAL	XELAEV_18045646mg	NA	NA	NA	NA
TCONS_00067135	XLOC_034577	rna59302	pex26.L	NW_016694822.1	2530292	2540072	2.20745	1.12855	-0.967906	0.01095	0.25661	NEUTRAL	pex26 pex26-prov	GO:0032403~protein complex binding	GO:0045046~protein import into peroxisome membrane	GO:0005779~integral component of peroxisomal membrane	Peroxisome [04146]
TCONS_00002333	XLOC_001114	rna3746	LOC108716832	NC_030724.1	163120938	163170335	0.475419	0.816129	0.779598	0.011	0.257561	NEUTRAL	XELAEV_18007831mg	GO:0004672~protein kinase activity;GO:0005524~ATP binding	NA	NA	Autophagy - animal [04140]; Adipocytokine signaling pathway [04920]
TCONS_00020196	XLOC_010346	rna15825	wnt8a.L	NC_030728.1	24516918	24522338	0.472341	1.43242	1.60055	0.01105	0.258291	UP	XELAEV_18017109mg	GO:0005102~receptor binding	GO:0007275~multicellular organismal development;GO:0016055~Wnt signaling pathway	GO:0005578~proteinaceous extracellular matrix	Wnt signaling pathway [04310]; mTOR signaling pathway [04150]; Melanogenesis [04916]
TCONS_00066796	XLOC_034371	rna58953	fam46a.L	NW_016694819.1	3532698	3536342	9.52725	6.702	-0.507467	0.01105	0.258291	NEUTRAL	fam46a LOC100158383	NA	NA	NA	NA
TCONS_00031946	XLOC_016383	rna27621	LOC108715634	NC_030731.1	73436428	73526101	13.0114	17.5118	0.42855	0.0111	0.259019	NEUTRAL	lamc1 XELAEV_18025335mg	NA	NA	NA	ECM-receptor interaction [04512]; Focal adhesion [04510]
TCONS_00054648	XLOC_028005	rna48592	arrdc1.S	NC_030739.1	27681464	27693582	2.98109	4.43907	0.574418	0.0111	0.259019	NEUTRAL	arrdc1 MGC82619 XELAEV_18041486mg	NA	GO:0007165~signal transduction	NA	NA
TCONS_00025132	XLOC_012920	rna21911	LOC495414	NC_030729.1	97340318	97366890	3.90068	2.60898	-0.580238	0.01115	0.259965	NEUTRAL	XELAEV_18021339mg	GO:0003777~microtubule motor activity;GO:0005524~ATP binding;GO:0008017~microtubule binding	GO:0000910~cytokinesis;GO:0007018~microtubule-based movement	GO:0005794~Golgi apparatus;GO:0005874~microtubule	NA
TCONS_00002787	XLOC_001331	rna4519	LOC108718424	NC_030724.1	205269605	205275442	0.626157	1.34399	1.10193	0.0112	0.260026	UP	XELAEV_18008396mg	GO:0046920~alpha-(1->3)-fucosyltransferase activity	GO:0006486~protein glycosylation	GO:0016021~integral component of membrane;GO:0032580~Golgi cisterna membrane	NA
TCONS_00037983	XLOC_019502	rna32934	LOC108717993	NC_030733.1	72873770	73020985	2.20012	0.528649	-2.0572	0.0112	0.260026	Down	myo6 XELAEV_18029448mg	GO:0003777~microtubule motor activity;GO:0005524~ATP binding;GO:0008017~microtubule binding;GO:0051015~actin filament binding	GO:0007018~microtubule-based movement	GO:0016459~myosin complex	NA
TCONS_00020389	XLOC_010452	rna16185	ccdc53.L	NC_030728.1	41934601	41943285	3.87923	6.03551	0.637703	0.0112	0.260026	NEUTRAL	washc3 ccdc53 MGC84788	NA	NA	GO:0071203~WASH complex	Endocytosis [04144]
TCONS_00055168	XLOC_028258	rna49532	cetn1.S	NC_030739.1	72026492	72052745	1.20573	2.24806	0.898776	0.0112	0.260026	NEUTRAL	cetn1 XELAEV_18042289mg	GO:0005509~calcium ion binding	NA	NA	Nucleotide excision repair [03420]
TCONS_00058347	XLOC_029954	rna52580	LOC108701278	NC_030740.1	50616121	50703931	1.43551	2.37114	0.72402	0.0112	0.260026	NEUTRAL	mgat5 LOC100145551	GO:0030144~alpha-1,6-mannosylglycoprotein 6-beta-N-acetylglucosaminyltransferase activity	GO:0006487~protein N-linked glycosylation	GO:0016021~integral component of membrane	NA
TCONS_00006761	XLOC_003361	rna6799	LOC108707055	NC_030725.1	117673852	117694210	1.04386	0.579735	-0.84846	0.01125	0.260306	NEUTRAL	gal3st1 XELAEV_18010345mg	GO:0001733~galactosylceramide sulfotransferase activity	GO:0009247~glycolipid biosynthetic process	GO:0005794~Golgi apparatus;GO:0016021~integral component of membrane	NA
TCONS_00039105	XLOC_020063	rna34794	LOC108718838	NC_030734.1	29546001	29668662	4.55224	2.73431	-0.7354	0.01125	0.260306	NEUTRAL	XELAEV_18030865mg	NA	NA	NA	NA
TCONS_00066249	XLOC_034076	rna58363	LOC108703795	NW_016694813.1	1876467	1876943	24.6208	15.1946	-0.696318	0.01125	0.260306	NEUTRAL	XENTR_v90029507mg	NA	NA	GO:0016021~integral component of membrane	NA
TCONS_00067466	XLOC_034774	rna59546	ikbkg.L	NW_016694827.1	1121320	1135764	3.27279	5.1322	0.649059	0.01125	0.260306	NEUTRAL	ikbkg MGC97885	GO:0004674~protein serine/threonine kinase activity;GO:0005524~ATP binding;GO:0070530~K63-linked polyubiquitin binding	NA	NA	RIG-I-like receptor signaling pathway [04622]; MAPK signaling pathway [04010]; Toll-like receptor signaling pathway [04620]; Apoptosis [04210]; Adipocytokine signaling pathway [04920]; Herpes simplex infection [05168]; NOD-like receptor signaling pathway [04621]; Cytosolic DNA-sensing pathway [04623]
TCONS_00006945	XLOC_003444	rna7093	sept5.S	NC_030725.1	127453042	127488605	2.74909	1.5781	-0.800768	0.0113	0.261242	NEUTRAL	sept5 sept1 XELAEV_18010545mg	GO:0005525~GTP binding	GO:0017157~regulation of exocytosis	GO:0008021~synaptic vesicle	NA
TCONS_00042972	XLOC_021967	rna38747	LOC108695426	NC_030735.1	115487771	115496542	0.88855	0.431947	-1.0406	0.01135	0.261957	Down	nov XELAEV_18033972mg	GO:0005520~insulin-like growth factor binding	GO:0001558~regulation of cell growth	GO:0005576~extracellular region	NA
TCONS_00016926	XLOC_008513	rna14376	MGC83566	NC_030727.1	120381130	120395836	3.24567	1.99503	-0.702104	0.01135	0.261957	NEUTRAL	XELAEV_18015872mg	GO:0016491~oxidoreductase activity;GO:0020037~heme binding;GO:0030151~molybdenum ion binding	GO:0042128~nitrate assimilation	GO:0016021~integral component of membrane	NA
TCONS_00026096	XLOC_013421	rna23541	sall1.S	NC_030730.1	40703141	40714755	4.09955	5.7673	0.492431	0.0114	0.262669	NEUTRAL	sall1	GO:0003676~nucleic acid binding	NA	NA	NA
TCONS_00036868	XLOC_018900	rna33178	LOC108718059	NC_030733.1	85801220	85831614	2.83298	1.85373	-0.611888	0.0114	0.262669	NEUTRAL	XELAEV_18029626mg	GO:0004998~transferrin receptor activity	GO:0006879~cellular iron ion homeostasis;GO:0033572~transferrin transport	GO:0005886~plasma membrane;GO:0016021~integral component of membrane	Ferroptosis [04216]; Phagosome [04145]; Endocytosis [04144]
TCONS_00009544	XLOC_004768	rna8522	LOC108707915	NC_030726.1	27492607	27534731	2.71487	1.30543	-1.05636	0.01145	0.263158	Down	tbc1d23 XELAEV_18011602mg	NA	NA	NA	NA
TCONS_00052364	XLOC_026874	gene26095	LOC108698299	NC_030738.1	18831837	18833918	0.782391	0.212563	-1.88	0.01145	0.263158	Down	XELAEV_18041766mg	GO:0004190~aspartic-type endopeptidase activity	NA	NA	NA
TCONS_00017080	XLOC_008598	rna14631	krt18.S	NC_030727.1	130329109	130332738	285.174	211.522	-0.43104	0.01145	0.263158	NEUTRAL	XELAEV_18016071mg	GO:0005198~structural molecule activity	NA	GO:0005882~intermediate filament	NA
TCONS_00032941	XLOC_016884	gene17163	LOC108716108	NC_030732.1	36957863	36965760	3.6848	2.01712	-0.869287	0.0115	0.263865	NEUTRAL	eif4a3 ddx48	GO:0003723~RNA binding;GO:0004004~ATP-dependent RNA helicase activity;GO:0005524~ATP binding	GO:0000184~nuclear-transcribed mRNA catabolic process, nonsense-mediated decay;GO:0000381~regulation of alternative mRNA splicing, via spliceosome;GO:0006397~mRNA processing;GO:0006417~regulation of translation;GO:0008380~RNA splicing;GO:0010468~regulation of gene expression;GO:0010501~RNA secondary structure unwinding;GO:0051028~mRNA transport	GO:0005730~nucleolus;GO:0005737~cytoplasm;GO:0016607~nuclear speck;GO:0071013~catalytic step 2 spliceosome	Spliceosome [03040]; mRNA surveillance pathway [03015]; RNA transport [03013]
TCONS_00057669	XLOC_029615	rna51366	LOC108700962	NC_030740.1	18509322	18520579	0.910229	0.518717	-0.811282	0.0115	0.263865	NEUTRAL	XELAEV_18043647mg	GO:0003676~nucleic acid binding	NA	NA	NA
TCONS_00021202	XLOC_010823	rna17632	LOC108711422	NC_030728.1	95686083	95748001	0.931485	2.18467	1.22981	0.0116	0.265938	UP	XELAEV_18018274mg	GO:0003676~nucleic acid binding	NA	NA	NA
TCONS_00019801	XLOC_010098	rna19401	lrch4.L	NC_030728.1	141591022	141619203	0.661727	1.54185	1.22036	0.01165	0.266638	UP	lrch4	NA	NA	GO:0016021~integral component of membrane	NA
TCONS_00039662	XLOC_020323	rna35779	LOC108719138	NC_030734.1	90180208	90318530	1.85291	0.508693	-1.86492	0.01165	0.266638	Down	XELAEV_18031666mg	GO:0003779~actin binding;GO:0004864~protein phosphatase inhibitor activity;GO:0008157~protein phosphatase 1 binding	GO:0031532~actin cytoskeleton reorganization	NA	NA
TCONS_00055087	XLOC_028206	rna49335	LOC108700108	NC_030739.1	57823012	57829069	0.852371	1.85773	1.12399	0.0117	0.266892	UP	NA	NA	NA	NA	NA
TCONS_00004434	XLOC_002169	rna2783	LOC108714670	NC_030724.1	133020653	133057856	10.1498	2.63249	-1.94695	0.0117	0.266892	Down	zcchc6 XELAEV_18006944mg	GO:0003676~nucleic acid binding;GO:0008270~zinc ion binding;GO:0016779~nucleotidyltransferase activity	NA	NA	NA
TCONS_00044417	XLOC_022719	rna39304	ube2d2	NC_030736.1	10331401	10361402	7.95341	11.6241	0.547469	0.0117	0.266892	NEUTRAL	ube2d2-prov XELAEV_18034457mg XELAEV_18036788mg	GO:0005524~ATP binding	NA	NA	Ubiquitin mediated proteolysis [04120]; Protein processing in endoplasmic reticulum [04141]
TCONS_00065575	XLOC_033665	rna57730	trnai-aau	NW_016694811.1	3976859	3976933	146.93			0.0117	0.266892		NA	NA	NA	NA	NA
TCONS_00053856	XLOC_027553	rna47171	ripk3.S	NC_030738.1	101686750	101706017	0.0984747	18.3445	7.54138	0.01175	0.267366	UP	XELAEV_18040312mg	GO:0004674~protein serine/threonine kinase activity;GO:0005524~ATP binding	NA	NA	NOD-like receptor signaling pathway [04621]; Cytosolic DNA-sensing pathway [04623]; Necroptosis [04217]
TCONS_00021539	XLOC_010981	rna18223	sfrp1.L	NC_030728.1	119670141	119687809	6.72626	3.9313	-0.774798	0.01175	0.267366	NEUTRAL	XELAEV_18018658mg	NA	GO:0007275~multicellular organismal development;GO:0016055~Wnt signaling pathway	GO:0005576~extracellular region	Wnt signaling pathway [04310]
TCONS_00023665	XLOC_012180	rna22021	LOC108713247	NC_030729.1	102498243	102508194	4.55786	6.5206	0.516649	0.01175	0.267366	NEUTRAL	msx2 XELAEV_18021422mg	GO:0043565~sequence-specific DNA binding	GO:0006355~regulation of transcription, DNA-templated	GO:0005634~nucleus	NA
TCONS_00022951	XLOC_011852	rna20763	LOC108712888	NC_030729.1	47751375	47827161	1.66568	0.897292	-0.892461	0.0118	0.267838	NEUTRAL	homer2 XELAEV_18020589mg	GO:0004674~protein serine/threonine kinase activity;GO:0005524~ATP binding	NA	NA	FoxO signaling pathway [04068]
TCONS_00023555	XLOC_012121	rna21800	LOC495060	NC_030729.1	90816806	90822780	3.89383	5.80381	0.575811	0.0118	0.267838	NEUTRAL	LOC495060 XELAEV_18021247mg	GO:0004725~protein tyrosine phosphatase activity;GO:0017017~MAP kinase tyrosine/serine/threonine phosphatase activity	NA	NA	MAPK signaling pathway [04010]
TCONS_00057047	XLOC_029250	rna50258	dcaf8.S	NC_030739.1	94945746	94963875	3.39966	5.07573	0.578222	0.0118	0.267838	NEUTRAL	dcaf8 XELAEV_18042819mg	NA	NA	NA	NA
TCONS_00061641	XLOC_031514	rna54260	mprip.L	NC_030740.1	112067095	112177688	0.624102	1.89395	1.60154	0.01185	0.268528	UP	XELAEV_18045579mg	NA	NA	NA	NA
TCONS_00026575	XLOC_013674	rna24468	LOC108714302	NC_030730.1	84522330	84555866	2.73817	1.77514	-0.625278	0.01185	0.268528	NEUTRAL	slc5a9 XELAEV_18023147mg	GO:0022857~transmembrane transporter activity	NA	GO:0016021~integral component of membrane	NA
TCONS_00011452	XLOC_005645	rna11767	LOC108707586	NC_030726.1	171811191	171835882	2.22843	1.32463	-0.750439	0.01195	0.270571	NEUTRAL	XELAEV_18013904mg	NA	NA	GO:0016021~integral component of membrane	NA
TCONS_00029625	XLOC_015240	rna26244	fen1.S	NC_030731.1	6569034	6572175	8.00828	5.30849	-0.593191	0.012	0.271255	NEUTRAL	fen1-b	GO:0003677~DNA binding;GO:0004527~exonuclease activity;GO:0017108~5'-flap endonuclease activity;GO:0046872~metal ion binding	GO:0006260~DNA replication;GO:0006284~base-excision repair	GO:0005634~nucleus;GO:0005654~nucleoplasm;GO:0005730~nucleolus;GO:0005739~mitochondrion	Base excision repair [03410]; Non-homologous end-joining [03450]; DNA replication [03030]
TCONS_00055571	XLOC_028490	rna50252	casq1.L	NC_030739.1	94827709	94883949	37.019	27.154	-0.447104	0.012	0.271255	NEUTRAL	XELAEV_18042817mg	GO:0005509~calcium ion binding	NA	NA	NA
TCONS_00005491	XLOC_002670	rna4578	rab27b.L	NC_030724.1	207828629	207964132	13.275	9.27227	-0.517713	0.01205	0.271938	NEUTRAL	rab27b MGC80016 XELAEV_18008427mg	GO:0003924~GTPase activity;GO:0005525~GTP binding	NA	NA	NA
TCONS_00036759	XLOC_018851	rna32975	col9a1-b	NC_030733.1	74888692	74961041	11.0494	7.90527	-0.483087	0.01205	0.271938	NEUTRAL	LOC398560	NA	NA	NA	Focal adhesion [04510]; ECM-receptor interaction [04512]
TCONS_00019425	XLOC_009805	rna18755	LOC108711695	NC_030728.1	130117001	130252325	1.48749	0.538838	-1.46496	0.0121	0.272842	Down	XELAEV_18018993mg	GO:0005201~extracellular matrix structural constituent	NA	NA	NA
TCONS_00002121	XLOC_001025	rna3407	LOC108716023	NC_030724.1	151882117	151943694	0.629576	1.86152	1.56403	0.01215	0.273744	UP	XELAEV_18007587mg	NA	GO:0035556~intracellular signal transduction	GO:0005622~intracellular	mTOR signaling pathway [04150]
TCONS_00061499	XLOC_031456	rna54055	LOC108701625	NC_030740.1	105494345	105552449	0.585917	1.82631	1.64017	0.0122	0.27442	UP	rab11fip3 XELAEV_18045433mg	GO:0005509~calcium ion binding;GO:0017137~Rab GTPase binding;GO:0030306~ADP-ribosylation factor binding	GO:0000910~cytokinesis;GO:0032456~endocytic recycling	GO:0005622~intracellular	Endocytosis [04144]
TCONS_00069692	XLOC_036134	rna61534	LOC108705672	NW_016695115.1	12629	13419	20.0798	13.4621	-0.576847	0.0122	0.27442	NEUTRAL	NA	GO:0003677~DNA binding;GO:0046982~protein heterodimerization activity	NA	GO:0000786~nucleosome;GO:0005654~nucleoplasm	NA
TCONS_00045582	XLOC_023268	rna41301	sult2b1.L	NC_030736.1	100191003	100216899	0.772539	1.57565	1.02827	0.01225	0.274644	UP	sult2b1 LOC100036899 XELAEV_18035932mg	GO:0008146~sulfotransferase activity	NA	NA	NA
TCONS_00015021	XLOC_007520	rna14306	LOC108709816	NC_030727.1	118758756	118811615	1.05669	0.516038	-1.034	0.01225	0.274644	Down	XELAEV_18015826mg	GO:0005102~receptor binding	GO:0007275~multicellular organismal development;GO:0016055~Wnt signaling pathway	GO:0005578~proteinaceous extracellular matrix	Wnt signaling pathway [04310]; Melanogenesis [04916]; mTOR signaling pathway [04150]
TCONS_00013322	XLOC_006585	rna11126	ddit3.L	NC_030726.1	142070426	142080334	0.801612	1.57667	0.975908	0.01225	0.274644	NEUTRAL	ddit3 gadd153 XELAEV_18013440mg	GO:0003700~sequence-specific DNA binding transcription factor activity	NA	NA	Protein processing in endoplasmic reticulum [04141]; Apoptosis [04210]; MAPK signaling pathway [04010]
TCONS_00031887	XLOC_016355	rna27510	tlp19	NC_030731.1	70345078	70356497	7.14445	4.91073	-0.540885	0.01225	0.274644	NEUTRAL	NA	NA	GO:0045454~cell redox homeostasis	GO:0005623~cell;GO:0016021~integral component of membrane	NA
TCONS_00052671	XLOC_027025	rna45201	LOC108698469	NC_030738.1	44231676	44304425	0.635323	2.033	1.67805	0.0123	0.275315	UP	XELAEV_18038956mg	GO:0046872~metal ion binding;GO:0051015~actin filament binding	NA	GO:0015629~actin cytoskeleton	NA
TCONS_00014793	XLOC_007390	rna13864	LOC108709694	NC_030727.1	92095956	92241797	0.838289	1.56911	0.904428	0.0123	0.275315	NEUTRAL	st6gal2 XELAEV_18015498mg	GO:0008373~sialyltransferase activity	GO:0006486~protein glycosylation	GO:0016021~integral component of membrane	NA
TCONS_00024138	XLOC_012427	rna20137	LOC108712681	NC_030729.1	21361246	21399103	1.24803	0.477801	-1.38517	0.0124	0.277327	Down	XELAEV_18020154mg	GO:0018024~histone-lysine N-methyltransferase activity;GO:0046872~metal ion binding	NA	GO:0005634~nucleus	NA
TCONS_00015530	XLOC_007819	rna12058	LOC108709172	NC_030727.1	5089645	5106785	4.2728	1.8607	-1.19934	0.01245	0.277993	Down	nufip2 XELAEV_18014169mg	GO:0003723~RNA binding	NA	NA	NA
TCONS_00050355	XLOC_025803	rna44888	cdx4.L	NC_030738.1	24752666	24759003	3.89769	5.91412	0.601545	0.01245	0.277993	NEUTRAL	XELAEV_18038743mg	GO:0043565~sequence-specific DNA binding	GO:0006355~regulation of transcription, DNA-templated;GO:0007275~multicellular organismal development	GO:0005634~nucleus	NA
TCONS_00063749	XLOC_032676	rna55066	sall4b	NC_030741.1	10338982	10350684	7.28492	11.6886	0.682113	0.0125	0.278882	NEUTRAL	sall4 Xsal-3	GO:0003676~nucleic acid binding	NA	NA	NA
TCONS_00067597	XLOC_034846	rna59679	LOC108704579	NW_016694830.1	812069	960153	0.52133	2.12006	2.02384	0.01255	0.279543	UP	XELAEV_18019880mg	GO:0004674~protein serine/threonine kinase activity;GO:0005524~ATP binding	NA	NA	NA
TCONS_00012539	XLOC_006204	rna9768	cited4.L	NC_030726.1	81146729	81155550	5.17991	7.61065	0.555094	0.01255	0.279543	NEUTRAL	cited4 XELAEV_18012490mg	NA	GO:0006355~regulation of transcription, DNA-templated	GO:0005634~nucleus	NA
TCONS_00059087	XLOC_030299	rna53885	LOC108702057	NC_030740.1	99986435	99990360	2.92053	0.953026	-1.61564	0.0126	0.279749	Down	XELAEV_18045300mg	GO:0005509~calcium ion binding	NA	NA	NA
TCONS_00034259	XLOC_017523	rna31645	LOC108717269	NC_030732.1	155509375	155526707	12.4855	8.83077	-0.499645	0.0126	0.279749	NEUTRAL	XELAEV_18028316mg	GO:0016747~transferase activity, transferring acyl groups other than amino-acyl groups	GO:0008152~metabolic process	NA	NA
TCONS_00043053	XLOC_022008	rna38895	hsf1.L	NC_030735.1	127308567	127332624	2.68954	1.46241	-0.879016	0.0126	0.279749	NEUTRAL	hsf1 MGC99052	GO:0003700~sequence-specific DNA binding transcription factor activity;GO:0043565~sequence-specific DNA binding	NA	GO:0005634~nucleus	NA
TCONS_00064276	XLOC_032931	rna56038	LOC108702881	NC_030741.1	41283291	41308971	0.477243	0.895681	0.90826	0.0126	0.279749	NEUTRAL	XELAEV_18046911mg	NA	NA	NA	NA
TCONS_00002359	XLOC_001126	rna3802	LOC108716941	NC_030724.1	164419328	164438662	1.22479	2.2887	0.901987	0.0127	0.281286	NEUTRAL	XELAEV_18007865mg	NA	NA	NA	NA
TCONS_00016087	XLOC_008130	rna12994	btg2.S	NC_030727.1	55722172	55724083	48.3504	67.0965	0.47271	0.0127	0.281286	NEUTRAL	btg2 Btg2 XELAEV_18014874mg	NA	GO:0008285~negative regulation of cell proliferation	NA	RNA degradation [03018]
TCONS_00064828	XLOC_033196	rna56980	LOC108703127	NC_030741.1	84667699	84672740	9.65515	5.25917	-0.876463	0.0127	0.281286	NEUTRAL	nudt1 XELAEV_18047548mg	GO:0008413~8-oxo-7,8-dihydroguanosine triphosphate pyrophosphatase activity	GO:0006281~DNA repair	NA	NA
TCONS_00031676	XLOC_016245	rna27134	LOC108715466	NC_030731.1	49648125	49671137	0.393863	1.06047	1.42893	0.01275	0.281711	UP	calb2 XELAEV_18024999mg	GO:0005509~calcium ion binding	NA	NA	NA
TCONS_00026051	XLOC_013400	rna23454	adcy7.L	NC_030730.1	36827949	36982722	0.883279	0.35065	-1.33283	0.01275	0.281711	Down	adcy7 LOC100127741	GO:0004016~adenylate cyclase activity;GO:0005524~ATP binding	GO:0035556~intracellular signal transduction	GO:0005622~intracellular;GO:0005886~plasma membrane;GO:0016021~integral component of membrane	Oocyte meiosis [04114]; Progesterone-mediated oocyte maturation [04914]; Adrenergic signaling in cardiomyocytes [04261]; Melanogenesis [04916]; GnRH signaling pathway [04912]; Vascular smooth muscle contraction [04270]; Calcium signaling pathway [04020]; Gap junction [04540]; Apelin signaling pathway [04371]
TCONS_00047067	XLOC_024028	rna40774	ncam1.L	NC_030736.1	80084618	80235733	6.30515	4.35361	-0.534318	0.01275	0.281711	NEUTRAL	ncam1 XELAEV_18035552mg	NA	GO:0007155~cell adhesion	GO:0016021~integral component of membrane	Cell adhesion molecules (CAMs) [04514]
TCONS_00010594	XLOC_005240	rna10310	lgals9c.S	NC_030726.1	103143861	103156963	0.215285	0.855273	1.99014	0.0128	0.282361	UP	XELAEV_18012856mg	GO:0030246~carbohydrate binding	NA	NA	NA
TCONS_00018513	XLOC_009345	rna17137	LOC108711268	NC_030728.1	80372757	80383279	0.491417	1.37262	1.48191	0.0128	0.282361	UP	XELAEV_18017961mg	NA	NA	NA	NA
TCONS_00032583	XLOC_016692	rna28723	LOC108716410	NC_030732.1	2075850	2091153	0.44826	1.09591	1.28972	0.0129	0.283655	UP	clhc1 XELAEV_18026088mg	NA	NA	NA	NA
TCONS_00037064	XLOC_018999	rna33503	LOC100037162	NC_030733.1	106435208	106452764	0.30046	1.16346	1.95318	0.0129	0.283655	UP	LOC100037162 XELAEV_18029871mg	NA	NA	NA	NA
TCONS_00062653	XLOC_032055	rna56020	LOC108702872	NC_030741.1	40770817	40847515	0.364587	0.78348	1.10364	0.0129	0.283655	UP	dpp10 XELAEV_18046896mg	GO:0008236~serine-type peptidase activity	NA	GO:0016021~integral component of membrane	NA
TCONS_00040864	XLOC_020907	rna35094	LOC108718941	NC_030734.1	48193833	48211603	6.71156	9.70847	0.532596	0.0129	0.283655	NEUTRAL	cmtm6 XELAEV_18031090mg	NA	NA	GO:0016021~integral component of membrane	NA
TCONS_00040513	XLOC_020746	rna34485	LOC108718730	NC_030734.1	10731144	10905828	3.13921	4.26133	0.440904	0.0131	0.287822	NEUTRAL	XELAEV_18030660mg	GO:0042800~histone methyltransferase activity (H3-K4 specific);GO:0046872~metal ion binding	GO:0006355~regulation of transcription, DNA-templated	GO:0044666~MLL3/4 complex	NA
TCONS_00067297	XLOC_034673	rna59404	il6st.S	NW_016694824.1	146933	193603	1.59886	3.37861	1.07939	0.0132	0.289788	UP	NA	GO:0004896~cytokine receptor activity	NA	GO:0016021~integral component of membrane	Cytokine-cytokine receptor interaction [04060]
TCONS_00025291	XLOC_013001	rna22184	fchsd1.S	NC_030729.1	117447897	117526149	1.11108	1.89849	0.772883	0.01325	0.290653	NEUTRAL	fchsd1 XELAEV_18021564mg	NA	NA	NA	NA
TCONS_00050679	XLOC_025989	rna45546	c2.L	NC_030738.1	52087158	52109056	0.579664	1.17961	1.02502	0.0133	0.291052	UP	XELAEV_18039172mg	GO:0004252~serine-type endopeptidase activity	GO:0006958~complement activation, classical pathway	GO:0005576~extracellular region	NA
TCONS_00040731	XLOC_020839	rna34879	sostdc1-b	NC_030734.1	34915626	34920416	1.53279	0.734319	-1.06168	0.0133	0.291052	Down	sostdc1 XELAEV_18030924mg	NA	NA	GO:0005615~extracellular space	NA
TCONS_00065262	XLOC_033454	rna57650	LOC108703493	NW_016694811.1	2336616	2378493	5.79685	8.2903	0.516156	0.0133	0.291052	NEUTRAL	XELAEV_18019108mg	NA	NA	NA	NA
TCONS_00027639	XLOC_014228	rna22749	LOC100158366	NC_030730.1	16113649	16135882	116.117	40.808	-1.50866	0.01335	0.291913	Down	LOC100158366	NA	GO:0006942~regulation of striated muscle contraction	GO:0005861~troponin complex	NA
TCONS_00018275	XLOC_009245	rna16714	MGC84197	NC_030728.1	65135369	65191479	3.32973	1.4524	-1.19697	0.01345	0.292468	Down	MGC84197 XELAEV_18017712mg	GO:0003951~NAD+ kinase activity	NA	NA	NA
TCONS_00003672	XLOC_001784	rna1275	mob1b.L	NC_030724.1	73231342	73280018	1.14025	1.66808	0.548847	0.01345	0.292468	NEUTRAL	mob1b LOC443567 XELAEV_18005794mg	GO:0016301~kinase activity	NA	NA	NA
TCONS_00018002	XLOC_009117	rna16232	LOC108711034	NC_030728.1	43113132	43151309	2.33596	3.4271	0.55297	0.0134	0.292468	NEUTRAL	washc4 XELAEV_18017405mg	NA	NA	GO:0071203~WASH complex	Endocytosis [04144]
TCONS_00040618	XLOC_020787	rna34679	LOC108718798	NC_030734.1	23363166	23376196	3.65309	2.03102	-0.846914	0.01345	0.292468	NEUTRAL	msrb2 XELAEV_18030782mg	GO:0033743~peptide-methionine (R)-S-oxide reductase activity	GO:0006979~response to oxidative stress;GO:0030091~protein repair	NA	NA
TCONS_00042874	XLOC_021910	gene22469	LOC108695341	NC_030735.1	101402614	101403017	57.0665	38.0071	-0.586376	0.01345	0.292468	NEUTRAL	XELAEV_18006476mg	GO:0003735~structural constituent of ribosome	GO:0006412~translation	GO:0005840~ribosome;GO:0016021~integral component of membrane	Ribosome [03010]
TCONS_00049558	XLOC_025369	rna43330	LOC108697692	NC_030737.1	67794087	67796450	3.0055	4.92245	0.711771	0.0134	0.292468	NEUTRAL	hes3.3 XELAEV_18037600mg	GO:0003677~DNA binding;GO:0046983~protein dimerization activity	GO:0006351~transcription, DNA-templated;GO:0006355~regulation of transcription, DNA-templated	GO:0005634~nucleus	Notch signaling pathway [04330]
TCONS_00065001	XLOC_033273	rna57225	slc9a3r2.S	NC_030741.1	96376692	96463368	1.44039	2.10703	0.548748	0.01345	0.292468	NEUTRAL	slc9a3r2 nherf-2 XELAEV_18047745mg	GO:0016301~kinase activity;GO:0032947~protein complex scaffold	NA	GO:0012505~endomembrane system;GO:0016020~membrane	NA
TCONS_00051149	XLOC_026216	rna46411	zfyve21.L	NC_030738.1	75029206	75046920	1.78604	3.7444	1.06797	0.01355	0.293712	UP	zfyve21	GO:0046872~metal ion binding	NA	NA	NA
TCONS_00011425	XLOC_005622	rna11708	cwc15.L	NC_030726.1	167256535	167267729	21.8025	14.9967	-0.539848	0.01355	0.293712	NEUTRAL	cwc15-b	GO:0003723~RNA binding	GO:0000398~mRNA splicing, via spliceosome	GO:0005634~nucleus;GO:0005681~spliceosomal complex	Spliceosome [03040]
TCONS_00041087	XLOC_021018	rna35492	dnah5.S	NC_030734.1	69826749	70079680	1.13507	1.79814	0.663727	0.01355	0.293712	NEUTRAL	dnah5 XELAEV_18031383mg	GO:0003777~microtubule motor activity;GO:0005524~ATP binding;GO:0016887~ATPase activity	GO:0007018~microtubule-based movement	GO:0030286~dynein complex	NA
TCONS_00069114	XLOC_035736	rna61026	LOC108705315	NW_016694882.1	30169	35052	28.4574	38.6008	0.439827	0.01355	0.293712	NEUTRAL	XELAEV_180274491mg	GO:0005509~calcium ion binding	GO:0007160~cell-matrix adhesion	GO:0016021~integral component of membrane	NA
TCONS_00000215	XLOC_000104	rna240	LOC108719549	NC_030724.1	14208558	14246670	0.740965	1.32715	0.840857	0.0136	0.294331	NEUTRAL	XELAEV_18005052mg	GO:0005070~SH3/SH2 adaptor activity	GO:0007165~signal transduction	NA	NA
TCONS_00019419	XLOC_009800	rna18746	LOC108711694	NC_030728.1	129978926	129996696	1.55031	0.785098	-0.981615	0.0136	0.294331	NEUTRAL	angptl6 XELAEV_18018990mg	NA	NA	NA	NA
TCONS_00010928	XLOC_005388	rna10853	lacc1.L	NC_030726.1	133954406	133984146	1.24368	2.64305	1.08759	0.01365	0.294715	UP	XELAEV_18013253mg	NA	NA	NA	NA
TCONS_00025161	XLOC_012930	rna21948	LOC108713229	NC_030729.1	98625273	98663325	2.12806	0.975607	-1.12517	0.01365	0.294715	Down	XELAEV_18021364mg	GO:0004396~hexokinase activity;GO:0005524~ATP binding;GO:0005536~glucose binding	GO:0001678~cellular glucose homeostasis;GO:0006096~glycolytic process	GO:0005623~cell	Insulin signaling pathway [04910]
TCONS_00046030	XLOC_023538	rna38959	LOC108695974	NC_030736.1	132532	152179	3.09287	0.545255	-2.50394	0.01365	0.294715	Down	trpv6 XELAEV_18034154mg	GO:0005262~calcium channel activity	NA	GO:0016021~integral component of membrane	NA
TCONS_00004491	XLOC_002185	rna2851	LOC108714852	NC_030724.1	136085174	136167414	3.26082	2.20795	-0.562525	0.0137	0.295562	NEUTRAL	XELAEV_18006990mg	NA	NA	GO:0016021~integral component of membrane	NA
TCONS_00041506	XLOC_021241	rna36287	LOC108719270	NC_030734.1	118805940	118818412	1.69643	0.784938	-1.11185	0.01375	0.296408	Down	ttpa XELAEV_18032063mg	NA	NA	NA	NA
TCONS_00009518	XLOC_004754	rna8468	LOC108707895	NC_030726.1	20783474	20876141	1.46752	4.14509	1.49803	0.01385	0.297163	UP	pros1 XELAEV_18011558mg	GO:0005509~calcium ion binding	GO:0030195~negative regulation of blood coagulation	GO:0005576~extracellular region	NA
TCONS_00011476	XLOC_005669	rna11835	LOC108708786	NC_030726.1	173904581	173931529	0.310375	1.9294	2.63607	0.0138	0.297163	UP	XELAEV_18013983mg	GO:0019904~protein domain specific binding	NA	NA	NA
TCONS_00000582	XLOC_000285	rna893	fbxw7.L	NC_030724.1	48523729	48670577	4.81054	2.79472	-0.783496	0.01385	0.297163	NEUTRAL	XELAEV_18005488mg	NA	NA	NA	Ubiquitin mediated proteolysis [04120]
TCONS_00002744	XLOC_001313	rna4461	skp2.L	NC_030724.1	202249123	202266983	3.26969	1.75268	-0.899591	0.01385	0.297163	NEUTRAL	XELAEV_18008360mg	NA	NA	NA	mTOR signaling pathway [04150]; Cell cycle [04110]; Ubiquitin mediated proteolysis [04120]; FoxO signaling pathway [04068]; Herpes simplex infection [05168]
TCONS_00041646	XLOC_021316	rna36545	LOC108719354	NC_030734.1	130560119	130587184	12.8093	22.1744	0.791707	0.01385	0.297163	NEUTRAL	mtdh LOC446286	NA	GO:0043066~negative regulation of apoptotic process;GO:0043123~positive regulation of I-kappaB kinase/NF-kappaB signaling;GO:0045766~positive regulation of angiogenesis	GO:0016021~integral component of membrane	NA
TCONS_00067663	XLOC_034877	rna59716	LOC108704589	NW_016694831.1	1327279	1366321	2.05885	1.16689	-0.819175	0.01385	0.297163	NEUTRAL	arhgef3.2 XENTR_v90029070mg	GO:0005089~Rho guanyl-nucleotide exchange factor activity	GO:0035023~regulation of Rho protein signal transduction;GO:0035556~intracellular signal transduction	GO:0005622~intracellular	NA
TCONS_00069565	XLOC_036026	rna61427	alas2.S	NW_016694963.1	67000	73554	3.37409	1.59108	-1.0845	0.0139	0.29777	Down	alas2 MGC82115	GO:0003870~5-aminolevulinate synthase activity;GO:0030170~pyridoxal phosphate binding	GO:0006782~protoporphyrinogen IX biosynthetic process	GO:0005759~mitochondrial matrix	PATHWAY: Porphyrin-containing compound metabolism; protoporphyrin-IX biosynthesis; 5-aminolevulinate from glycine: step 1/1. {ECO:0000256|RuleBase:RU910713}.
TCONS_00011042	XLOC_005442	rna11129	LOC108708588	NC_030726.1	142091337	142119907	1.87165	1.2396	-0.594432	0.0139	0.29777	NEUTRAL	mbd6 XELAEV_18013441mg	GO:0003677~DNA binding	NA	GO:0005634~nucleus	NA
TCONS_00062873	XLOC_032162	rna56367	LOC108702967	NC_030741.1	56335170	56376436	0.232959	9.9299	5.41363	0.014	0.298979	UP	tank XELAEV_18047129mg	NA	NA	NA	RIG-I-like receptor signaling pathway [04622]; NOD-like receptor signaling pathway [04621]
TCONS_00031457	XLOC_016133	rna26786	LOC108715336	NC_030731.1	24044474	24048262	2.4208	0.571261	-2.08326	0.014	0.298979	Down	irx3 XELAEV_18024688mg	GO:0043565~sequence-specific DNA binding	GO:0006355~regulation of transcription, DNA-templated	GO:0005634~nucleus	NA
TCONS_00030574	XLOC_015710	rna27993	LOC108715740	NC_030731.1	90758123	90861348	0.577035	0.944425	0.710777	0.014	0.298979	NEUTRAL	XELAEV_18025597mg	NA	NA	NA	NA
TCONS_00055835	XLOC_028642	rna48131	adssl1.S	NC_030739.1	9924113	9949471	11.2455	7.84505	-0.519499	0.014	0.298979	NEUTRAL	adssl1-b adss1-b	GO:0004019~adenylosuccinate synthase activity;GO:0005525~GTP binding;GO:0046872~metal ion binding	GO:0044208~'de novo' AMP biosynthetic process	GO:0005737~cytoplasm	PATHWAY: Purine metabolism; AMP biosynthesis via de novo pathway; AMP from IMP: step 1/2. {ECO:0000255|HAMAP-Rule:MF_03126}.
TCONS_00046212	XLOC_023653	rna39310	LOC108696075	NC_030736.1	10787297	10812425	0.254128	0.776861	1.6121	0.01405	0.299348	UP	XELAEV_18034464mg	NA	NA	NA	NA
TCONS_00037521	XLOC_019268	rna32135	cox7a2l.L	NC_030733.1	19384474	19394238	15.2655	10.5956	-0.526812	0.01405	0.299348	NEUTRAL	cox7a2l MGC132390	GO:0004129~cytochrome-c oxidase activity	NA	GO:0005746~mitochondrial respiratory chain;GO:0016021~integral component of membrane	Cardiac muscle contraction [04260]
TCONS_00057973	XLOC_029772	rna51902	LOC108701107	NC_030740.1	36318474	36331352	4.3904	2.98521	-0.556519	0.01405	0.299348	NEUTRAL	XELAEV_18044036mg	NA	NA	GO:0016021~integral component of membrane	NA
TCONS_00007981	XLOC_003976	rna5655	LOC108706736	NC_030725.1	61872471	61938559	0.278571	1.33176	2.25722	0.0141	0.30018	UP	XELAEV_18009414mg	GO:0003677~DNA binding;GO:0003700~sequence-specific DNA binding transcription factor activity	GO:0006357~regulation of transcription from RNA polymerase II promoter;GO:0007165~signal transduction	GO:0005634~nucleus;GO:0005737~cytoplasm	Cytosolic DNA-sensing pathway [04623]; Toll-like receptor signaling pathway [04620]; NOD-like receptor signaling pathway [04621]; RIG-I-like receptor signaling pathway [04622]; Apoptosis [04210]; Cellular senescence [04218]; Salmonella infection [05132]; MAPK signaling pathway [04010]; Herpes simplex infection [05168]; Adipocytokine signaling pathway [04920]; AGE-RAGE signaling pathway in diabeti…
TCONS_00040881	XLOC_020915	rna35115	LOC108718948	NC_030734.1	49030295	49079975	3.96608	2.72497	-0.541474	0.01415	0.301011	NEUTRAL	snrk XELAEV_18031105mg	GO:0004672~protein kinase activity;GO:0005524~ATP binding	NA	NA	NA
TCONS_00038360	XLOC_019678	rna33594	LOC108718188	NC_030733.1	108780677	108785494	5.72975	2.62632	-1.12543	0.01425	0.302435	Down	XELAEV_18029930mg	GO:0003677~DNA binding;GO:0046983~protein dimerization activity	GO:0006351~transcription, DNA-templated;GO:0006355~regulation of transcription, DNA-templated	GO:0005634~nucleus	NA
TCONS_00053382	XLOC_027330	rna46351	LOC108698781	NC_030738.1	73845969	73857246	2.70222	4.12259	0.609405	0.01425	0.302435	NEUTRAL	XELAEV_18039699mg	GO:0005524~ATP binding;GO:0051082~unfolded protein binding	GO:0006457~protein folding;GO:0006950~response to stress	NA	Progesterone-mediated oocyte maturation [04914]; Protein processing in endoplasmic reticulum [04141]; NOD-like receptor signaling pathway [04621]; Necroptosis [04217]
TCONS_00062376	XLOC_031917	rna55556	MGC81734	NC_030741.1	28096007	28104034	1.90137	2.88904	0.603552	0.01425	0.302435	NEUTRAL	tgif2 MGC81734 XELAEV_18046590mg	GO:0003677~DNA binding	GO:0006355~regulation of transcription, DNA-templated	GO:0005634~nucleus	TGF-beta signaling pathway [04350]
TCONS_00036253	XLOC_018600	rna32107	LOC108717721	NC_030733.1	17748415	17752236	47.0763	32.1807	-0.548806	0.0143	0.303262	NEUTRAL	XELAEV_18028708mg	NA	NA	GO:0005761~mitochondrial ribosome	NA
TCONS_00043548	XLOC_022263	rna37830	rny4	NC_030735.1	45996807	45996895	986.336	384.686	-1.3584	0.01435	0.303852	Down	NA	NA	NA	NA	NA
TCONS_00040124	XLOC_020540	rna36557	LOC108719358	NC_030734.1	131390470	131414974	0.968465	1.48544	0.617119	0.01435	0.303852	NEUTRAL	XELAEV_18032240mg	GO:0008083~growth factor activity	NA	GO:0005576~extracellular region	TGF-beta signaling pathway [04350]
TCONS_00013886	XLOC_006918	rna12182	LOC108709210	NC_030727.1	14893671	14970411	0.181994	2.95663	4.02199	0.0144	0.304441	UP	XELAEV_18014257mg	NA	NA	NA	NA
TCONS_00032057	XLOC_016432	rna27794	pbx1.S	NC_030731.1	81088792	81184979	5.77378	3.73744	-0.627467	0.0144	0.304441	NEUTRAL	pbx1 pbx1b	GO:0003700~sequence-specific DNA binding transcription factor activity;GO:0043565~sequence-specific DNA binding	GO:0006351~transcription, DNA-templated;GO:0007399~nervous system development;GO:0014036~neural crest cell fate specification;GO:0045893~positive regulation of transcription, DNA-templated;GO:0045944~positive regulation of transcription from RNA polymerase II promoter;GO:0072001~renal system development	GO:0005634~nucleus;GO:0005667~transcription factor complex;GO:0030496~midbody	NA
TCONS_00017157	XLOC_008646	rna14823	LOC108709968	NC_030727.1	139935574	139994031	3.28296	1.89577	-0.792215	0.01455	0.306668	NEUTRAL	tnfrsf19 XELAEV_18016227mg	NA	NA	GO:0016021~integral component of membrane	Cytokine-cytokine receptor interaction [04060]
TCONS_00027479	XLOC_014152	rna22486	LOC108713758	NC_030730.1	7854603	7889293	1.1466	1.94862	0.765087	0.01455	0.306668	NEUTRAL	trim44	GO:0008270~zinc ion binding	NA	GO:0005622~intracellular	NA
TCONS_00056075	XLOC_028770	rna48610	LOC100158351	NC_030739.1	28013705	28160988	3.28427	2.03813	-0.688322	0.01455	0.306668	NEUTRAL	XELAEV_18041498mg	NA	NA	NA	NA
TCONS_00063081	XLOC_032269	rna56753	LOC108703069	NC_030741.1	74514456	74552069	1.79175	2.73178	0.608477	0.01455	0.306668	NEUTRAL	XELAEV_18047394mg	NA	GO:0045132~meiotic chromosome segregation	GO:0000775~chromosome, centromeric region;GO:0005634~nucleus	NA
TCONS_00012903	XLOC_006392	rna10422	LOC108708396	NC_030726.1	108586944	108595377	16.9286	10.0434	-0.753212	0.0146	0.307485	NEUTRAL	XELAEV_18012930mg	NA	GO:0007605~sensory perception of sound	NA	NA
TCONS_00014220	XLOC_007117	rna12904	mdm4.S	NC_030727.1	52849944	52952012	3.06633	5.03583	0.715716	0.01465	0.308065	NEUTRAL	mdm4 mdmx	GO:0046872~metal ion binding	GO:0043066~negative regulation of apoptotic process;GO:0071157~negative regulation of cell cycle arrest	GO:0005634~nucleus	p53 signaling pathway [04115]
TCONS_00047580	XLOC_024341	rna41771	LOC108696838	NC_030736.1	119093275	119102802	0.495594	0.984155	0.989727	0.01465	0.308065	NEUTRAL	XELAEV_18036359mg	NA	NA	GO:0016021~integral component of membrane	NA
TCONS_00063215	XLOC_032341	rna56991	LOC108703131	NC_030741.1	86066222	86115064	0.691708	1.43239	1.05019	0.01475	0.30922	UP	micall2 XELAEV_18047556mg	GO:0017137~Rab GTPase binding;GO:0046872~metal ion binding	GO:0032456~endocytic recycling	GO:0005622~intracellular	Tight junction [04530]
TCONS_00007774	XLOC_003869	rna5299	LOC108706622	NC_030725.1	34372905	34689790	1.42528	0.391376	-1.86462	0.01475	0.30922	Down	XELAEV_18009144mg	GO:0005509~calcium ion binding	GO:0007165~signal transduction;GO:0097264~self proteolysis	GO:0005887~integral component of plasma membrane	NA
TCONS_00039316	XLOC_020172	rna35214	ezh2.L	NC_030734.1	52968973	53022088	17.942	12.2584	-0.549564	0.01475	0.30922	NEUTRAL	ezh2 XELAEV_18031168mg	GO:0018024~histone-lysine N-methyltransferase activity	NA	NA	NA
TCONS_00059095	XLOC_030307	rna53893	LOC108701584	NC_030740.1	100085014	100090669	9.98717	6.94676	-0.523736	0.01475	0.30922	NEUTRAL	XELAEV_18045308mg	GO:0005509~calcium ion binding	NA	NA	NA
TCONS_00026599	XLOC_013682	rna24510	osbpl9.L	NC_030730.1	86231089	86306542	2.22725	0.844433	-1.39921	0.0148	0.309323	Down	osbpl9 XELAEV_18023169mg	NA	GO:0006869~lipid transport	NA	NA
TCONS_00002525	XLOC_001199	rna4098	LOC108717444	NC_030724.1	181131263	181144368	5.62238	8.35734	0.571864	0.0148	0.309323	NEUTRAL	arrdc3 XELAEV_18008077mg	NA	GO:0007165~signal transduction	NA	NA
TCONS_00015231	XLOC_007638	rna14708	LOC108709932	NC_030727.1	133156952	133200875	4.49822	6.53559	0.538964	0.0148	0.309323	NEUTRAL	foxo1 XELAEV_18016137mg	GO:0003700~sequence-specific DNA binding transcription factor activity;GO:0043565~sequence-specific DNA binding	GO:0006351~transcription, DNA-templated	GO:0005634~nucleus	Cellular senescence [04218]; Insulin signaling pathway [04910]; AGE-RAGE signaling pathway in diabetic complications [04933]; FoxO signaling pathway [04068]
TCONS_00059091	XLOC_030303	rna53889	LOC108701581	NC_030740.1	100050373	100053642	93.5471	68.1232	-0.457547	0.0148	0.309323	NEUTRAL	ocm.2 XELAEV_18045306mg	GO:0005509~calcium ion binding	NA	NA	NA
TCONS_00070478	XLOC_036891	rna62285	LOC108706287	NW_016745629.1	97	381	875.577	624.981	-0.486421	0.01485	0.310132	NEUTRAL	NA	GO:0003777~microtubule motor activity;GO:0005524~ATP binding;GO:0008017~microtubule binding;GO:0051015~actin filament binding	GO:0007018~microtubule-based movement	GO:0016459~myosin complex	Tight junction [04530]
TCONS_00031512	XLOC_016170	rna26911	cdh11.S	NC_030731.1	37311403	37392635	7.88613	5.60561	-0.492447	0.0149	0.31094	NEUTRAL	cdh11 Xcad-11 XELAEV_18024836mg	GO:0005509~calcium ion binding	GO:0007156~homophilic cell adhesion via plasma membrane adhesion molecules	GO:0005886~plasma membrane;GO:0016021~integral component of membrane	NA
TCONS_00019446	XLOC_009821	rna18791	atg4d.L	NC_030728.1	131385853	131411012	2.15137	3.91768	0.864743	0.01495	0.311746	NEUTRAL	atg4d XELAEV_18019019mg	GO:0008234~cysteine-type peptidase activity	GO:0006914~autophagy;GO:0015031~protein transport	GO:0005737~cytoplasm	Autophagy - other eukaryotes [04136]; Autophagy - animal [04140]
TCONS_00007281	XLOC_003583	rna7612	LOC108707256	NC_030725.1	155472247	155616097	0.438079	0.984329	1.16795	0.015	0.312314	UP	XELAEV_18010879mg	GO:0005089~Rho guanyl-nucleotide exchange factor activity;GO:0046872~metal ion binding	GO:0035023~regulation of Rho protein signal transduction;GO:0035556~intracellular signal transduction	GO:0005622~intracellular	NA
TCONS_00059190	XLOC_030368	rna54102	LOC108701638	NC_030740.1	106362321	106463291	1.98698	1.09354	-0.861572	0.015	0.312314	NEUTRAL	vasn XELAEV_18045457mg	NA	NA	GO:0016021~integral component of membrane	NA
TCONS_00001505	XLOC_000742	rna2425	ptgr1.1.S	NC_030724.1	112838649	112845072	3.13843	1.57617	-0.993623	0.01505	0.312407	NEUTRAL	ptgr1.1 LOC495998 XELAEV_18006686mg	GO:0032440~2-alkenal reductase [NAD(P)] activity;GO:0047522~15-oxoprostaglandin 13-oxidase activity	NA	GO:0005737~cytoplasm	NA
TCONS_00011091	XLOC_005472	rna11233	col2a1.L	NC_030726.1	145563001	145611847	66.3545	49.8127	-0.413682	0.01505	0.312407	NEUTRAL	XELAEV_18013523mg	GO:0005201~extracellular matrix structural constituent	NA	NA	ECM-receptor interaction [04512]; Focal adhesion [04510]
TCONS_00028493	XLOC_014668	rna24284	c8a.L	NC_030730.1	76933591	76947397	11.754	16.2122	0.463931	0.01505	0.312407	NEUTRAL	XELAEV_18023030mg	NA	GO:0006956~complement activation	GO:0005579~membrane attack complex	NA
TCONS_00046564	XLOC_023824	rna39900	LOC108696248	NC_030736.1	39484280	39548929	7.30978	4.65564	-0.65085	0.01505	0.312407	NEUTRAL	synpo2l XELAEV_18034884mg	NA	NA	NA	NA
TCONS_00009844	XLOC_004912	rna9068	LOC108708059	NC_030726.1	52659431	52735515	0.749797	1.37368	0.873473	0.0151	0.312971	NEUTRAL	tspan2 XELAEV_18011985mg	NA	NA	GO:0016021~integral component of membrane	NA
TCONS_00065812	XLOC_033812	rna58125	LOC108703713	NW_016694812.1	3095146	3181497	2.23031	3.72249	0.739021	0.0151	0.312971	NEUTRAL	XELAEV_18006590mg	GO:0003777~microtubule motor activity;GO:0003779~actin binding;GO:0005096~GTPase activator activity;GO:0005524~ATP binding;GO:0008017~microtubule binding;GO:0046872~metal ion binding	GO:0007018~microtubule-based movement;GO:0035556~intracellular signal transduction	GO:0016459~myosin complex	NA
TCONS_00006102	XLOC_003012	rna5665	LOC108706738	NC_030725.1	62680810	62723687	4.41884	3.03727	-0.540891	0.01515	0.313771	NEUTRAL	mttp.1 XELAEV_18009425mg	GO:0005319~lipid transporter activity	NA	NA	NA
TCONS_00052517	XLOC_026955	rna44971	LOC108698397	NC_030738.1	29365783	29407140	10.0546	15.784	0.650608	0.01525	0.315604	NEUTRAL	acsl4 XELAEV_18038796mg	GO:0003824~catalytic activity	GO:0008152~metabolic process	NA	Ferroptosis [04216]; Adipocytokine signaling pathway [04920]; Peroxisome [04146]; PPAR signaling pathway [03320]
TCONS_00016368	XLOC_008254	rna13452	LOC108709568	NC_030727.1	67880521	67892798	4.73674	2.86685	-0.724427	0.0153	0.315686	NEUTRAL	NA	NA	NA	NA	NA
TCONS_00028840	XLOC_014843	rna24886	LOC108714428	NC_030730.1	100736616	100864726	26.6917	15.291	-0.80371	0.0153	0.315686	NEUTRAL	XELAEV_18023436mg	GO:0005201~extracellular matrix structural constituent	NA	NA	NA
TCONS_00035100	XLOC_018004	rna30177	LOC108716840	NC_030732.1	79674190	79722424	1.7674	2.97656	0.752017	0.0153	0.315686	NEUTRAL	afg1l XELAEV_18027205mg	GO:0005524~ATP binding	NA	NA	NA
TCONS_00062259	XLOC_031853	rna55394	ttyh2.S	NC_030741.1	21515419	21609771	5.98424	4.24443	-0.4956	0.0153	0.315686	NEUTRAL	ttyh2 XELAEV_18046435mg	GO:0005254~chloride channel activity	NA	GO:0005886~plasma membrane;GO:0034707~chloride channel complex	NA
TCONS_00024948	XLOC_012827	rna21606	LOC108713128	NC_030729.1	82462305	82594847	1.95325	0.984988	-0.987695	0.01535	0.31648	NEUTRAL	nell2 XELAEV_18021119mg	GO:0005509~calcium ion binding	NA	NA	NA
TCONS_00010946	XLOC_005395	rna10885	nudt15.L	NC_030726.1	135488535	135493348	8.77057	5.91857	-0.567422	0.0154	0.317272	NEUTRAL	NA	GO:0016787~hydrolase activity	NA	NA	NA
TCONS_00063235	XLOC_032355	rna57026	LOC108703142	NC_030741.1	87677117	87833070	0.391007	0.792868	1.01989	0.01545	0.317825	UP	XELAEV_18047586mg	GO:0008603~cAMP-dependent protein kinase regulator activity;GO:0030552~cAMP binding	NA	GO:0005952~cAMP-dependent protein kinase complex	Insulin signaling pathway [04910]
TCONS_00012055	XLOC_005958	rna8827	cldn4.L	NC_030726.1	41464596	41466875	41.9678	56.0364	0.417082	0.01545	0.317825	NEUTRAL	XELAEV_18011811mg	GO:0005198~structural molecule activity	NA	GO:0005886~plasma membrane;GO:0005923~tight junction;GO:0016021~integral component of membrane	Tight junction [04530]; Cell adhesion molecules (CAMs) [04514]
TCONS_00001946	XLOC_000947	rna3116	LOC108715331	NC_030724.1	143236852	143263182	1.54137	0.906917	-0.765174	0.01555	0.319404	NEUTRAL	gal3st1 XELAEV_18007397mg	GO:0001733~galactosylceramide sulfotransferase activity	GO:0009247~glycolipid biosynthetic process	GO:0005794~Golgi apparatus;GO:0016021~integral component of membrane	NA
TCONS_00053572	XLOC_027410	rna46695	ttc9.L	NC_030738.1	84356811	84379164	5.5982	4.01171	-0.480745	0.01555	0.319404	NEUTRAL	ttc9 XELAEV_18039899mg	NA	NA	NA	NA
TCONS_00007200	XLOC_003558	rna7531	arrdc3.S	NC_030725.1	150832893	150843037	4.38635	7.06401	0.687467	0.0156	0.320191	NEUTRAL	XELAEV_18010827mg	NA	GO:0007165~signal transduction	NA	NA
TCONS_00002285	XLOC_001096	rna3675	LOC108716638	NC_030724.1	161852124	162005128	0.271815	0.927922	1.77138	0.01565	0.320498	UP	XELAEV_18007788mg	GO:0005548~phospholipid transporter activity;GO:0046872~metal ion binding	NA	GO:0005622~intracellular	NA
TCONS_00008314	XLOC_004142	rna6253	rnf126.S	NC_030725.1	90843708	90861642	1.43059	0.243245	-2.55613	0.01565	0.320498	Down	rnf126 TEgg135n16.1-001	NA	NA	NA	NA
TCONS_00016672	XLOC_008424	rna14058	LOC108709752	NC_030727.1	102978746	103095315	4.02084	1.59422	-1.33464	0.01565	0.320498	Down	NA	GO:0005089~Rho guanyl-nucleotide exchange factor activity;GO:0008092~cytoskeletal protein binding	GO:0035023~regulation of Rho protein signal transduction	GO:0005856~cytoskeleton	NA
TCONS_00016377	XLOC_008260	rna13467	LOC108709573	NC_030727.1	68920477	68939789	8.34201	5.32095	-0.64871	0.0157	0.320804	NEUTRAL	cdca8 XELAEV_18015189mg	NA	NA	NA	NA
TCONS_00020908	XLOC_010678	rna17053	LOC108711249	NC_030728.1	78018013	78057054	9.78033	16.2588	0.733263	0.0157	0.320804	NEUTRAL	XELAEV_18017920mg	NA	NA	GO:0005634~nucleus	NA
TCONS_00024255	XLOC_012492	rna20413	pcna.L	NC_030729.1	29475676	29481139	46.2065	33.6054	-0.459401	0.0157	0.320804	NEUTRAL	pcna pcna-A XELAEV_18020338mg	GO:0003677~DNA binding;GO:0030337~DNA polymerase processivity factor activity	GO:0006260~DNA replication;GO:0006275~regulation of DNA replication	GO:0005634~nucleus	Tight junction [04530]; Base excision repair [03410]; DNA replication [03030]; Mismatch repair [03430]; Nucleotide excision repair [03420]; Cell cycle [04110]
TCONS_00049669	XLOC_025437	rna43600	LOC108697775	NC_030737.1	76731443	76876990	0.916754	0.514858	-0.832362	0.01575	0.321586	NEUTRAL	XELAEV_18037768mg	NA	GO:0017156~calcium ion-dependent exocytosis	GO:0016021~integral component of membrane	NA
TCONS_00036345	XLOC_018640	rna32249	plcb4.S	NC_030733.1	26970836	27130766	10.9198	5.45867	-1.00032	0.0158	0.322127	Down	plcb4 XELAEV_18028820mg	GO:0004435~phosphatidylinositol phospholipase C activity;GO:0004871~signal transducer activity;GO:0005509~calcium ion binding	GO:0016042~lipid catabolic process;GO:0035556~intracellular signal transduction	GO:0005622~intracellular	Gap junction [04540]; Melanogenesis [04916]; Calcium signaling pathway [04020]; AGE-RAGE signaling pathway in diabetic complications [04933]; Wnt signaling pathway [04310]; Adrenergic signaling in cardiomyocytes [04261]; Vascular smooth muscle contraction [04270]; Phosphatidylinositol signaling system [04070]; NOD-like receptor signaling pathway [04621]; GnRH signaling pathway [04912]; Apelin sig…
TCONS_00029173	XLOC_014988	rna25406	mst1.L	NC_030730.1	119456644	119480564	4.02487	6.86859	0.771071	0.0158	0.322127	NEUTRAL	mst1 XELAEV_18023809mg	GO:0004252~serine-type endopeptidase activity	NA	NA	NA
TCONS_00043146	XLOC_022066	rna37115	znf577.S	NC_030735.1	2487165	2498062	0.443202	0.983864	1.15049	0.01585	0.322667	UP	XELAEV_18032720mg	GO:0003676~nucleic acid binding;GO:0046872~metal ion binding	GO:0006355~regulation of transcription, DNA-templated	GO:0005622~intracellular	NA
TCONS_00012607	XLOC_006245	rna9887	mtfr1l.L	NC_030726.1	87250976	87264072	3.27766	1.73982	-0.913729	0.01585	0.322667	NEUTRAL	mtfr1l-a fam54b-a	NA	NA	NA	NA
TCONS_00067340	XLOC_034695	rna59439	nusap1.S	NW_016694825.1	1880839	1896244	3.17037	1.79877	-0.817639	0.0159	0.323445	NEUTRAL	nusap1-a	GO:0003677~DNA binding	GO:0000281~mitotic cytokinesis;GO:0040001~establishment of mitotic spindle localization;GO:0051321~meiotic cell cycle	GO:0005634~nucleus;GO:0005737~cytoplasm;GO:0005819~spindle;GO:0005874~microtubule	NA
TCONS_00015793	XLOC_007968	rna12500	MGC83169	NC_030727.1	29266880	29291305	3.81184	5.4206	0.507963	0.01595	0.324222	NEUTRAL	slc37a1 MGC83169	GO:0022857~transmembrane transporter activity	NA	GO:0016021~integral component of membrane	NA
TCONS_00033348	XLOC_017058	rna30004	rps12.L	NC_030732.1	71234384	71235101	6216.8	4588.69	-0.438088	0.016	0.324757	NEUTRAL	rps12	GO:0003735~structural constituent of ribosome	GO:0006412~translation	GO:0005840~ribosome	Ribosome [03010]
TCONS_00044164	XLOC_022580	rna38862	fucolectin.S	NC_030735.1	126734908	126741035	244.469	183.066	-0.417287	0.016	0.324757	NEUTRAL	fucolectin XELAEV_18034081mg	NA	NA	NA	NA
TCONS_00001830	XLOC_000880	rna2969	LOC108714881	NC_030724.1	138749348	138769464	1.05679	0.461381	-1.19566	0.01605	0.325291	Down	XELAEV_18007068mg	GO:0003677~DNA binding;GO:0003700~sequence-specific DNA binding transcription factor activity	GO:0006351~transcription, DNA-templated	GO:0005634~nucleus	NA
TCONS_00038149	XLOC_019578	rna33201	hrg.L	NC_030733.1	86937702	86945648	125.378	93.9407	-0.416464	0.01605	0.325291	NEUTRAL	XELAEV_18029648mg	GO:0004869~cysteine-type endopeptidase inhibitor activity	NA	NA	NA
TCONS_00051105	XLOC_026197	rna46346	dio3.L	NC_030738.1	73642983	73644477	0.158642	1.14298	2.84896	0.0161	0.325583	UP	dio3 itdi3 txdi3	GO:0004800~thyroxine 5'-deiodinase activity	GO:0042446~hormone biosynthetic process	GO:0005886~plasma membrane;GO:0010008~endosome membrane;GO:0016021~integral component of membrane	NA
TCONS_00020878	XLOC_010671	rna17017	MGC79134	NC_030728.1	77501995	77567769	1.8466	3.13299	0.762671	0.0161	0.325583	NEUTRAL	XELAEV_18017902mg	GO:0004013~adenosylhomocysteinase activity	GO:0006730~one-carbon metabolic process	NA	PATHWAY: Amino-acid biosynthesis; L-homocysteine biosynthesis; L-homocysteine from S-adenosyl-L-homocysteine: step 1/1. {ECO:0000256|RuleBase:RU000548}.
TCONS_00026858	XLOC_013824	rna25030	LOC108714472	NC_030730.1	107026358	107028601	16.0799	9.95818	-0.691304	0.0161	0.325583	NEUTRAL	fmc1 XELAEV_18023527mg	NA	NA	NA	NA
TCONS_00043792	XLOC_022391	rna38237	twsg1.S	NC_030735.1	82721458	82742387	0.782289	1.71719	1.13428	0.01615	0.326114	UP	twsg1-a tsg	NA	GO:0007275~multicellular organismal development	GO:0005576~extracellular region	NA
TCONS_00051609	XLOC_026467	rna47322	LOC108699370	NC_030738.1	106041303	106055735	0.944186	2.24748	1.25117	0.01615	0.326114	UP	XELAEV_18040457mg	NA	NA	GO:0016021~integral component of membrane	NA
TCONS_00034379	XLOC_017615	rna28789	ppm1b.S	NC_030732.1	7222946	7255992	2.3221	6.40793	1.46443	0.0162	0.326642	UP	XELAEV_18026156mg	GO:0000287~magnesium ion binding;GO:0004722~protein serine/threonine phosphatase activity;GO:0030145~manganese ion binding	NA	NA	MAPK signaling pathway [04010]
TCONS_00057052	XLOC_029254	rna50273	LOC108700384	NC_030739.1	95246933	95274008	1.03179	1.70024	0.720588	0.0162	0.326642	NEUTRAL	XELAEV_18042829mg	GO:0005524~ATP binding	NA	NA	NA
TCONS_00054400	XLOC_027891	rna48206	LOC108699785	NC_030739.1	12870029	12985579	2.4913	1.52774	-0.705505	0.01625	0.32741	NEUTRAL	frmd6 XELAEV_18041211mg	NA	NA	GO:0005856~cytoskeleton	NA
TCONS_00001228	XLOC_000589	rna1969	mknk2.L	NC_030724.1	100188049	100204252	8.62858	11.6018	0.427159	0.01635	0.329183	NEUTRAL	mknk2 XELAEV_18006345mg	GO:0004674~protein serine/threonine kinase activity;GO:0005524~ATP binding	NA	NA	MAPK signaling pathway [04010]; Insulin signaling pathway [04910]
TCONS_00024118	XLOC_012415	rna20083	LOC108712654	NC_030729.1	19042712	19064501	0.237866	0.770016	1.69474	0.0164	0.329224	UP	XELAEV_18008579mg	NA	NA	GO:0016021~integral component of membrane	NA
TCONS_00035019	XLOC_017949	gene17485	LOC108716329	NC_030732.1	69301015	69302161	2.11596	0.944906	-1.16307	0.0164	0.329224	Down	XELAEV_18009684mg	NA	NA	NA	NA
TCONS_00003733	XLOC_001816	rna1393	cnot6l.L	NC_030724.1	76682376	76719830	7.60305	4.81883	-0.657893	0.0164	0.329224	NEUTRAL	cnot6l XELAEV_18005866mg	GO:0004535~poly(A)-specific ribonuclease activity	NA	NA	RNA degradation [03018]
TCONS_00008829	XLOC_004384	rna7157	LOC108705178	NC_030725.1	130432837	130713745	1.04722	0.671159	-0.641838	0.0164	0.329224	NEUTRAL	XELAEV_18010575mg	NA	NA	NA	NA
TCONS_00044834	XLOC_022904	rna40020	LOC397711	NC_030736.1	45390159	45447904	4.24338	2.54477	-0.737678	0.01645	0.329986	NEUTRAL	LOC397711 XELAEV_18034945mg	GO:0004675~transmembrane receptor protein serine/threonine kinase activity;GO:0004702~receptor signaling protein serine/threonine kinase activity;GO:0005524~ATP binding	NA	GO:0016021~integral component of membrane	TGF-beta signaling pathway [04350]; Cytokine-cytokine receptor interaction [04060]
TCONS_00013788	XLOC_006866	rna12029	LOC108708846	NC_030727.1	3015844	3049241	6.67374	4.63527	-0.525842	0.0165	0.330506	NEUTRAL	rpa1	GO:0003677~DNA binding;GO:0046872~metal ion binding	GO:0006260~DNA replication;GO:0006281~DNA repair;GO:0006310~DNA recombination;GO:0007507~heart development	GO:0005634~nucleus	DNA replication [03030]; Fanconi anemia pathway [03460]; Homologous recombination [03440]; Mismatch repair [03430]; Nucleotide excision repair [03420]
TCONS_00055231	XLOC_028293	rna49635	LOC108700197	NC_030739.1	76998518	77025626	1.36445	0.735662	-0.891204	0.0165	0.330506	NEUTRAL	ppp1r13l XELAEV_18042370mg	GO:0008134~transcription factor binding	GO:0006351~transcription, DNA-templated;GO:0006915~apoptotic process	NA	NA
TCONS_00035089	XLOC_017999	rna30167	LOC108716838	NC_030732.1	79148708	79219196	0.297209	0.847586	1.51188	0.01655	0.331024	UP	XELAEV_18027198mg	NA	NA	NA	NA
TCONS_00065686	XLOC_033748	rna57922	LOC108703437	NW_016694811.1	6652442	6663655	4.71481	2.92703	-0.687759	0.01655	0.331024	NEUTRAL	spag7	GO:0003676~nucleic acid binding	NA	NA	NA
TCONS_00026360	XLOC_013565	rna24073	LOC108714179	NC_030730.1	66639183	66700478	1.48848	2.5358	0.768601	0.0166	0.3313	NEUTRAL	lpar3 XELAEV_18022887mg	GO:0070915~lysophosphatidic acid receptor activity	NA	GO:0016021~integral component of membrane	Neuroactive ligand-receptor interaction [04080]
TCONS_00026592	XLOC_013681	rna24493	rnf11.L	NC_030730.1	86048195	86061713	2.84795	4.34471	0.609337	0.0166	0.3313	NEUTRAL	rnf11 rnf11-a XELAEV_18023165mg	NA	NA	NA	NA
TCONS_00046284	XLOC_023678	rna39408	acadsb.L	NC_030736.1	14883766	14903691	4.77912	3.11223	-0.618799	0.0166	0.3313	NEUTRAL	LOC494679	GO:0003995~acyl-CoA dehydrogenase activity;GO:0050660~flavin adenine dinucleotide binding	NA	NA	NA
TCONS_00062144	XLOC_031800	rna55204	LOC108702653	NC_030741.1	15720977	15758279	8.36707	5.97858	-0.48492	0.01665	0.332056	NEUTRAL	XELAEV_18046297mg	NA	NA	NA	Focal adhesion [04510]; ECM-receptor interaction [04512]
TCONS_00005720	XLOC_002801	rna5007	LOC108706522	NC_030725.1	13382379	13387102	0.976155	0.214822	-2.18397	0.01675	0.333566	Down	XELAEV_18008887mg	GO:0005198~structural molecule activity	NA	GO:0005882~intermediate filament	NA
TCONS_00040199	XLOC_020574	rna36694	tbc1d31.L	NC_030734.1	141426965	141461172	0.666245	1.32947	0.996725	0.01675	0.333566	NEUTRAL	XELAEV_18032337mg	GO:0003677~DNA binding	NA	GO:0005634~nucleus	NA
TCONS_00012740	XLOC_006313	rna10140	rnmtl1.L	NC_030726.1	94525335	94534045	3.64277	2.23752	-0.70314	0.0168	0.334077	NEUTRAL	XELAEV_18012740mg	GO:0003723~RNA binding;GO:0008173~RNA methyltransferase activity	GO:0006396~RNA processing	NA	NA
TCONS_00065003	XLOC_033275	rna57230	LOC108703217	NC_030741.1	96807715	96849883	2.34611	1.24879	-0.909734	0.0168	0.334077	NEUTRAL	XELAEV_18047754mg	GO:0000287~magnesium ion binding;GO:0004749~ribose phosphate diphosphokinase activity	GO:0009116~nucleoside metabolic process;GO:0009165~nucleotide biosynthetic process	NA	NA
TCONS_00018642	XLOC_009403	rna17368	sord.L	NC_030728.1	85615786	85631527	4.80255	7.49812	0.64273	0.01685	0.334586	NEUTRAL	sord	GO:0008270~zinc ion binding;GO:0016491~oxidoreductase activity	NA	NA	NA
TCONS_00022902	XLOC_011834	rna20690	sema4b.S	NC_030729.1	44892627	44942712	3.11746	4.58145	0.555436	0.01685	0.334586	NEUTRAL	XELAEV_18020538mg	NA	NA	GO:0016021~integral component of membrane	NA
TCONS_00005217	XLOC_002534	rna4040	ppip5k2.L	NC_030724.1	177422025	177491760	2.57942	0.515781	-2.32222	0.01695	0.3356	Down	ppip5k2 XELAEV_18008035mg	GO:0000829~inositol heptakisphosphate kinase activity	NA	NA	Phosphatidylinositol signaling system [04070]
TCONS_00005772	XLOC_002833	rna5090	slit2.S	NC_030725.1	19619222	19836879	3.83467	2.59511	-0.563308	0.01695	0.3356	NEUTRAL	XELAEV_18008960mg	GO:0005509~calcium ion binding	NA	GO:0005576~extracellular region	NA
TCONS_00018205	XLOC_009214	rna16601	cav1.S	NC_030728.1	59408018	59425286	25.0611	16.9201	-0.566707	0.01695	0.3356	NEUTRAL	cav1 Cav-1	NA	GO:0070836~caveola assembly	GO:0000139~Golgi membrane;GO:0005901~caveola;GO:0016021~integral component of membrane	Endocytosis [04144]; Focal adhesion [04510]
TCONS_00045378	XLOC_023186	rna41027	MGC68521	NC_030736.1	90662356	90680469	1.83989	2.69608	0.55124	0.01695	0.3356	NEUTRAL	errfi1 MGC68521 XELAEV_18035744mg	NA	NA	NA	NA
TCONS_00018230	XLOC_009230	rna16650	LOC108711150	NC_030728.1	61624319	61640143	8.04933	5.94172	-0.437987	0.0171	0.338326	NEUTRAL	hyal4 XELAEV_18017675mg	GO:0004415~hyalurononglucosaminidase activity	GO:0005975~carbohydrate metabolic process	NA	NA
TCONS_00027788	XLOC_014335	rna23080	LOC108713898	NC_030730.1	24363021	24370041	1.24841	2.95718	1.24413	0.0172	0.340059	UP	XELAEV_18022191mg	NA	GO:0006914~autophagy	NA	Ferroptosis [04216]
TCONS_00028895	XLOC_014859	rna24965	LOC108714451	NC_030730.1	103717005	103728018	0.329278	0.84816	1.36503	0.01725	0.340312	UP	XELAEV_18023477mg	NA	NA	GO:0016021~integral component of membrane	NA
TCONS_00027351	XLOC_014072	rna25910	LOC108714734	NC_030730.1	143444423	143445224	20.4447	14.0131	-0.544947	0.01725	0.340312	NEUTRAL	XELAEV_18024157mg	NA	NA	NA	Ribosome [03010]
TCONS_00054265	XLOC_027821	rna47956	LOC108699719	NC_030739.1	3021563	3040577	4.35321	2.54066	-0.776877	0.01725	0.340312	NEUTRAL	XELAEV_18041042mg	GO:0003779~actin binding	GO:0030042~actin filament depolymerization	GO:0015629~actin cytoskeleton	Regulation of actin cytoskeleton [04810]
TCONS_00000228	XLOC_000105	rna254	LOC398686	NC_030724.1	14297911	14357050	5.7372	2.55622	-1.16633	0.0173	0.34032	Down	LOC398686	NA	NA	GO:0005856~cytoskeleton	NA
TCONS_00021666	XLOC_011047	rna18448	LOC108711646	NC_030728.1	124884053	124888366	1.58917	0.121537	-3.70881	0.0173	0.34032	Down	XELAEV_18018852mg	GO:0003676~nucleic acid binding;GO:0016787~hydrolase activity;GO:0046872~metal ion binding	NA	NA	NA
TCONS_00010559	XLOC_005224	rna10253	LOC108707520	NC_030726.1	99770500	99777737	1.94217	3.51818	0.857157	0.0173	0.34032	NEUTRAL	derl2 derl3 LOC548851 TGas140f03.1-001	NA	NA	GO:0005789~endoplasmic reticulum membrane;GO:0016021~integral component of membrane	Protein processing in endoplasmic reticulum [04141]
TCONS_00019434	XLOC_009814	rna18770	mrpl4.L	NC_030728.1	130556619	130564340	26.6838	18.6851	-0.514077	0.0173	0.34032	NEUTRAL	XELAEV_18019001mg	GO:0003735~structural constituent of ribosome	GO:0006412~translation	GO:0005840~ribosome	Ribosome [03010]
TCONS_00013589	XLOC_006742	rna11697	LOC108708739	NC_030726.1	165133281	165319688	2.2473	1.01177	-1.1513	0.01745	0.342779	Down	XELAEV_18013844mg	GO:0005096~GTPase activator activity	GO:0007165~signal transduction	NA	NA
TCONS_00017245	XLOC_008695	rna14966	LOC108710015	NC_030727.1	148462478	148768083	1.55581	2.50807	0.688911	0.01745	0.342779	NEUTRAL	XELAEV_18016333mg	GO:0005509~calcium ion binding	GO:0007156~homophilic cell adhesion via plasma membrane adhesion molecules	GO:0005886~plasma membrane;GO:0016021~integral component of membrane	NA
TCONS_00069804	XLOC_036231	rna61634	trnad-guc	NW_016695563.1	4232	4304	147.617			0.01755	0.344497		NA	NA	NA	NA	NA
TCONS_00048979	XLOC_025098	rna42377	cyp26c1.S	NC_030737.1	15648798	15661612	1.23351	0.389891	-1.66163	0.01775	0.347925	Down	XELAEV_18036885mg	GO:0004497~monooxygenase activity;GO:0005506~iron ion binding;GO:0016705~oxidoreductase activity, acting on paired donors, with incorporation or reduction of molecular oxygen;GO:0020037~heme binding	NA	NA	NA
TCONS_00041392	XLOC_021177	rna36069	tyms.L	NC_030734.1	107953893	107970237	4.03843	2.80304	-0.5268	0.01775	0.347925	NEUTRAL	tyms ts XELAEV_18031891mg	GO:0004799~thymidylate synthase activity	GO:0006231~dTMP biosynthetic process	NA	NA
TCONS_00034993	XLOC_017938	rna29945	LOC108716771	NC_030732.1	66873501	66898483	0.847329	3.21429	1.92351	0.0178	0.348408	UP	smpdl3a XELAEV_18027017mg	GO:0004767~sphingomyelin phosphodiesterase activity;GO:0046872~metal ion binding	GO:0006685~sphingomyelin catabolic process	GO:0005615~extracellular space	NA
TCONS_00005412	XLOC_002645	rna4430	LOC108718402	NC_030724.1	200369443	200386526	1.13214	1.71804	0.601711	0.0178	0.348408	NEUTRAL	ptger4 XELAEV_18008338mg	GO:0004957~prostaglandin E receptor activity	NA	GO:0016021~integral component of membrane	Neuroactive ligand-receptor interaction [04080]
TCONS_00025165	XLOC_012933	rna21965	LOC108713232	NC_030729.1	99041327	99050411	0.572395	1.78623	1.64183	0.01785	0.348889	UP	mxd3 XELAEV_18021372mg	GO:0046983~protein dimerization activity	NA	NA	NA
TCONS_00009759	XLOC_004864	rna8912	LOC108708013	NC_030726.1	43467987	43499603	4.66837	2.87999	-0.696855	0.01785	0.348889	NEUTRAL	mbtps2 XELAEV_18011853mg	GO:0004222~metalloendopeptidase activity	NA	GO:0016021~integral component of membrane	Protein processing in endoplasmic reticulum [04141]
TCONS_00026534	XLOC_013650	rna24384	ptch2.L	NC_030730.1	80415070	80443918	7.6839	5.6326	-0.448037	0.0179	0.349368	NEUTRAL	ptch2 XELAEV_18023085mg	GO:0008158~hedgehog receptor activity	NA	GO:0016021~integral component of membrane	Hedgehog signaling pathway [04340]
TCONS_00031428	XLOC_016115	rna26710	LOC446975	NC_030731.1	21371289	21378002	19.2017	13.557	-0.502194	0.0179	0.349368	NEUTRAL	XELAEV_18024624mg	GO:0004298~threonine-type endopeptidase activity	GO:0006511~ubiquitin-dependent protein catabolic process	GO:0005634~nucleus;GO:0005737~cytoplasm;GO:0019773~proteasome core complex, alpha-subunit complex	Proteasome [03050]
TCONS_00020835	XLOC_010657	rna16953	rbm17.L	NC_030728.1	74869197	74883598	5.96194	3.65417	-0.706237	0.01795	0.349847	NEUTRAL	rbm17 LOC733282 XELAEV_18017859mg	GO:0003723~RNA binding	GO:0006281~DNA repair;GO:0043484~regulation of RNA splicing	NA	Spliceosome [03040]
TCONS_00045226	XLOC_023102	rna40731	LOC108696498	NC_030736.1	78284102	78323481	11.0992	17.4316	0.651256	0.01795	0.349847	NEUTRAL	XELAEV_18035515mg	GO:0016702~oxidoreductase activity, acting on single donors with incorporation of molecular oxygen, incorporation of two atoms of oxygen;GO:0046872~metal ion binding	NA	NA	NA
TCONS_00062607	XLOC_032042	rna55959	LOC108702162	NC_030741.1	39821346	39876282	0.743249	2.8534	1.94076	0.01805	0.350799	UP	XELAEV_18044261mg	GO:0005548~phospholipid transporter activity	NA	GO:0005622~intracellular	NA
TCONS_00008731	XLOC_004343	rna7032	med15-b	NC_030725.1	126130679	126160346	3.25086	1.57122	-1.04893	0.01805	0.350799	Down	MED15 XELAEV_18010504mg	GO:0001104~RNA polymerase II transcription cofactor activity	GO:0006351~transcription, DNA-templated	GO:0016592~mediator complex	NA
TCONS_00003862	XLOC_001877	rna1640	LOC108712212	NC_030724.1	90056101	90070906	1.90794	1.10704	-0.785306	0.01805	0.350799	NEUTRAL	shd XELAEV_18006113mg	NA	NA	NA	NA
TCONS_00067136	XLOC_034578	rna59303	tuba8.L	NW_016694822.1	2542685	2548188	13.4502	9.46946	-0.506272	0.01805	0.350799	NEUTRAL	tuba8	GO:0003924~GTPase activity;GO:0005200~structural constituent of cytoskeleton;GO:0005525~GTP binding	GO:0007017~microtubule-based process	GO:0005737~cytoplasm;GO:0005874~microtubule	Tight junction [04530]; Phagosome [04145]; Apoptosis [04210]; Gap junction [04540]
TCONS_00053649	XLOC_027443	rna46850	stxbp6.L	NC_030738.1	89656851	89719290	2.33187	3.75611	0.687749	0.0181	0.351522	NEUTRAL	stxbp6 MGC68796	NA	GO:0016192~vesicle-mediated transport;GO:0035542~regulation of SNARE complex assembly	GO:0016021~integral component of membrane	NA
TCONS_00057607	XLOC_029575	gene29956	LOC108701778	NC_030740.1	16715536	16717464	0.601245	1.28386	1.09447	0.01815	0.351746	UP	XELAEV_18043558mg	NA	NA	NA	NA
TCONS_00063911	XLOC_032753	rna55347	LOC108702690	NC_030741.1	18551694	18572186	0.451233	1.2441	1.46316	0.01815	0.351746	UP	XELAEV_18046403mg	NA	NA	NA	NA
TCONS_00015572	XLOC_007848	rna12161	LOC108709204	NC_030727.1	10732375	11022612	1.14508	1.67965	0.552716	0.01815	0.351746	NEUTRAL	XELAEV_18014239mg	NA	GO:0007411~axon guidance;GO:0007507~heart development;GO:0035385~Roundabout signaling pathway	NA	NA
TCONS_00066551	XLOC_034244	rna58740	LOC108704055	NW_016694815.1	4588342	4601301	1.03884	2.19656	1.08026	0.01825	0.352688	UP	LOC100127323	NA	NA	NA	NA
TCONS_00008263	XLOC_004116	rna6143	LOC108704680	NC_030725.1	87827390	87844415	0.49177	0.774867	0.655966	0.01825	0.352688	NEUTRAL	XELAEV_18009847mg	NA	NA	GO:0016021~integral component of membrane	NA
TCONS_00019125	XLOC_009626	rna18134	MGC85536	NC_030728.1	117884073	117908784	24.7017	17.0153	-0.537781	0.01825	0.352688	NEUTRAL	XELAEV_18018596mg	GO:0003677~DNA binding;GO:0046982~protein heterodimerization activity	NA	GO:0000786~nucleosome;GO:0005634~nucleus	Necroptosis [04217]
TCONS_00027164	XLOC_014005	rna25626	uroc1.L	NC_030730.1	127346274	127382371	12.1663	8.8038	-0.466697	0.01825	0.352688	NEUTRAL	XELAEV_18023965mg	GO:0016153~urocanate hydratase activity	NA	NA	NA
TCONS_00009118	XLOC_004528	rna7723	LOC108707297	NC_030725.1	163690713	163765870	16.1101	11.9619	-0.429519	0.0183	0.353405	NEUTRAL	XELAEV_18010984mg	GO:0008746~NAD(P)+ transhydrogenase activity	GO:0015992~proton transport	GO:0016021~integral component of membrane	NA
TCONS_00052859	XLOC_027094	rna45480	LOC108698548	NC_030738.1	50700461	50712185	0.225844	0.875106	1.95413	0.01835	0.353873	UP	tapbp XELAEV_18039130mg	NA	NA	GO:0016021~integral component of membrane	NA
TCONS_00025254	XLOC_012983	rna22121	LOC108712407	NC_030729.1	109267089	109309704	13.1709	9.63284	-0.451325	0.01835	0.353873	NEUTRAL	XELAEV_18021491mg	GO:0005178~integrin binding;GO:0005518~collagen binding;GO:0050840~extracellular matrix binding	GO:0007155~cell adhesion;GO:0008283~cell proliferation	NA	NA
TCONS_00058916	XLOC_030198	rna53553	fscn1.L	NC_030740.1	84786344	84811104	15.2324	11.1657	-0.448063	0.0184	0.354588	NEUTRAL	fscn1 LOC397934 XELAEV_18045057mg	GO:0030674~protein binding, bridging;GO:0051015~actin filament binding	GO:0007015~actin filament organization;GO:0016477~cell migration	GO:0005737~cytoplasm;GO:0005856~cytoskeleton	NA
TCONS_00023108	XLOC_011927	rna21046	LOC108712983	NC_030729.1	58883155	58898597	1.88852	1.24738	-0.598363	0.01845	0.355302	NEUTRAL	peak1 XELAEV_18020772mg	GO:0004672~protein kinase activity;GO:0005524~ATP binding	NA	NA	NA
TCONS_00005401	XLOC_002638	rna4408	c5orf28.L	NC_030724.1	199067904	199079423	7.73227	5.35975	-0.528727	0.0185	0.356015	NEUTRAL	tmem267 c5orf28	NA	NA	GO:0016021~integral component of membrane	NA
TCONS_00006951	XLOC_003448	rna7099	LOC108707135	NC_030725.1	127933372	127945420	28.0356	19.9966	-0.487503	0.01855	0.356727	NEUTRAL	XELAEV_18010550mg	GO:0000287~magnesium ion binding;GO:0016206~catechol O-methyltransferase activity	GO:0006584~catecholamine metabolic process;GO:0042135~neurotransmitter catabolic process	NA	NA
TCONS_00066333	XLOC_034121	gene34255	LOC108703955	NW_016694813.1	3760567	3783854	0.781197	1.20303	0.622909	0.0186	0.357438	NEUTRAL	XENTR_v90025896mg	GO:0005525~GTP binding	NA	NA	NA
TCONS_00025010	XLOC_012854	rna21709	LOC108713159	NC_030729.1	87616766	87642160	12.1362	8.53684	-0.50754	0.01865	0.358148	NEUTRAL	XELAEV_18021187mg	NA	NA	NA	NA
TCONS_00007247	XLOC_003572	rna7579	ocln.S	NC_030725.1	154611615	154639602	1.3503	4.05409	1.5861	0.0187	0.358356	UP	ocln XELAEV_18010862mg	NA	GO:0070830~tight junction assembly	GO:0005923~tight junction;GO:0016021~integral component of membrane	Cell adhesion molecules (CAMs) [04514]; Tight junction [04530]
TCONS_00004075	XLOC_001978	rna2048	LOC108720023	NC_030724.1	102112228	102162109	1.1194	1.92215	0.779997	0.0187	0.358356	NEUTRAL	XELAEV_18006399mg	NA	NA	NA	NA
TCONS_00063057	XLOC_032255	rna56700	LOC108703054	NC_030741.1	71201572	71310814	2.51533	1.68633	-0.576857	0.0187	0.358356	NEUTRAL	XELAEV_18047351mg	GO:0004435~phosphatidylinositol phospholipase C activity;GO:0004871~signal transducer activity;GO:0050811~GABA receptor binding;GO:0070679~inositol 1,4,5 trisphosphate binding	GO:0016042~lipid catabolic process;GO:0032228~regulation of synaptic transmission, GABAergic;GO:0035556~intracellular signal transduction	GO:0005622~intracellular	NA
TCONS_00042799	XLOC_021874	rna38420	LOC108695301	NC_030735.1	92524814	92598099	0.389722	1.62083	2.05621	0.01875	0.358563	UP	lyn XELAEV_18033730mg	GO:0004715~non-membrane spanning protein tyrosine kinase activity;GO:0005524~ATP binding	NA	NA	NA
TCONS_00029576	XLOC_015204	rna26137	LOC108715172	NC_030731.1	2711722	2720594	32.0603	42.2842	0.399331	0.01875	0.358563	NEUTRAL	NA	NA	NA	NA	NA
TCONS_00055349	XLOC_028355	rna49863	MGC69520.S	NC_030739.1	81877767	81883926	3.79063	5.83242	0.621657	0.01875	0.358563	NEUTRAL	MGC81231 XELAEV_18042523mg	GO:0004930~G-protein coupled receptor activity	NA	GO:0016021~integral component of membrane	NA
TCONS_00059678	XLOC_030674	rna50966	ddx42.L	NC_030740.1	6183378	6198659	9.34744	6.82373	-0.454009	0.0188	0.359269	NEUTRAL	ddx42	GO:0003723~RNA binding;GO:0004386~helicase activity;GO:0005524~ATP binding	NA	GO:0005634~nucleus;GO:0005737~cytoplasm	Spliceosome [03040]
TCONS_00046340	XLOC_023703	rna39496	LOC108696124	NC_030736.1	20098935	20110712	5.49888	3.72192	-0.563092	0.01885	0.359973	NEUTRAL	cyp26c1 XELAEV_18034595mg	GO:0004497~monooxygenase activity;GO:0005506~iron ion binding;GO:0016705~oxidoreductase activity, acting on paired donors, with incorporation or reduction of molecular oxygen;GO:0020037~heme binding	NA	NA	NA
TCONS_00005097	XLOC_002487	rna3839	vsig10.L	NC_030724.1	166185034	166200513	0.934904	2.72629	1.54405	0.019	0.36033	UP	XELAEV_18007895mg	NA	NA	GO:0016021~integral component of membrane	NA
TCONS_00014972	XLOC_007495	rna14188	LOC108709786	NC_030727.1	115075294	115202805	0.323763	0.778883	1.26647	0.019	0.36033	UP	XELAEV_18015758mg	GO:0003951~NAD+ kinase activity;GO:0004143~diacylglycerol kinase activity;GO:0005524~ATP binding	GO:0007205~protein kinase C-activating G-protein coupled receptor signaling pathway;GO:0035556~intracellular signal transduction	GO:0005622~intracellular	Phosphatidylinositol signaling system [04070]
TCONS_00044094	XLOC_022552	rna38771	LOC108695436	NC_030735.1	117308861	117339030	1.10639	0.419159	-1.40029	0.01895	0.36033	Down	anxa13 XELAEV_18033992mg	GO:0005509~calcium ion binding;GO:0005544~calcium-dependent phospholipid binding	NA	NA	NA
TCONS_00023446	XLOC_012074	rna21642	LOC108713138	NC_030729.1	84740742	84752657	3.69351	5.20519	0.494958	0.0189	0.36033	NEUTRAL	e2f7 XELAEV_18021143mg	GO:0003677~DNA binding;GO:0003700~sequence-specific DNA binding transcription factor activity	GO:0006351~transcription, DNA-templated	GO:0005634~nucleus;GO:0005667~transcription factor complex	NA
TCONS_00024476	XLOC_012608	rna20778	LOC108712897	NC_030729.1	48233185	48237148	10.2194	5.84764	-0.805387	0.019	0.36033	NEUTRAL	XELAEV_18020600mg	NA	NA	NA	NA
TCONS_00026697	XLOC_013738	rna24719	LOC108714377	NC_030730.1	94248581	94257026	2.60919	4.2186	0.693162	0.0189	0.36033	NEUTRAL	f3 XELAEV_18023312mg	NA	GO:0007596~blood coagulation	GO:0016021~integral component of membrane	AGE-RAGE signaling pathway in diabetic complications [04933]
TCONS_00037642	XLOC_019323	rna32311	gins1.S	NC_030733.1	30556877	30567419	6.05343	3.70022	-0.710142	0.01895	0.36033	NEUTRAL	gins1 MGC80254 Psf1 XELAEV_18028879mg	GO:0003682~chromatin binding	GO:0006260~DNA replication	GO:0000811~GINS complex	NA
TCONS_00041925	XLOC_021466	rna36989	btn2a1.L	NC_030735.1	852411	883774	1.78345	2.76489	0.632551	0.01895	0.36033	NEUTRAL	XELAEV_18032613mg	NA	NA	GO:0016021~integral component of membrane	NA
TCONS_00056506	XLOC_028965	rna49338	LOC108700109	NC_030739.1	58153749	58198284	2.7795	3.99708	0.524121	0.019	0.36033	NEUTRAL	amot XELAEV_18042142mg	NA	NA	NA	Tight junction [04530]
TCONS_00061591	XLOC_031491	rna54183	LOC108701663	NC_030740.1	109590832	109611707	0.575739	1.05705	0.876564	0.019	0.36033	NEUTRAL	sstr5 XELAEV_18045517mg	GO:0004994~somatostatin receptor activity	NA	GO:0016021~integral component of membrane	Neuroactive ligand-receptor interaction [04080]
TCONS_00020792	XLOC_010646	rna16914	LOC108711223	NC_030728.1	72898346	72924388	3.19181	4.48763	0.49158	0.01905	0.361029	NEUTRAL	proser2 XELAEV_18017838mg	NA	NA	NA	NA
TCONS_00030155	XLOC_015505	rna27198	LOC108715491	NC_030731.1	52013428	52059447	3.03422	2.15815	-0.491528	0.0191	0.361727	NEUTRAL	syde2 XELAEV_18025043mg	NA	GO:0007165~signal transduction	NA	NA
TCONS_00011611	XLOC_005746	rna8067	LOC398510	NC_030726.1	1500620	1517461	26.3119	14.1637	-0.893521	0.0192	0.36337	NEUTRAL	XELAEV_18011251mg	GO:0010181~FMN binding;GO:0016491~oxidoreductase activity	NA	NA	Peroxisome [04146]
TCONS_00042364	XLOC_021688	rna37740	cnot10.S	NC_030735.1	41791793	41863709	0.407109	4.51512	3.47128	0.01925	0.363564	UP	XELAEV_18033153mg	NA	NA	NA	RNA degradation [03018]
TCONS_00032790	XLOC_016804	rna29118	slc29a1.L	NC_030732.1	23061809	23097296	0.978938	0.433307	-1.17583	0.01925	0.363564	Down	XELAEV_18026395mg	GO:0005337~nucleoside transmembrane transporter activity	NA	GO:0005887~integral component of plasma membrane	NA
TCONS_00041680	XLOC_021329	rna36585	LOC495832	NC_030734.1	132796700	132805459	2.13008	3.08969	0.536551	0.01925	0.363564	NEUTRAL	XELAEV_18032260mg	GO:0003676~nucleic acid binding	NA	NA	NA
TCONS_00044862	XLOC_022920	rna40064	fam213a.L	NC_030736.1	46905370	46922411	6.69888	3.38642	-0.984159	0.0193	0.364007	NEUTRAL	fam213a pamm	GO:0016209~antioxidant activity	GO:0055114~oxidation-reduction process	GO:0005737~cytoplasm	NA
TCONS_00063633	XLOC_032623	rna54875	col1a1.S	NC_030741.1	4892072	4917244	36.6362	27.5274	-0.412399	0.0193	0.364007	NEUTRAL	col1a1	GO:0005201~extracellular matrix structural constituent	NA	NA	Focal adhesion [04510]; ECM-receptor interaction [04512]; AGE-RAGE signaling pathway in diabetic complications [04933]
TCONS_00026114	XLOC_013431	rna23578	LOC108714028	NC_030730.1	42033789	42065214	4.20576	2.66452	-0.658488	0.0194	0.365391	NEUTRAL	XELAEV_18022545mg	GO:0004888~transmembrane signaling receptor activity;GO:0005230~extracellular ligand-gated ion channel activity	NA	GO:0016021~integral component of membrane	NA
TCONS_00068444	XLOC_035331	rna60420	cpe.L	NW_016694853.1	452593	491691	4.10606	2.60974	-0.653848	0.0194	0.365391	NEUTRAL	cpe LOC100158368	GO:0004181~metallocarboxypeptidase activity;GO:0008270~zinc ion binding	NA	NA	NA
TCONS_00000699	XLOC_000348	rna1140	fabp2.L	NC_030724.1	64156265	64159492	8.09944	4.53644	-0.836262	0.01955	0.36746	NEUTRAL	fabp2	GO:0005504~fatty acid binding	NA	GO:0005737~cytoplasm	PPAR signaling pathway [03320]
TCONS_00013469	XLOC_006671	rna11435	LOC108708674	NC_030726.1	152653438	152735501	1.24869	1.86233	0.57669	0.01955	0.36746	NEUTRAL	XELAEV_18013670mg	GO:0000166~nucleotide binding;GO:0005507~copper ion binding;GO:0019829~cation-transporting ATPase activity	GO:0030001~metal ion transport	GO:0016021~integral component of membrane	NA
TCONS_00040557	XLOC_020767	rna34588	zeb1.S	NC_030734.1	19687373	19773497	3.76136	5.37474	0.514942	0.01955	0.36746	NEUTRAL	zeb1 MGC82910	GO:0003677~DNA binding;GO:0046872~metal ion binding	NA	GO:0005634~nucleus	NA
TCONS_00005858	XLOC_002888	rna5253	LOC108706612	NC_030725.1	32631204	32805253	1.58288	3.74823	1.24366	0.0196	0.368147	UP	XELAEV_18009106mg	GO:0005509~calcium ion binding	GO:0007156~homophilic cell adhesion via plasma membrane adhesion molecules	GO:0005886~plasma membrane;GO:0016021~integral component of membrane	NA
TCONS_00010031	XLOC_005004	rna9410	ctse.L	NC_030726.1	63426202	63448834	0.137182	1.24987	3.18761	0.0197	0.368512	UP	ctse ce1-A XELAEV_18012212mg	GO:0004190~aspartic-type endopeptidase activity	GO:0016540~protein autoprocessing	NA	Lysosome [04142]
TCONS_00008953	XLOC_004456	rna7439	LOC108707213	NC_030725.1	144999575	145012083	3.08125	0.273316	-3.49488	0.01965	0.368512	Down	dcp2 XELAEV_18010772mg	GO:0003723~RNA binding;GO:0016787~hydrolase activity;GO:0030145~manganese ion binding	NA	NA	RNA degradation [03018]
TCONS_00017101	XLOC_008610	rna14688	LOC108709924	NC_030727.1	132212313	132213725		0.784308		0.0197	0.368512		NA	NA	NA	NA	NA
TCONS_00069740	XLOC_036181	rna61577	trnai-aau	NW_016695232.1	12449	12523		129.34		0.0197	0.368512		NA	NA	NA	NA	NA
TCONS_00070017	XLOC_036433	rna61839	LOC108705955	NW_016700088.1	201	561		0.847198		0.0197	0.368512		XELAEV_18009995mg	GO:0004170~dUTP diphosphatase activity	GO:0046080~dUTP metabolic process	NA	NA
TCONS_00070326	XLOC_036740	rna62135	LOC108706180	NW_016722532.1	236	610		1.4267		0.0197	0.368512		XELAEV_18031954mg	NA	NA	NA	NA
TCONS_00038145	XLOC_019575	rna33198	MGC53707	NC_030733.1	86867668	86871478	49.9727	33.1138	-0.593706	0.01975	0.369196	NEUTRAL	eif4a2 XELAEV_18027504mg	GO:0003743~translation initiation factor activity;GO:0004004~ATP-dependent RNA helicase activity;GO:0005524~ATP binding	NA	NA	RNA transport [03013]
TCONS_00051386	XLOC_026320	rna46832	LOC108699226	NC_030738.1	88820076	88931379	2.50301	0.668912	-1.90378	0.0198	0.369627	Down	meis2	GO:0003677~DNA binding	GO:0006355~regulation of transcription, DNA-templated	GO:0005634~nucleus	NA
TCONS_00044555	XLOC_022792	rna39574	LOC108696150	NC_030736.1	23989297	24100039	1.69185	3.17301	0.907255	0.0198	0.369627	NEUTRAL	lzts2 LAPSER1 LZTS2 XELAEV_18034648mg	NA	GO:0000910~cytokinesis;GO:0016055~Wnt signaling pathway;GO:0030178~negative regulation of Wnt signaling pathway;GO:0051013~microtubule severing;GO:0051168~nuclear export;GO:0051255~spindle midzone assembly	GO:0005737~cytoplasm;GO:0005813~centrosome;GO:0005874~microtubule;GO:0030496~midbody	NA
TCONS_00020124	XLOC_010304	rna15666	LOC108710842	NC_030728.1	16861448	16863285	1.76008	0.871066	-1.01478	0.01985	0.369806	Down	neurog1 XELAEV_18016966mg	GO:0046983~protein dimerization activity	GO:0006355~regulation of transcription, DNA-templated;GO:0022008~neurogenesis	NA	NA
TCONS_00003090	XLOC_001513	rna285	lrpap1.L	NC_030724.1	15208358	15233276	9.38103	12.9755	0.467974	0.01985	0.369806	NEUTRAL	LOC398643	GO:0008201~heparin binding;GO:0048019~receptor antagonist activity;GO:0050750~low-density lipoprotein particle receptor binding	NA	GO:0005576~extracellular region;GO:0005783~endoplasmic reticulum	Cholesterol metabolism [04979]
TCONS_00051003	XLOC_026148	rna46177	glrx5.L	NC_030738.1	66275695	66280696	24.6732	17.2801	-0.513837	0.01985	0.369806	NEUTRAL	XELAEV_18039585mg	GO:0009055~electron carrier activity;GO:0015035~protein disulfide oxidoreductase activity;GO:0046872~metal ion binding;GO:0051537~2 iron, 2 sulfur cluster binding	GO:0045454~cell redox homeostasis	GO:0005623~cell	NA
TCONS_00008773	XLOC_004369	rna7098	txnrd2.S	NC_030725.1	127836133	127912786	2.08965	1.24439	-0.74782	0.0199	0.370234	NEUTRAL	txnrd2 XELAEV_18010549mg	GO:0004791~thioredoxin-disulfide reductase activity;GO:0009055~electron carrier activity;GO:0050660~flavin adenine dinucleotide binding	GO:0045454~cell redox homeostasis	GO:0005623~cell	NA
TCONS_00067031	XLOC_034513	rna59145	LOC108704306	NW_016694820.1	2909723	2910118	70.843	49.4627	-0.518284	0.0199	0.370234	NEUTRAL	XELAEV_18028549mg	GO:0003677~DNA binding;GO:0046982~protein heterodimerization activity	GO:0006334~nucleosome assembly;GO:0006352~DNA-templated transcription, initiation	GO:0000786~nucleosome;GO:0005634~nucleus	NA
TCONS_00018240	XLOC_009233	rna16671	LOC108711157	NC_030728.1	62600509	62716614	2.53194	4.20253	0.731019	0.01995	0.370411	NEUTRAL	plxnb2 XELAEV_18017685mg	GO:0017154~semaphorin receptor activity	NA	GO:0016021~integral component of membrane	NA
[truncated: 25,966 more rows]

## Sheet: Brainless NI vs UTI_trans 
Cuffmerge Transcript ID	Cuffmerge Gene ID	Nearest Transcript ID	Gene Name	Chromosome	Transcript Start (bp)	Transcript End (bp)	FPKM 1209_1210	FPKM 1211_1212	log2(fold_change)	P_value	Q_value	Regulation	Gene_Name_Uniprot	GO_BP	GO_CC	GO_MF	Pathways
[truncated: 27,930 more rows]

## Sheet: Intact NI vs.brainless NI_trans
Cuffmerge Transcript ID	Cuffmerge Gene ID	Nearest Transcript ID	Gene Name	Chromosome	Transcript Start (bp)	Transcript End (bp)	FPKM 1205_1206	FPKM 1209_1210	log2(fold_change)	P_value	Q_value	Regulation	Gene_Name_Uniprot	GO_BP	GO_CC	GO_MF	Pathways
[truncated: 27,982 more rows]

[truncated: 5 more sheets: Intact UTI vs brainless UTI_tra, SNEA  Intact NI vs Intact UTI, SNEA Brainless NI vs UTI, SNEA Intact NI vs.brainless NI, SNEA Intact UTI v brainless UTI]
