# Supplementary material for: An in vivo brain–bacteria interface: the developing brain as a key regulator of innate immunity
Source: NPJ Regen Med. 2020 Feb 4;5:2. doi: 10.1038/s41536-020-0087-2 (PMC7000827; doi:10.1038/s41536-020-0087-2)
Supplement: Supplementary file 3 — Supplementary Data 2 [file 41536_2020_87_MOESM3_ESM.xlsx]

## Sheet: inf brain- Fig. 6A
Name	Description
CTNNB1	catenin (cadherin-associated protein), beta 1, 88kDa
SLC8A1	solute carrier family 8 (sodium/calcium exchanger), member 1
ITPR1	inositol 1,4,5-trisphosphate receptor, type 1
SLC2A1	solute carrier family 2 (facilitated glucose transporter), member 1
SLC16A1	solute carrier family 16, member 1 (monocarboxylic acid transporter 1)
SLC6A2	solute carrier family 6 (neurotransmitter transporter, noradrenalin), member 2
COMT	catechol-O-methyltransferase
CAT	catalase
OGDH	oxoglutarate (alpha-ketoglutarate) dehydrogenase (lipoamide)
HMGCR	3-hydroxy-3-methylglutaryl-CoA reductase
NQO1	NAD(P)H dehydrogenase, quinone 1
GCK	glucokinase (hexokinase 4)
GAPDH	glyceraldehyde-3-phosphate dehydrogenase
GLUL	glutamate-ammonia ligase
LCAT	lecithin-cholesterol acyltransferase
ACHE	acetylcholinesterase
SPHK1	sphingosine kinase 1
HMOX1	heme oxygenase (decycling) 1
GPX1	glutathione peroxidase 1
CYP2J2	cytochrome P450, family 2, subfamily J, polypeptide 2
EPHX2	epoxide hydrolase 2, cytoplasmic
NOS1	nitric oxide synthase 1 (neuronal)
PTGS1	prostaglandin-endoperoxide synthase 1 (prostaglandin G/H synthase and cyclooxygenase)
PTGS2	prostaglandin-endoperoxide synthase 2 (prostaglandin G/H synthase and cyclooxygenase)
TBXAS1	thromboxane A synthase 1 (platelet)
PTGDS	prostaglandin D2 synthase 21kDa (brain)
ADK	adenosine kinase
ENTPD1	ectonucleoside triphosphate diphosphohydrolase 1
ADA	adenosine deaminase
COX1
SOD1	superoxide dismutase 1, soluble
CYBB	cytochrome b-245, beta polypeptide
PHGDH	phosphoglycerate dehydrogenase
HSD11B1	hydroxysteroid (11-beta) dehydrogenase 1
TFAP2A	transcription factor AP-2 alpha (activating enhancer binding protein 2 alpha)
TFAP2B	transcription factor AP-2 beta (activating enhancer binding protein 2 beta)
CREB1	cAMP responsive element binding protein 1
EGR1	early growth response 1
NR3C1	nuclear receptor subfamily 3, group C, member 1 (glucocorticoid receptor)
NR2F6	nuclear receptor subfamily 2, group F, member 6
MEOX2	mesenchyme homeobox 2
FOS	FBJ murine osteosarcoma viral oncogene homolog
NR4A1	nuclear receptor subfamily 4, group A, member 1
SRF	serum response factor (c-fos serum response element-binding transcription factor)
STAT3	signal transducer and activator of transcription 3 (acute-phase response factor)
LEPR	leptin receptor
PRLR	prolactin receptor
TYRO3	TYRO3 protein tyrosine kinase
EGFR	epidermal growth factor receptor
NPR3	natriuretic peptide receptor C/guanylate cyclase C (atrionatriuretic peptide receptor C)
INSR	insulin receptor
ITGB2	integrin, beta 2 (complement component 3 receptor 3 and 4 subunit)
LRP1	low density lipoprotein-related protein 1 (alpha-2-macroglobulin receptor)
PVRL2	poliovirus receptor-related 2 (herpesvirus entry mediator B)
NOTCH1	notch 1
TNFRSF1A	tumor necrosis factor receptor superfamily, member 1A
NCAM1	neural cell adhesion molecule 1
CTBP1	C-terminal binding protein 1
CTBP2	C-terminal binding protein 2
YAP1	Yes-associated protein 1
CRHR1	corticotropin releasing hormone receptor 1
NF2	neurofibromin 2 (merlin)
MAPT	microtubule-associated protein tau
PCNA	proliferating cell nuclear antigen
MECP2	methyl CpG binding protein 2 (Rett syndrome)
SMARCD3	SWI/SNF related, matrix associated, actin dependent regulator of chromatin, subfamily d, member 3
HSPB1	heat shock 27kDa protein 1
HSPA1A	heat shock 70kDa protein 1A
BMI1	BMI1 polycomb ring finger oncogene
RNF2	ring finger protein 2
APOA1	apolipoprotein A-I
SNAP25	synaptosomal-associated protein, 25kDa
ANXA2	annexin A2
DYRK1A	dual-specificity tyrosine-(Y)-phosphorylation regulated kinase 1A
DMD	dystrophin
BCAN	brevican
SPARC	secreted protein, acidic, cysteine-rich (osteonectin)
NEFL	neurofilament, light polypeptide
APP	amyloid beta (A4) precursor protein
ARG2	arginase, type II
ADIPOQ	adiponectin, C1Q and collagen domain containing
CXCL12	chemokine (C-X-C motif) ligand 12 (stromal cell-derived factor 1)
CHGA	chromogranin A (parathyroid secretory protein 1)
F2	coagulation factor II (thrombin)
EFNB1	ephrin-B1
GDNF	glial cell derived neurotrophic factor
NRG1	neuregulin 1
FGF2	fibroblast growth factor 2 (basic)
VEGFA	vascular endothelial growth factor A
INS	insulin
NPPC	natriuretic peptide precursor C
EDN3	endothelin 3
SST	somatostatin
CCK	cholecystokinin
TAC1	tachykinin, precursor 1
EDN1	endothelin 1
KNG1	kininogen 1-like 1
SCG2	secretogranin II
GHRL	ghrelin/obestatin prepropeptide
HCRT	hypocretin (orexin) neuropeptide precursor
PENK	proenkephalin
BMP2	bone morphogenetic protein 2
BMP4	bone morphogenetic protein 4
BMP7	bone morphogenetic protein 7
TGFB1	transforming growth factor, beta 1
WNT3A	wingless-type MMTV integration site family, member 3A
GSK3B	glycogen synthase kinase 3 beta
MAPK1	mitogen-activated protein kinase 1
MAPK3	mitogen-activated protein kinase 3
MAPK14	mitogen-activated protein kinase 14
SRC	v-src sarcoma (Schmidt-Ruppin A-2) viral oncogene homolog (avian)
BIRC5	baculoviral IAP repeat containing 5
CDKN1B	cyclin-dependent kinase inhibitor 1B (p27, Kip1)
IGFBP1	insulin-like growth factor binding protein 1
SHH	sonic hedgehog
RGS19	regulator of G-protein signaling 19
IL1B	interleukin 1, beta
NTF3	neurotrophin 3
RTN4	reticulon 4
HTR2B	5-hydroxytryptamine (serotonin) receptor 2B, G protein-coupled
PTAFR	platelet-activating factor receptor
ADORA2A	adenosine A2a receptor
HRH2	histamine receptor H2
ADRB2	adrenergic, beta-2-, receptor, surface
CXCR4	chemokine (C-X-C motif) receptor 4
F2R	coagulation factor II (thrombin) receptor
TACR1	tachykinin receptor 1
EDNRA	endothelin receptor type A
EDNRB	endothelin receptor type B
CDK5	cyclin-dependent kinase 5
SHBG	sex hormone-binding globulin
ACE	angiotensin I converting enzyme (peptidyl-dipeptidase A) 1
LNPEP	leucyl/cystinyl aminopeptidase
ADAR	adenosine deaminase, RNA-specific
PSEN1	presenilin 1
CYFIP2	cytoplasmic FMR1 interacting protein 2
PRNP	prion protein
PRF1	perforin 1 (pore forming protein)
SH3GL2	SH3-domain GRB2-like 2
PROC	protein C (inactivator of coagulation factors Va and VIIIa)
SERPINE1	serpin peptidase inhibitor, clade E (nexin, plasminogen activator inhibitor type 1), member 1
TSPO	translocator protein (18kDa)
SNX3	sorting nexin 3
PDCD4	programmed cell death 4 (neoplastic transformation inhibitor)
WWC1	WW and C2 domain containing 1
ARHGAP32	Rho GTPase activating protein 32
HLTF	helicase-like transcription factor
CNP	2',3'-cyclic nucleotide 3' phosphodiesterase
SCO2	SCO2 cytochrome c oxidase assembly protein
CALB1	calbindin 1, 28kDa
ANXA7	annexin A7
ZNF703	zinc finger protein 703
FEZ1	fasciculation and elongation protein zeta 1 (zygin I)
SIGMAR1	sigma non-opioid intracellular receptor 1
C2orf40	chromosome 2 open reading frame 40
SNCB	synuclein, beta
NUCB2	nucleobindin 2
PDCD5	programmed cell death 5
ARL6IP5	ADP-ribosylation-like factor 6 interacting protein 5
brain blood flow
adrenergic transmission
central nervous system function
glia proliferation
cerebrovascular circulation

## Sheet: inf BR- Fig. 6B
Name	Description
CELSR2	cadherin, EGF LAG seven-pass G-type receptor 2 (flamingo homolog, Drosophila)
CDH1	cadherin 1, type 1, E-cadherin (epithelial)
CTNNB1	catenin (cadherin-associated protein), beta 1, 88kDa
CDH2	cadherin 2, type 1, N-cadherin (neuronal)
SLC6A1	solute carrier family 6 (neurotransmitter transporter, GABA), member 1
SLC40A1	solute carrier family 39 (iron-regulated transporter), member 1
TF	transferrin
P2RX4	purinergic receptor P2X, ligand-gated ion channel, 4
GSTP1	glutathione S-transferase pi 1
MAOB	monoamine oxidase B
DDC	dopa decarboxylase (aromatic L-amino acid decarboxylase)
CAT	catalase
MIF	macrophage migration inhibitory factor (glycosylation-inhibiting factor)
MTHFR	methylenetetrahydrofolate reductase (NAD(P)H)
ENPP2	ectonucleotide pyrophosphatase/phosphodiesterase 2
GLUL	glutamate-ammonia ligase
ACHE	acetylcholinesterase
SPHK1	sphingosine kinase 1
UGCG	UDP-glucose ceramide glucosyltransferase
GPX4	glutathione peroxidase 4
NOS1	nitric oxide synthase 1 (neuronal)
PTGS2	prostaglandin-endoperoxide synthase 2 (prostaglandin G/H synthase and cyclooxygenase)
PDE7A	phosphodiesterase 7A
UCP2	uncoupling protein 2 (mitochondrial, proton carrier)
CYBB	cytochrome b-245, beta polypeptide
SHMT1	serine hydroxymethyltransferase 1 (soluble)
TFAP2B	transcription factor AP-2 beta (activating enhancer binding protein 2 beta)
CEBPA	CCAAT/enhancer binding protein (C/EBP), alpha
CEBPB	CCAAT/enhancer binding protein (C/EBP), beta
CREB1	cAMP responsive element binding protein 1
YBX1	Y box binding protein 1
E2F3	E2F transcription factor 3
NR3C1	nuclear receptor subfamily 3, group C, member 1 (glucocorticoid receptor)
NR3C2	nuclear receptor subfamily 3, group C, member 2
ETS1	v-ets erythroblastosis virus E26 oncogene homolog 1 (avian)
ETV1	ets variant 1
ETV4	ets variant 4
ELF2	E74-like factor 2 (ets domain transcription factor)
FOXD3	forkhead box D3
FOXA1	forkhead box A1
FOXA2	forkhead box A2
GATA3	GATA binding protein 3
GATA4	GATA binding protein 4
GATA2	GATA binding protein 2
NR6A1	nuclear receptor subfamily 6, group A, member 1
GLI2	GLI family zinc finger 2
GLI3	GLI family zinc finger 3
WT1	Wilms tumor 1
GLI1	GLI family zinc finger 1
GRHL3	grainyhead-like 3 (Drosophila)
HES1	hairy and enhancer of split 1, (Drosophila)
HEY1	hairy/enhancer-of-split related with YRPW motif 1
EBF2	early B-cell factor 2
NR2F1	nuclear receptor subfamily 2, group F, member 1
NR2F2	nuclear receptor subfamily 2, group F, member 2
CDX1	caudal type homeobox 1
CDX2	caudal type homeobox 2
CDX4	caudal type homeobox 4
PITX3	paired-like homeodomain 3
HOXB9	homeobox B9
HOXC5	homeobox C5
HOXA1	homeobox A1
DLX3	distal-less homeobox 3
MNX1	motor neuron and pancreas homeobox 1
NKX6-2	NK6 homeobox 2
LBX1	ladybird homeobox 1
NKX6-1	NK6 homeobox 1
TLX3	T-cell leukemia homeobox 3
HNF1B	HNF1 homeobox B
LHX3	LIM homeobox 3
ISL1	ISL LIM homeobox 1
LHX1	LIM homeobox 1
LMX1A	LIM homeobox transcription factor 1, alpha
LMX1B	LIM homeobox transcription factor 1, beta
MSX1	msh homeobox 1
MSX2	msh homeobox 2
PHOX2A	paired-like homeobox 2a
FOS	FBJ murine osteosarcoma viral oncogene homolog
JUN	jun proto-oncogene
JUNB	jun B proto-oncogene
ZIC1	Zic family member 1
ZIC2	Zic family member 2
KLF4	Kruppel-like factor 4 (gut)
REST	RE1-silencing transcription factor
ZIC3	Zic family member 3
MAFB	v-maf musculoaponeurotic fibrosarcoma oncogene homolog B (avian)
MEF2A	myocyte enhancer factor 2A
MEF2C	myocyte enhancer factor 2C
MYCL	v-myc myelocytomatosis viral oncogene homolog 1, lung carcinoma derived (avian)
MYCN	v-myc myelocytomatosis viral related oncogene, neuroblastoma derived (avian)
TP53	tumor protein p53
PAX6	paired box 6
PAX2	paired box 2
PAX3	paired box 3
HIF1A	hypoxia inducible factor 1, alpha subunit (basic helix-loop-helix transcription factor)
RUNX1	runt-related transcription factor 1
SMAD3	SMAD family member 3
SOX10	SRY (sex determining region Y)-box 10
SOX11	SRY (sex determining region Y)-box 11
SOX2	SRY (sex determining region Y)-box 2
SOX3	SRY (sex determining region Y)-box 3
SOX21	SRY (sex determining region Y)-box 21
SOX5	SRY (sex determining region Y)-box 5
SP3	Sp3 transcription factor
SP8	Sp8 transcription factor
SRF	serum response factor (c-fos serum response element-binding transcription factor)
STAT1	signal transducer and activator of transcription 1, 91kDa
STAT3	signal transducer and activator of transcription 3 (acute-phase response factor)
NEUROG2	neurogenin 2
NEUROD1	neuronal differentiation 1
NEUROD4	neuronal differentiation 4
TWIST1	twist homolog 1 (Drosophila)
HAND1	heart and neural crest derivatives expressed 1
HAND2	heart and neural crest derivatives expressed 2
TCF7L2	transcription factor 7-like 2 (T-cell specific, HMG-box)
TCF3	transcription factor 3 (E2A immunoglobulin enhancer binding factors E12/E47)
TCF12	transcription factor 12
TSHZ1	teashirt zinc finger homeobox 1
PPARA	peroxisome proliferator-activated receptor alpha
PPARD	peroxisome proliferator-activated receptor delta
FZD8	frizzled homolog 8 (Drosophila)
FZD3	frizzled family receptor 3
FZD6	frizzled homolog 6 (Drosophila)
FZD10	frizzled family receptor 10
FZD2	frizzled family receptor 2
FZD7	frizzled family receptor 7
LRP6	low density lipoprotein receptor-related protein 6
IL6ST	interleukin 6 signal transducer (gp130, oncostatin M receptor)
FGFR1	fibroblast growth factor receptor 1
FGFR3	fibroblast growth factor receptor 3
FGFR2	fibroblast growth factor receptor 2
PDGFRA	platelet-derived growth factor receptor, alpha polypeptide
EGFR	epidermal growth factor receptor
INSR	insulin receptor
ITGA6	integrin, alpha 6
LRP2	low density lipoprotein receptor-related protein 2
LDLR	low density lipoprotein receptor
NTRK2	neurotrophic tyrosine kinase, receptor, type 2
NOTCH1	notch 1
PTCH1	patched 1
PLXNB2	plexin B2
PTPRD	protein tyrosine phosphatase, receptor type, D
SDC2	syndecan 2
SDC4	syndecan 4
BMPR1A	bone morphogenetic protein receptor, type IA
NCAM1	neural cell adhesion molecule 1
PTK7	PTK7 protein tyrosine kinase 7
LANCL1	LanC lantibiotic synthetase component C-like 1 (bacterial)
GCM2	glial cells missing homolog 2 (Drosophila)
FUBP1	far upstream element (FUSE) binding protein 1
PROX1	prospero homeobox 1
MEIS2	Meis homeobox 2
TLE1	transducin-like enhancer of split 1 (E(sp1) homolog, Drosophila)
KDM1A	lysine (K)-specific demethylase 1A
MEIS3	Meis homeobox 3
RCOR1	REST corepressor 1
BCL11B	B-cell CLL/lymphoma 11B (zinc finger protein)
BCL6	B-cell CLL/lymphoma 6
SALL4	sal-like 4 (Drosophila)
SALL3	sal-like 3 (Drosophila)
FBXW7	F-box and WD repeat domain containing 7, E3 ubiquitin protein ligase
EED	embryonic ectoderm development
LMO4	LIM domain only 4
IRX3	iroquois homeobox 3
DBX1	developing brain homeobox 1
JARID2	jumonji, AT rich interactive domain 2
TBX20	T-box 20
SIX1	SIX homeobox 1
LITAF	lipopolysaccharide-induced TNF factor
SALL2	spalt-like transcription factor 2
PKNOX1	PBX/knotted 1 homeobox 1
EZH2	enhancer of zeste homolog 2 (Drosophila)
T	T, brachyury homolog (mouse)
SALL1	sal-like 1 (Drosophila)
FOXP1	forkhead box P1
ZNF423	zinc finger protein 423
LDB1	LIM domain binding 1
SATB2	SATB homeobox 2
DMRT2	doublesex and mab-3 related transcription factor 2
GPRC5B	G protein-coupled receptor, family C, group 5, member B
CELSR1	cadherin, EGF LAG seven-pass G-type receptor 1 (flamingo homolog, Drosophila)
PCDH7	protocadherin 7
VTN	vitronectin
COL18A1	collagen, type XVIII, alpha 1
FN1	fibronectin 1
ARHGEF2	Rho/Rac guanine nucleotide exchange factor (GEF) 2
NDEL1	nudE neurodevelopment protein 1-like 1
MAPT	microtubule-associated protein tau
SIRT1	sirtuin 1
HDAC1	mp:zf637-2-001987
HDAC2	histone deacetylase 2
MECP2	methyl CpG binding protein 2 (Rett syndrome)
TAF1	TAF1 RNA polymerase II, TATA box binding protein (TBP)-associated factor, 250kDa
HSPB1	heat shock 27kDa protein 1
HSPA1A	heat shock 70kDa protein 1A
PIN1	peptidylprolyl cis/trans isomerase, NIMA-interacting 1
KDM2B	lysine (K)-specific demethylase 2B
CAV1	caveolin 1, caveolae protein, 22kDa
SYT1	synaptotagmin I
SNAP25	synaptosomal-associated protein, 25kDa
PICALM	phosphatidylinositol binding clathrin assembly protein
FMR1	fragile X mental retardation 1
CCNT1	cyclin T1
VASP	vasodilator-stimulated phosphoprotein
DBN1	drebrin 1
VCL	vinculin
SYNPO2	synaptopodin 2
DMD	dystrophin
MARCKS	myristoylated alanine-rich protein kinase C substrate
MTSS1	metastasis suppressor 1
ENAH	enabled homolog (Drosophila)
CTTN	cortactin
KALRN	kalirin, RhoGEF kinase
PFN1	profilin 1
MYH10	myosin, heavy chain 10, non-muscle
DAG1	dystroglycan 1 (dystrophin-associated glycoprotein 1)
CFL1	cofilin 1 (non-muscle)
SPARC	secreted protein, acidic, cysteine-rich (osteonectin)
THBS4	thrombospondin 4
RELN	reelin
DICER1	dicer 1, ribonuclease type III
GRSF1	G-rich RNA sequence binding factor 1
VIM	vimentin
PRPH	peripherin
APP	amyloid beta (A4) precursor protein
AQP3	aquaporin 3 (Gill blood group)
CD81	CD81 molecule
CXCL10	chemokine (C-X-C motif) ligand 10
CXCL12	chemokine (C-X-C motif) ligand 12 (stromal cell-derived factor 1)
F2	coagulation factor II (thrombin)
DKK1	dickkopf 1 homolog (Xenopus laevis)
ARTN	artemin
GDNF	glial cell derived neurotrophic factor
FGF8	fibroblast growth factor 8 (androgen-induced)
TGFA	transforming growth factor, alpha
NRG1	neuregulin 1
FGF2	fibroblast growth factor 2 (basic)
VEGFA	vascular endothelial growth factor A
FIGF	c-fos induced growth factor (vascular endothelial growth factor D)
FGF4	fibroblast growth factor 4
IGF2	insulin-like growth factor 2 (somatomedin A)
INS	insulin
TNC	tenascin C
NTN1	netrin 1
SST	somatostatin
TAC1	tachykinin, precursor 1
APLN	apelin
EDN1	endothelin 1
KNG1	kininogen 1-like 1
VIP	vasoactive intestinal peptide
GHRL	ghrelin/obestatin prepropeptide
HCRT	hypocretin (orexin) neuropeptide precursor
PENK	proenkephalin
SLIT2	slit homolog 2 (Drosophila)
BMP2	bone morphogenetic protein 2
BMP4	bone morphogenetic protein 4
BMP7	bone morphogenetic protein 7
TGFB1	transforming growth factor, beta 1
TGFB2	transforming growth factor, beta 2
CHRD	chordin
LEFTY1	left-right determination factor 1
TNF	tumor necrosis factor
WNT5A	wingless-type MMTV integration site family, member 5A
WNT3A	wingless-type MMTV integration site family, member 3A
WNT4	wingless-type MMTV integration site family, member 4
PRKAR1B	protein kinase, cAMP-dependent, regulatory, type I, beta
MAPK7	mitogen-activated protein kinase 7
GSK3B	glycogen synthase kinase 3 beta
HIPK2	homeodomain interacting protein kinase 2
AKT1	v-akt murine thymoma viral oncogene homolog 1
AKT2	v-akt murine thymoma viral oncogene homolog 2
MYD88	myeloid differentiation primary response gene (88)
PTEN	phosphatase and tensin homolog
PRKCD	protein kinase C, delta
PRKCI	protein kinase C, iota
PRKCZ	protein kinase C, zeta
CASK	calcium/calmodulin-dependent serine protein kinase (MAGUK family)
MAPK1	mitogen-activated protein kinase 1
RAF1	v-raf-1 murine leukemia viral oncogene homolog 1
JAK2	Janus kinase 2
CDC42	cell division cycle 42 (GTP binding protein)
RAC1	ras-related C3 botulinum toxin substrate 1 (rho family, small GTP binding protein Rac1)
PAK3	p21 protein (Cdc42/Rac)-activated kinase 3
RAP1A	RAP1A, member of RAS oncogene family
MAPK8	mitogen-activated protein kinase 8
MAP3K4	mitogen-activated protein kinase kinase kinase 4
MAPK14	mitogen-activated protein kinase 14
DVL2	dishevelled segment polarity protein 2
RHOA	ras homolog gene family, member A
TIAM1	T-cell lymphoma invasion and metastasis 1
FYN	FYN oncogene related to SRC, FGR, YES
CRK	v-crk sarcoma virus CT10 oncogene homolog (avian)
DAAM1	dishevelled associated activator of morphogenesis 1
BIRC5	baculoviral IAP repeat containing 5
TRAF6	TNF receptor-associated factor 6, E3 ubiquitin protein ligase
CASP3	caspase 3, apoptosis-related cysteine peptidase
BCL2L1	BCL2-like 1
BAX	BCL2-associated X protein
APAF1	apoptotic peptidase activating factor 1
GNAI1	guanine nucleotide binding protein (G protein), alpha inhibiting activity polypeptide 1
GNAI2	guanine nucleotide binding protein (G protein), alpha inhibiting activity polypeptide 2
GNB1	guanine nucleotide binding protein (G protein), beta polypeptide 1
PRKD1	protein kinase D1
CDC25C	cell division cycle 25 homolog C (S. pombe)
ARF6	ADP-ribosylation factor 6
SOCS1	suppressor of cytokine signaling 1
PTPN6	protein tyrosine phosphatase, non-receptor type 6
GADD45A	growth arrest and DNA-damage-inducible, alpha
TYROBP	TYRO protein tyrosine kinase binding protein
SHH	sonic hedgehog
RGS10	regulator of G-protein signaling 10
IL1B	interleukin 1, beta
NTF3	neurotrophin 3
PTN	pleiotrophin
DCC	deleted in colorectal carcinoma
NEO1	neogenin 1
SMO	smoothened, frizzled family receptor
F2RL1	coagulation factor II (thrombin) receptor-like 1
ADORA2A	adenosine A2a receptor
LPAR1	lysophosphatidic acid receptor 1
CXCR4	chemokine (C-X-C motif) receptor 4
F2R	coagulation factor II (thrombin) receptor
EDNRB	endothelin receptor type B
MMP3	matrix metallopeptidase 3 (stromelysin 1, progelatinase)
MMP9	matrix metallopeptidase 9 (gelatinase B, 92kDa gelatinase, 92kDa type IV collagenase)
STK11	serine/threonine kinase 11
CDK5	cyclin-dependent kinase 5
LRRK2	leucine-rich repeat kinase 2
CDK9	cyclin-dependent kinase 9
TRIO	trio Rho guanine nucleotide exchange factor
PPP1R1B	protein phosphatase 1, regulatory (inhibitor) subunit 1B
PPP1R9A	protein phosphatase 1, regulatory (inhibitor) subunit 9A
GNB2L1	guanine nucleotide binding protein (G protein), beta polypeptide 2-like 1
PARK7	parkinson protein 7
PEBP1	phosphatidylethanolamine binding protein 1
NEURL1	neuralized homolog (Drosophila)
SFRP1	secreted frizzled-related protein 1
PICK1	protein interacting with PRKCA 1
SERPINF1	serpin peptidase inhibitor, clade F (alpha-2 antiplasmin, pigment epithelium derived factor), member 1
TSGA10	testis specific, 10
BRD2	bromodomain containing 2
DYNLL1	dynein, light chain, LC8-type 1
SERPINE2	serpin peptidase inhibitor, clade E (nexin, plasminogen activator inhibitor type 1), member 2
APLP2	amyloid beta (A4) precursor-like protein 2
FRZB	frizzled-related protein
PRG2	proteoglycan 2, bone marrow (natural killer cell activator, eosinophil granule major basic protein)
ADAM17	ADAM metallopeptidase domain 17
PRDX1	peroxiredoxin 1
JAG1	jagged 1
PSEN1	presenilin 1
PSEN2	presenilin 2 (Alzheimer disease 4)
ADAM10	ADAM metallopeptidase domain 10
CLU	clusterin
CTSS	cathepsin S
PRNP	prion protein
ANXA3	annexin A3
MBP	myelin basic protein
CIB1	calcium and integrin binding 1 (calmyrin)
GPC4	glypican 4
VANGL2	vang-like 2 (van gogh, Drosophila)
TRAF4	TNF receptor-associated factor 4
SPRY1	sprouty homolog 1, antagonist of FGF signaling (Drosophila)
CYP26A1	cytochrome P450, family 26, subfamily A, polypeptide 1
CRMP1	collapsin response mediator protein 1
DPYSL4	dihydropyrimidinase-like 4
DPYSL2	dihydropyrimidinase-like 2
GDI1	GDP dissociation inhibitor 1
CHN1	chimerin 1
CANT1	calcium activated nucleotidase 1
NISCH	nischarin
TGS1	trimethylguanosine synthase 1
SMURF1	SMAD specific E3 ubiquitin protein ligase 1
SHROOM3	shroom family member 3
COBL	cordon-bleu WH2 repeat protein
HES3	hes family bHLH transcription factor 3
FKBP8	FK506 binding protein 8, 38kDa
DTNBP1	dystrobrevin binding protein 1
TMSB4X	thymosin beta 4, X-linked
FABP7	fatty acid binding protein 7, brain
MANF	mesencephalic astrocyte-derived neurotrophic factor
TIMP3	TIMP metallopeptidase inhibitor 3
NUMBL	numb homolog (Drosophila)-like
TRIM71	tripartite motif containing 71, E3 ubiquitin protein ligase
PHACTR4	phosphatase and actin regulator 4
LUZP1	leucine zipper protein 1
CACYBP	calcyclin binding protein
PRICKLE1	prickle homolog 1 (Drosophila)
FLOT2	flotillin 2
PRSS8	protease, serine, 8
CRIM1	cysteine rich transmembrane BMP regulator 1 (chordin-like)
FEZ1	fasciculation and elongation protein zeta 1 (zygin I)
MSI1	musashi homolog 1 (Drosophila)
RGMA	RGM domain family, member A
CSPP1	centrosome and spindle pole associated protein 1
SNCB	synuclein, beta
NELL2	NEL-like 2 (chicken)
NUCB2	nucleobindin 2
ST14	suppression of tumorigenicity 14 (colon carcinoma)
MARCKSL1	MARCKS-like 1
ELAVL4	ELAV (embryonic lethal, abnormal vision, Drosophila)-like 4 (Hu antigen D)
GYPC	glycophorin C (Gerbich blood group)
LRIG1	leucine-rich repeats and immunoglobulin-like domains 1
TTC25	tetratricopeptide repeat domain 25
CNPY1	canopy 1 homolog (zebrafish)
nerve discharge
neural tube closure
glial cell reaction
neuron differentiation
neuron development
glial cell response
hippocampus plasticity
neural tube patterning
nigrostriatal dopaminergic system
hindbrain development
peripheral nerve function

## Sheet: bacteria- Fig. 6C
Name	Probe Value	Description
TJP1	-0.0096	tight junction protein 1
CDH1	0.1703	cadherin 1, type 1, E-cadherin (epithelial)								bacteria brainless NT UTI
CTNNB1	0.2506	catenin (cadherin-associated protein), beta 1, 88kDa
SLC40A1	0.3876	solute carrier family 39 (iron-regulated transporter), member 1
SLC11A1	6.4051	solute carrier family 11 (proton-coupled divalent metal ion transporter), member 1
TF	5.8726	transferrin
ABCG2	-1.0007	ATP-binding cassette, sub-family G (WHITE), member 2
CAT	0.1938	catalase
MIF	0.2884	macrophage migration inhibitory factor (glycosylation-inhibiting factor)
ENO1	-0.5805	enolase 1, (alpha)
IDO1	0.3349	indoleamine 2,3-dioxygenase 1
DHFR	0.204	dihydrofolate reductase
GAPDH	0.0341	glyceraldehyde-3-phosphate dehydrogenase
GLUL	1.1663	glutamate-ammonia ligase
HMOX1	0.5179	heme oxygenase (decycling) 1
PGD	0.6142	phosphogluconate dehydrogenase
PTGS2	-0.5215	prostaglandin-endoperoxide synthase 2 (prostaglandin G/H synthase and cyclooxygenase)
NT5E	-1.3651	5'-nucleotidase, ecto (CD73)
SDHA	0.1801	succinate dehydrogenase complex, subunit A, flavoprotein (Fp)
SOD1	0.1062	superoxide dismutase 1, soluble
EPRS	0.1131	glutamyl-prolyl-tRNA synthetase
MGLL	-0.3806	monoglyceride lipase
XBP1	0.0149	X-box binding protein 1
HIF1A	0.1817	hypoxia inducible factor 1, alpha subunit (basic helix-loop-helix transcription factor)
EPAS1	-0.1506	endothelial PAS domain protein 1
RELA	8.7902	v-rel reticuloendotheliosis viral oncogene homolog A (avian)
SMAD4	-0.2701	SMAD family member 4
STAT3	3.1536	signal transducer and activator of transcription 3 (acute-phase response factor)
VDR	-0.3774	vitamin D (1,25- dihydroxyvitamin D3) receptor
PPARA	0.0922	peroxisome proliferator-activated receptor alpha
IL6ST	0.8923	interleukin 6 signal transducer (gp130, oncostatin M receptor)
IL17RA	1.0889	interleukin 17 receptor A
EGFR	0.2158	epidermal growth factor receptor
ITGB1	1.8867	integrin, beta 1 (fibronectin receptor, beta polypeptide, antigen CD29 includes MDF2, MSK12)
LDLR	-0.5746	low density lipoprotein receptor
SDC1	0.1655	syndecan 1
SQSTM1	1.8846	sequestosome 1
HMGB1	-0.8544	high mobility group box 1
RCAN1	1.3744	regulator of calcineurin 1
C1QBP	-0.3102	complement component 1, q subcomponent binding protein
MUC1	-0.1141	mucin 1, cell surface associated
VTN	0.7215	vitronectin
FN1	-0.1578	fibronectin 1
CD44	0.5209	CD44 molecule (Indian blood group)
B2M	0.9936	beta-2-microglobulin
POLG	-0.321	polymerase (DNA directed), gamma
TOP1	0.6575	topoisomerase (DNA) I
HDAC1	-0.1572	mp:zf637-2-001987
HSPA1A	1.1135	heat shock 70kDa protein 1A
HSPD1	-0.1477	heat shock 60kDa protein 1 (chaperonin)
CAV1	-0.7852	caveolin 1, caveolae protein, 22kDa
SFTPA1	0.0529	surfactant protein A1
NCL	-1.2371	nucleolin
GSN	-0.9192	gelsolin
TPM1	0.0355	tropomyosin 1 (alpha)
STAG1	-0.0442	stromal antigen 1
EEF1A1	0.1313	eukaryotic translation elongation factor 1 alpha 1
PXN	-0.9543	paxillin
ARG1	0.3281	arginase, liver
IL8	4.9678	interleukin 8
F10	0.9259	coagulation factor X
F2	-0.2046	coagulation factor II (thrombin)
EFNA1	1.4438	ephrin-A1
FGF7	-0.9602	fibroblast growth factor 7 (keratinocyte growth factor)
VEGFA	-2.6754	vascular endothelial growth factor A
IL22	2.0347	interleukin 22
INS	-1.9438	insulin
THBS1	0.1825	thrombospondin 1
GHRL	0.3647	ghrelin/obestatin prepropeptide
BMP2	2.0371	bone morphogenetic protein 2
TNF	4.1031	tumor necrosis factor
SHC1	-0.1894	SHC (Src homology 2 domain containing) transforming protein 1
AKT1	0.4453	v-akt murine thymoma viral oncogene homolog 1
MYD88	0.5296	myeloid differentiation primary response gene (88)
TIRAP	-0.1354	toll-interleukin 1 receptor (TIR) domain containing adaptor protein
MAPK8	-0.0155	mitogen-activated protein kinase 8
NFKBIA	2.2653	nuclear factor of kappa light polypeptide gene enhancer in B-cells inhibitor, alpha
SRC	0.5746	v-src sarcoma (Schmidt-Ruppin A-2) viral oncogene homolog (avian)
PTK2	-0.2691	PTK2 protein tyrosine kinase 2
CRK	3.3834	v-crk sarcoma virus CT10 oncogene homolog (avian)
DIABLO	0.4065	diablo, IAP-binding mitochondrial protein
IL1B	6.7408	interleukin 1, beta
F2RL1	0.5181	coagulation factor II (thrombin) receptor-like 1
PTAFR	1.2669	platelet-activating factor receptor
MMP7	-0.4928	matrix metallopeptidase 7 (matrilysin, uterine)
MMP9	5.9802	matrix metallopeptidase 9 (gelatinase B, 92kDa gelatinase, 92kDa type IV collagenase)
EIF2AK2	-0.4349	eukaryotic translation initiation factor 2-alpha kinase 2
AMBP	0.7217	alpha-1-microglobulin/bikunin precursor
CFB	1.8919	complement factor B
S100A8	0.3711	S100 calcium binding protein A8
CFH	0.7728	complement factor H
S100A9	0.3711	S100 calcium binding protein A9
NDFIP1	1.0078	Nedd4 family interacting protein 1
CRP	-1.5493	C-reactive protein, pentraxin-related
DMBT1	-1.5493	deleted in malignant brain tumors 1
NCK1	0.2823	NCK adaptor protein 1
HTRA1	2.7261	HtrA serine peptidase 1
r_Atg5	0.4013	ATG5 autophagy related 5 homolog (S. cerevisiae)
PRF1	-0.0049	perforin 1 (pore forming protein)
NUB1	-0.1849	negative regulator of ubiquitin-like proteins 1
PROC	-0.5928	protein C (inactivator of coagulation factors Va and VIIIa)
SERPINE1	0.0147	serpin peptidase inhibitor, clade E (nexin, plasminogen activator inhibitor type 1), member 1
PADI2	0.3392	peptidyl arginine deiminase, type II
LPCAT3	0.1568	lysophosphatidylcholine acyltransferase 3
NEU1	0.7317	sialidase 1 (lysosomal sialidase)
LONP1	0.326	lon peptidase 1, mitochondrial
MVP	1.1806	major vault protein
SERPINA1	-12.4263	serpin peptidase inhibitor, clade A (alpha-1 antiproteinase, antitrypsin), member 1
MSRA	0.9675	methionine sulfoxide reductase A
TGS1	-0.5923	trimethylguanosine synthase 1
GAP43	-0.1384	growth associated protein 43
TFF3	3.9598	trefoil factor 3 (intestinal)
SAMM50	-0.1746	sorting and assembly machinery component 50 homolog (S. cerevisiae)
SCARB2	0.0498	scavenger receptor class B, member 2
PDF	0.2622	peptide deformylase (mitochondrial)
LYZ	4.9254	lysozyme
A2ML1	-0.4304	alpha-2-macroglobulin-like 1
OSGEP	-0.5036	O-sialoglycoprotein endopeptidase
bacterial load
bacterium adherence
bacterial survival
bacteriostasis

## Sheet: innate brainless- Fig. 6D
Name	Probe Value	Description
CDH1	0.1703	cadherin 1, type 1, E-cadherin (epithelial)
CTNNB1	0.2506	catenin (cadherin-associated protein), beta 1, 88kDa
SLC7A2	-0.9876	solute carrier family 7 (cationic amino acid transporter, y+ system), member 2
CALR	-0.3013	calreticulin
SLC40A1	0.3876	solute carrier family 39 (iron-regulated transporter), member 1
SLC11A1	6.4051	solute carrier family 11 (proton-coupled divalent metal ion transporter), member 1
TF	5.8726	transferrin
SLC22A5	0.4185	solute carrier family 22 (organic cation/carnitine transporter), member 5
KCNMA1	-1.6933	potassium large conductance calcium-activated channel, subfamily M, alpha member 1
SCNN1A	0.666	sodium channel, nonvoltage-gated 1 alpha
SLC22A4	0.2088	solute carrier family 22 (organic cation/zwitterion transporter), member 4
SLC15A2	1.1345	solute carrier family 15 (oligopeptide transporter), member 2
SLC15A4	-0.0717	solute carrier family 15 (oligopeptide transporter), member 4
TYR	0.0258	tyrosinase (oculocutaneous albinism IA)
CAT	0.1938	catalase
MIF	0.2884	macrophage migration inhibitory factor (glycosylation-inhibiting factor)
MPO	-1.9226	myeloperoxidase
HSD17B4	-0.5641	hydroxysteroid (17-beta) dehydrogenase 4
TYRP1	0.3683	tyrosinase-related protein 1
IDO1	0.3349	indoleamine 2,3-dioxygenase 1
ACAA1	0.2437	acetyl-CoA acyltransferase 1
CYP27B1	-0.3774	cytochrome P450, family 27, subfamily B, polypeptide 1
LBR	0.0868	lamin B receptor
ACSL1	-0.1235	acyl-CoA synthetase long-chain family member 1
GAPDH	0.0341	glyceraldehyde-3-phosphate dehydrogenase
GCNT1	0.3274	glucosaminyl (N-acetyl) transferase 1, core 2
GPAM	-0.4071	glycerol-3-phosphate acyltransferase, mitochondrial
PLCG1	0.5012	phospholipase C, gamma 1
PLA2G4A	0.1977	phospholipase A2, group IVA (cytosolic, calcium-dependent)
HMOX1	0.5179	heme oxygenase (decycling) 1
BLVRA	0.1539	biliverdin reductase A
LTA4H	-0.444	leukotriene A4 hydrolase
NOS1	-3.9443	nitric oxide synthase 1 (neuronal)
PTGS1	-0.2545	prostaglandin-endoperoxide synthase 1 (prostaglandin G/H synthase and cyclooxygenase)
PTGS2	-0.5215	prostaglandin-endoperoxide synthase 2 (prostaglandin G/H synthase and cyclooxygenase)
PDE4B	0.7647	phosphodiesterase 4B, cAMP-specific
NPR1	0.1311	natriuretic peptide receptor A/guanylate cyclase A (atrionatriuretic peptide receptor A)
ADA	3.4607	adenosine deaminase
DUT	0.0119	deoxyuridine triphosphatase
UCP2	0.3482	uncoupling protein 2 (mitochondrial, proton carrier)
TXN	0.481	thioredoxin
CYBB	-0.4955	cytochrome b-245, beta polypeptide
HSD11B1	-0.3658	hydroxysteroid (11-beta) dehydrogenase 1
CEL	0.2907	carboxyl ester lipase (bile salt-stimulated lipase)
NFIL3	1.1926	nuclear factor, interleukin 3 regulated
CEBPB	2.0234	CCAAT/enhancer binding protein (C/EBP), beta
CREB1	0.2037	cAMP responsive element binding protein 1
ATF3	0.9173	activating transcription factor 3
ATF4	-0.1144	activating transcription factor 4 (tax-responsive enhancer element B67)
YBX1	-0.4917	Y box binding protein 1
E2F1	-0.5175	E2F transcription factor 1
NR3C1	1.2733	nuclear receptor subfamily 3, group C, member 1 (glucocorticoid receptor)
NR3C2	0.1281	nuclear receptor subfamily 3, group C, member 2
ESRRA	-0.0062	estrogen-related receptor alpha
ETS1	1.6449	v-ets erythroblastosis virus E26 oncogene homolog 1 (avian)
ELF1	2.3666	E74-like factor 1 (ets domain transcription factor)
FOXO4	1.005	forkhead box O4
FOXO1	0.6875	forkhead box O1
FOXO3	-0.6968	forkhead box O3
GATA3	-0.3745	GATA binding protein 3
WT1	0.1466	Wilms tumor 1
POU2F1	-0.2669	POU class 2 homeobox 1
HSF1	0.761	heat shock transcription factor 1
ID3	0.1803	inhibitor of DNA binding 3, dominant negative helix-loop-helix protein
IRF2	1.2056	interferon regulatory factor 2
IRF3	1.1592	interferon regulatory factor 3
IRF5	0.7936	interferon regulatory factor 5
IRF9	0.822	interferon regulatory factor 9
IRF1	2.9029	interferon regulatory factor 1
FOS	0.0815	FBJ murine osteosarcoma viral oncogene homolog
JUN	0.9422	jun proto-oncogene
XBP1	0.0149	X-box binding protein 1
MEF2A	-0.038	myocyte enhancer factor 2A
MYC	-0.1643	v-myc myelocytomatosis viral oncogene homolog (avian)
NR4A1	-1.2816	nuclear receptor subfamily 4, group A, member 1
NFAT5	1.0618	nuclear factor of activated T-cells 5, tonicity-responsive
NFE2L2	0.4995	nuclear factor (erythroid-derived 2)-like 2
TP53	0.4823	tumor protein p53
PAX2	0.0626	paired box 2
HIF1A	0.1817	hypoxia inducible factor 1, alpha subunit (basic helix-loop-helix transcription factor)
NCOA3	0.2006	nuclear receptor coactivator 3
NCOA2	1.7343	nuclear receptor coactivator 2
AHR	0.1198	aryl hydrocarbon receptor
EPAS1	-0.1506	endothelial PAS domain protein 1
RBL1	0.158	retinoblastoma-like 1 (p107)
RELA	8.7902	v-rel reticuloendotheliosis viral oncogene homolog A (avian)
RELB	2.0292	v-rel reticuloendotheliosis viral oncogene homolog B
NFKB1	1.9636	nuclear factor of kappa light polypeptide gene enhancer in B-cells 1
NFKB2	0.5642	nuclear factor of kappa light polypeptide gene enhancer in B-cells 2 (p49/p100)
REL	0.2307	v-rel reticuloendotheliosis viral oncogene homolog (avian)
SMAD3	0.7717	SMAD family member 3
SP1	0.9875	Sp1 transcription factor
SRF	-0.0129	serum response factor (c-fos serum response element-binding transcription factor)
STAT6	0.9424	signal transducer and activator of transcription 6, interleukin-4 induced
STAT1	0.9741	signal transducer and activator of transcription 1, 91kDa
STAT3	3.1536	signal transducer and activator of transcription 3 (acute-phase response factor)
VDR	-0.3774	vitamin D (1,25- dihydroxyvitamin D3) receptor
NR1I2	0.5181	nuclear receptor subfamily 1, group I, member 2
PPARA	0.0922	peroxisome proliferator-activated receptor alpha
PPARD	0.1555	peroxisome proliferator-activated receptor delta
SREBF1	0.5187	sterol regulatory element binding transcription factor 1
LEPR	0.3999	leptin receptor
IL2RG	0.5072	interleukin 2 receptor, gamma
DDR2	0.1857	discoidin domain receptor tyrosine kinase 2
TYRO3	-0.0485	TYRO3 protein tyrosine kinase
MET	-0.0383	met proto-oncogene (hepatocyte growth factor receptor)
EGFR	0.2158	epidermal growth factor receptor
IGF1R	0.2407	insulin-like growth factor 1 receptor
ITGB2	-1.0611	integrin, beta 2 (complement component 3 receptor 3 and 4 subunit)
ITGB3	0.3075	integrin, beta 3 (platelet glycoprotein IIIa, antigen CD61)
LILRB3	0.871	leukocyte immunoglobulin-like receptor, subfamily B (with TM and ITIM domains), member 3
LRP1	-0.1547	low density lipoprotein-related protein 1 (alpha-2-macroglobulin receptor)
NOTCH1	0.1229	notch 1
COLEC12	-0.8061	collectin sub-family member 12
SDC4	0.7948	syndecan 4
CD8A	-0.1354	CD8a molecule
TNFRSF1A	-0.2416	tumor necrosis factor receptor superfamily, member 1A
TNFRSF10B	0.4731	tumor necrosis factor receptor superfamily, member 10b
TNFRSF6B	2.4878	tumor necrosis factor receptor superfamily, member 6b, decoy
TLR5	0.6651	toll-like receptor 5
HMMR	-0.012	hyaluronan-mediated motility receptor (RHAMM)
F3	5.8726	coagulation factor III (thromboplastin, tissue factor)
NCAM1	-0.2842	neural cell adhesion molecule 1
PHB	-1.6307	prohibitin
CTNND1	2.4712	catenin (cadherin-associated protein), delta 1
ZNF143	-1.2339	zinc finger protein 143
NDUFA13	-0.0556	NADH dehydrogenase (ubiquinone) 1 alpha subcomplex, 13
ECSIT	-0.0349	ECSIT homolog (Drosophila)
HMGB1	-0.8544	high mobility group box 1
BCL6	-0.2905	B-cell CLL/lymphoma 6
HMGB2	0.0027	high mobility group box 2
ZFP36	1.1475	zinc finger protein 36, C3H type, homolog (mouse)
C1QBP	-0.3102	complement component 1, q subcomponent binding protein
PIAS1	-0.311	protein inhibitor of activated STAT, 1
HMGB3	0.037	high mobility group box 3
LITAF	0.3211	lipopolysaccharide-induced TNF factor
HMGN1	0.5773	high mobility group nucleosome binding domain 1
HMGN2	0.0595	high mobility group nucleosomal binding domain 2
EZH2	-0.9322	enhancer of zeste homolog 2 (Drosophila)
MTA1	0.2141	metastasis associated 1
RUNX1T1	-0.2659	runt-related transcription factor 1; translocated to, 1 (cyclin D-related)
LGR4	0.1134	leucine-rich repeat containing G protein-coupled receptor 4
MFGE8	0.2731	milk fat globule-EGF factor 8 protein
LGALS3	0.1668	lectin, galactoside-binding, soluble, 3
MUC1	-0.1141	mucin 1, cell surface associated
VCAM1	-0.5647	vascular cell adhesion molecule 1
FN1	-0.1578	fibronectin 1
CD44	0.5209	CD44 molecule (Indian blood group)
SELPLG	-0.2428	selectin P ligand
EPCAM	0.2504	epithelial cell adhesion molecule
LAMP2	0.945	lysosomal-associated membrane protein 2
BRCA1	-0.1878	breast cancer 1, early onset
GABARAP	0.2352	GABA(A) receptor-associated protein
MAPT	-0.384	microtubule-associated protein tau
B2M	0.9936	beta-2-microglobulin
HLA-C	4.1031	major histocompatibility complex, class I, C
PURB	-0.0336	purine-rich element binding protein B
PRKDC	-0.0774	protein kinase, DNA-activated, catalytic polypeptide
PARP1	0.0321	poly (ADP-ribose) polymerase 1
RAD50	0.5182	RAD50 homolog (S. cerevisiae)
SIRT1	-0.1984	sirtuin 1
MECP2	-0.313	methyl CpG binding protein 2 (Rett syndrome)
HDAC6	-0.0205	histone deacetylase 6
HIST1H2BJ	-0.2412	histone cluster 1, H2bj
SIRT4	-9.0637	sirtuin 4
H1FX	0.524	H1 histone family, member X
MED1	-0.731	mediator complex subunit 1
HSP90B1	-0.0385	heat shock protein 90kDa beta (Grp94), member 1
PPID	-0.1476	peptidylprolyl isomerase D
HSPA9	-0.1224	heat shock 70kDa protein 9 (mortalin)
DNAJC3	0.248	DnaJ (Hsp40) homolog, subfamily C, member 3
HSPA1A	1.1135	heat shock 70kDa protein 1A
HYOU1	-0.1033	hypoxia up-regulated 1
HSPD1	-0.1477	heat shock 60kDa protein 1 (chaperonin)
PIN1	0.0824	peptidylprolyl cis/trans isomerase, NIMA-interacting 1
HSPE1	-0.0793	heat shock 10kDa protein 1 (chaperonin 10)
PPIA	0.0063	peptidylprolyl isomerase A (cyclophilin A)
HSPA5	0.1492	heat shock 70kDa protein 5 (glucose-regulated protein, 78kDa)
PPIB	-0.0378	peptidylprolyl isomerase B (cyclophilin B)
PSMD3	-0.0452	proteasome (prosome, macropain) 26S subunit, non-ATPase, 3
CBLB	0.0499	Cbl proto-oncogene, E3 ubiquitin protein ligase B
UBE2N	0.1122	ubiquitin-conjugating enzyme E2N
SUGT1	0.0617	SGT1, suppressor of G2 allele of SKP1 (S. cerevisiae)
FBXO11	0.3073	F-box protein 11
NUP88	0.1355	nucleoporin 88kDa
PLTP	-0.0228	phospholipid transfer protein
APOA1	-0.1266	apolipoprotein A-I
APOB	1.2704	apolipoprotein B (including Ag(x) antigen)
LPA	-0.6543	lipoprotein, Lp(a)
SFTPA1	0.0529	surfactant protein A1
VAMP2	1.1234	vesicle-associated membrane protein 2 (synaptobrevin 2)
ANXA1	0.3082	annexin A1
NOL6	-0.2277	nucleolar protein 6 (RNA-associated)
CCNT1	-0.6494	cyclin T1
DAPK1	-10.5674	death-associated protein kinase 1
LCP1	-0.1175	lymphocyte cytosolic protein 1 (L-plastin)
GSN	-0.9192	gelsolin
CHMP5	0.1347	chromatin modifying protein 5
RAB7A	0.2871	RAB7A, member RAS oncogene family
SF3B1	0.0418	splicing factor 3b, subunit 1, 155kDa
SF3A1	0.0417	splicing factor 3a, subunit 1, 120kDa
HNRNPM	0.5153	heterogeneous nuclear ribonucleoprotein M
SNRPD1	-0.034	small nuclear ribonucleoprotein D1 polypeptide 16kDa
DDX39B	-0.0714	DEAD (Asp-Glu-Ala-Asp) box polypeptide 39B
SNRPD2	-0.0437	small nuclear ribonucleoprotein D2 polypeptide 16.5kDa
GJA1	-0.0409	gap junction protein, alpha 1, 43kDa
MYO9B	-0.5013	myosin IXB
TOMM70A	-0.039	translocase of outer mitochondrial membrane 70 homolog A (S. cerevisiae)
DCN	0.4226	decorin
COL2A1	-0.3773	collagen, type II, alpha 1
LUM	-0.3392	lumican
SPON2	-0.0895	spondin 2, extracellular matrix protein
BGN	0.2375	biglycan
DICER1	0.0561	dicer 1, ribonuclease type III
AGO2	-0.0993	eukaryotic translation initiation factor 2C, 2
RPS3	0.0826	ribosomal protein S3
RPL24	0.1027	ribosomal protein L24
EIF5A	1.1545	eukaryotic translation initiation factor 5A
SERP1	-0.0439	stress-associated endoplasmic reticulum protein 1
EIF2S1	-0.1633	eukaryotic translation initiation factor 2, subunit 1 alpha, 35kDa
FAU	0.1928	Finkel-Biskis-Reilly murine sarcoma virus (FBR-MuSV) ubiquitously expressed
EEF1A1	0.1313	eukaryotic translation elongation factor 1 alpha 1
EIF5B	1.1187	eukaryotic translation initiation factor 5B
EIF4E	-0.0435	eukaryotic translation initiation factor 4E
RPL22	0.0654	ribosomal protein L22
KRT16	0.0914	keratin 16
VIM	0.3515	vimentin
TTK	-0.2305	TTK protein kinase
APP	14.3916	amyloid beta (A4) precursor protein
ASS1	1.1407	argininosuccinate synthase 1
ODC1	0.2165	ornithine decarboxylase 1
ARG2	0.4395	arginase, type II
NNT	0.0968	nicotinamide nucleotide transhydrogenase
ADIPOQ	0.2989	adiponectin, C1Q and collagen domain containing
IL8	4.9678	interleukin 8
CXCL10	0.8197	chemokine (C-X-C motif) ligand 10
CCL4	-0.1509	chemokine (C-C motif) ligand 4
F7	2.956	coagulation factor VII (serum prothrombin conversion accelerator)
F10	0.9259	coagulation factor X
F2	-0.2046	coagulation factor II (thrombin)
FGF7	-0.9602	fibroblast growth factor 7 (keratinocyte growth factor)
GRN	0.5317	granulin
VEGFA	-2.6754	vascular endothelial growth factor A
KITLG	0.3577	KIT ligand
MST1	8.9967	macrophage stimulating 1 (hepatocyte growth factor-like)
GAS6	0.4699	growth arrest-specific 6
AIMP1	-4.0053	aminoacyl tRNA synthetase complex-interacting multifunctional protein 1
IL22	2.0347	interleukin 22
INS	-1.9438	insulin
TNC	-2.6938	tenascin C
THBS1	0.1825	thrombospondin 1
SST	0.1899	somatostatin
TAC1	0.509	tachykinin, precursor 1
EDN1	0.6186	endothelin 1
VIP	-0.2115	vasoactive intestinal peptide
GHRL	0.3647	ghrelin/obestatin prepropeptide
HCRT	-0.1217	hypocretin (orexin) neuropeptide precursor
PENK	0.1153	proenkephalin
VTCN1	-0.2066	V-set domain containing T cell activation inhibitor 1
TGFB1	0.1042	transforming growth factor, beta 1
TNF	4.1031	tumor necrosis factor
TNFSF13B	-0.4689	tumor necrosis factor (ligand) superfamily, member 13b
MAP2K5	0.5568	mitogen-activated protein kinase kinase 5
GSK3B	-2.0652	glycogen synthase kinase 3 beta
AKT1	0.4453	v-akt murine thymoma viral oncogene homolog 1
IRAK2	2.3896	interleukin-1 receptor-associated kinase 2
MYD88	0.5296	myeloid differentiation primary response gene (88)
TOLLIP	0.2446	toll interacting protein
TIRAP	-0.1354	toll-interleukin 1 receptor (TIR) domain containing adaptor protein
PIK3C3	0.7976	phosphoinositide-3-kinase, class 3
PIK3R4	-0.1217	phosphoinositide-3-kinase, regulatory subunit 4
PTEN	-0.903	phosphatase and tensin homolog
PDPK1	0.4091	3-phosphoinositide dependent protein kinase-1
PRKCD	-0.6089	protein kinase C, delta
MAPK1	0.0562	mitogen-activated protein kinase 1
MAPK3	0.0562	mitogen-activated protein kinase 3
MAP2K1	-0.0798	mitogen-activated protein kinase kinase 1
TYK2	2.7239	tyrosine kinase 2
JAK2	1.0143	Janus kinase 2
DUSP1	0.4015	dual specificity phosphatase 1
CDC42	-0.0805	cell division cycle 42 (GTP binding protein)
RAC1	-0.025	ras-related C3 botulinum toxin substrate 1 (rho family, small GTP binding protein Rac1)
RAC2	-0.6764	ras-related C3 botulinum toxin substrate 2 (rho family, small GTP binding protein Rac2)
MAPK8	-0.0155	mitogen-activated protein kinase 8
MAP2K7	-0.4185	mitogen-activated protein kinase kinase 7
MAP2K4	-0.3566	mitogen-activated protein kinase kinase 4
MAP3K7	-0.0222	mitogen-activated protein kinase kinase kinase 7
MAPK12	-0.0138	mitogen-activated protein kinase 12
MAPK14	0.2002	mitogen-activated protein kinase 14
IKBKE	1.7231	inhibitor of kappa light polypeptide gene enhancer in B-cells, kinase epsilon
CHUK	0.2344	conserved helix-loop-helix ubiquitous kinase
IKBKB	6.3024	inhibitor of kappa light polypeptide gene enhancer in B-cells, kinase beta
IKBKG	0.3405	inhibitor of kappa light polypeptide gene enhancer in B-cells, kinase gamma
NFKBIA	2.2653	nuclear factor of kappa light polypeptide gene enhancer in B-cells inhibitor, alpha
GNAQ	-0.4287	guanine nucleotide binding protein (G protein), q polypeptide
CD38	0.247	CD38 molecule
SRC	0.5746	v-src sarcoma (Schmidt-Ruppin A-2) viral oncogene homolog (avian)
FYN	0.9936	FYN oncogene related to SRC, FGR, YES
PTK2	-0.2691	PTK2 protein tyrosine kinase 2
XIAP	0.0144	X-linked inhibitor of apoptosis
BIRC2	1.1811	baculoviral IAP repeat containing 2
BIRC3	1.1811	baculoviral IAP repeat containing 3
TRAF6	1.8204	TNF receptor-associated factor 6, E3 ubiquitin protein ligase
TRADD	0.0462	TNFRSF1A-associated via death domain
RIPK1	1.1029	receptor (TNFRSF)-interacting serine-threonine kinase 1
FADD	0.5725	Fas (TNFRSF6)-associated via death domain
TRAF3	-0.9583	TNF receptor-associated factor 3
CASP8	0.8654	caspase 8, apoptosis-related cysteine peptidase
CASP3	0.3096	caspase 3, apoptosis-related cysteine peptidase
BID	1.1947	BH3 interacting domain death agonist
BCL2L11	0.8773	BCL2-like 11 (apoptosis facilitator)
BAK1	-0.0176	BCL2-antagonist/killer 1
APAF1	0.5222	apoptotic peptidase activating factor 1
CASP9	0.4825	caspase 9, apoptosis-related cysteine peptidase
CFLAR	1.5728	CASP8 and FADD-like apoptosis regulator
ATM	0.0626	ataxia telangiectasia mutated
SOCS3	2.4051	suppressor of cytokine signaling 3
SOCS5	0.2509	suppressor of cytokine signaling 5
SOCS1	1.9049	suppressor of cytokine signaling 1
SOCS2	0.101	suppressor of cytokine signaling 2
PTPN6	0.3601	protein tyrosine phosphatase, non-receptor type 6
PPP1CC	-0.0827	protein phosphatase 1, catalytic subunit, gamma isozyme
PPP1CA	-0.0854	protein phosphatase 1, catalytic subunit, alpha isozyme
TYROBP	1.3051	TYRO protein tyrosine kinase binding protein
SHH	-0.4133	sonic hedgehog
PTPN1	0.0834	protein tyrosine phosphatase, non-receptor type 1
IL1B	6.7408	interleukin 1, beta
SORT1	0.2305	sortilin 1
SEMA3A	-0.6696	sema domain, immunoglobulin domain (Ig), short basic domain, secreted, (semaphorin) 3A
F2RL1	0.5181	coagulation factor II (thrombin) receptor-like 1
PTAFR	1.2669	platelet-activating factor receptor
ADORA2A	-0.5777	adenosine A2a receptor
HRH2	-0.0341	histamine receptor H2
F2R	0.3228	coagulation factor II (thrombin) receptor
CXCR1	0.5414	interleukin 8 receptor, alpha
MMP1	3.4956	matrix metallopeptidase 1 (interstitial collagenase)
PRTN3	-1.0349	proteinase 3
MMP2	-0.1167	matrix metallopeptidase 2 (gelatinase A, 72kDa gelatinase, 72kDa type IV collagenase)
MMP7	-0.4928	matrix metallopeptidase 7 (matrilysin, uterine)
MMP9	5.9802	matrix metallopeptidase 9 (gelatinase B, 92kDa gelatinase, 92kDa type IV collagenase)
CTSB	0.4677	cathepsin B
TBK1	0.8223	TANK-binding kinase 1
PLK1	-0.0124	polo-like kinase 1 (Drosophila)
LRRK2	0.9477	leucine-rich repeat kinase 2
EIF2AK2	-0.4349	eukaryotic translation initiation factor 2-alpha kinase 2
EIF2AK3	-0.4032	eukaryotic translation initiation factor 2-alpha kinase 3
RIPK3	6.6573	receptor-interacting serine-threonine kinase 3
COL4A3BP	1.6112	collagen, type IV, alpha 3 (Goodpasture antigen) binding protein
PTPN12	-0.1521	protein tyrosine phosphatase, non-receptor type 12
PTPN2	0.5314	protein tyrosine phosphatase, non-receptor type 2
RALB	0.3737	v-ral simian leukemia viral oncogene homolog B (ras related; GTP binding protein)
GNB2L1	0.5495	guanine nucleotide binding protein (G protein), beta polypeptide 2-like 1
PARK7	-0.9583	parkinson protein 7
CADM1	-0.6785	cell adhesion molecule 1
ARRB1	-0.1968	arrestin, beta 1
ARRB2	-0.0562	arrestin, beta 2
PEBP1	-0.3524	phosphatidylethanolamine binding protein 1
SERPINF1	-0.3942	serpin peptidase inhibitor, clade F (alpha-2 antiplasmin, pigment epithelium derived factor), member 1
SEPP1	0.7925	selenoprotein P, plasma, 1
S100A11	-0.0847	S100 calcium binding protein A11
LAMP1	0.1395	lysosomal-associated membrane protein 1
ACE	0.0058	angiotensin I converting enzyme (peptidyl-dipeptidase A) 1
RBP4	1.0678	retinol binding protein 4, plasma
WFDC2	0.5603	WAP four-disulfide core domain 2
IFI27	3.284	interferon, alpha-inducible protein 27
GC	0.5072	group-specific component (vitamin D binding protein)
NAMPT	0.0064	nicotinamide phosphoribosyltransferase
A2M	0.4339	alpha-2-macroglobulin
FGL2	0.6985	fibrinogen-like 2
MBL2	-1.0129	mannose-binding lectin (protein C) 2, soluble
MASP2	0.2719	mannan-binding lectin serine peptidase 2
CNPY3	0.0608	canopy 3 homolog (zebrafish)
PYCARD	1.5822	PYD and CARD domain containing
CFB	1.8919	complement factor B
TNFAIP8L2	-0.739	tumor necrosis factor, alpha-induced protein 8-like 2
IFI30	2.1234	interferon, gamma-inducible protein 30
ATG12	0.5952	autophagy related 12
PCBP2	-0.0659	poly(rC) binding protein 2
CFD	0.1626	complement factor D (adipsin)
CFP	0.315	complement factor properdin
C2	1.8919	complement component 2
SAMHD1	-0.3674	SAM domain and HD domain 1
DDX3X	0.2026	DEAD (Asp-Glu-Ala-Asp) box polypeptide 3, X-linked
C3	1.6085	complement component 3
S100A8	0.3711	S100 calcium binding protein A8
CFH	0.7728	complement factor H
ADAR	-0.253	adenosine deaminase, RNA-specific
S100A9	0.3711	S100 calcium binding protein A9
TNFAIP3	5.9179	tumor necrosis factor, alpha-induced protein 3
PRDX1	0.1811	peroxiredoxin 1
PSEN1	0.2586	presenilin 1
PSEN2	-0.5554	presenilin 2 (Alzheimer disease 4)
SCIN	0.1615	scinderin
RC3H1	0.0989	ring finger and CCCH-type domains 1
PRDX2	0.1244	peroxiredoxin 2
CLU	-0.8379	clusterin
C7	0.8197	complement component 7
CRP	-1.5493	C-reactive protein, pentraxin-related
DMBT1	-1.5493	deleted in malignant brain tumors 1
CTSK	1.8719	cathepsin K
PELI1	0.5303	pellino E3 ubiquitin protein ligase 1
LGMN	0.8816	legumain
CTSS	1.3909	cathepsin S
TNIP1	4.2817	TNFAIP3 interacting protein 1
NLRP6	0.0437	NLR family, pyrin domain containing 6
LSM14A	0.3597	LSM14A, SCD6 homolog A (S. cerevisiae)
RNF31	-1.0628	ring finger protein 31
PRNP	0.456	prion protein
ANXA3	0.227	annexin A3
r_Atg5	0.4013	ATG5 autophagy related 5 homolog (S. cerevisiae)
PTX3	2.3736	pentraxin 3, long
BECN1	0.9037	beclin 1, autophagy related
PRF1	-0.0049	perforin 1 (pore forming protein)
PRKRA	0.1602	protein kinase, interferon-inducible double stranded RNA dependent activator
BPI	0.3056	bactericidal/permeability-increasing protein
CHIT1	5.9221	chitinase 1 (chitotriosidase)
OTUD5	0.2532	OTU domain containing 5
TXNIP	0.4186	thioredoxin interacting protein
CLEC10A	-0.3806	C-type lectin domain family 10, member A
THEM4	0.2205	thioesterase superfamily member 4
TANK	2.8359	TRAF family member-associated NFKB activator
CDC37	0.142	cell division cycle 37 homolog (S. cerevisiae)
APOA4	2.9259	apolipoprotein A-IV
HRG	-0.4482	histidine-rich glycoprotein
OLFM4	6.8865	olfactomedin 4
PSMA7	0.4299	proteasome (prosome, macropain) subunit, alpha type, 7
CTSD	0.3762	cathepsin D
PROC	-0.5928	protein C (inactivator of coagulation factors Va and VIIIa)
SERPINE1	0.0147	serpin peptidase inhibitor, clade E (nexin, plasminogen activator inhibitor type 1), member 1
SMEK1	-0.0137	SMEK homolog 1, suppressor of mek1 (Dictyostelium)
IP6K1	-0.171	inositol hexakisphosphate kinase 1
CH25H	7.2741	cholesterol 25-hydroxylase
TSPO	0.2914	translocator protein (18kDa)
DOK1	0.2318	docking protein 1, 62kDa (downstream of tyrosine kinase 1)
NBR1	-1.5261	neighbor of BRCA1 gene 1
SH3RF1	-0.5206	SH3 domain containing ring finger 1
COPS5	0.1629	COP9 constitutive photomorphogenic homolog subunit 5 (Arabidopsis)
MUL1	0.6229	mitochondrial E3 ubiquitin protein ligase 1
TRAF4	0.2622	TNF receptor-associated factor 4
WDR5	0.0573	WD repeat domain 5
ATG16L1	-0.5855	autophagy related 16-like 1 (S. cerevisiae)
NEU1	0.7317	sialidase 1 (lysosomal sialidase)
RARRES3	0.5023	retinoic acid receptor responder (tazarotene induced) 3
MFN2	-0.9021	mitofusin 2
TBC1D23	0.0673	TBC1 domain family, member 23
ABCE1	-0.0359	ATP-binding cassette, sub-family E (OABP), member 1
MMP8	3.446	matrix metallopeptidase 8 (neutrophil collagenase)
MVP	1.1806	major vault protein
SERPINC1	-0.0114	serpin peptidase inhibitor, clade C (antithrombin), member 1
APOH	0.4517	apolipoprotein H (beta-2-glycoprotein I)
SDF2	0.3026	stromal cell-derived factor 2
SERPINA1	-12.4263	serpin peptidase inhibitor, clade A (alpha-1 antiproteinase, antitrypsin), member 1
YWHAE	-0.4633	tyrosine 3-monooxygenase/tryptophan 5-monooxygenase activation protein, epsilon polypeptide
GLRX3	-0.7891	glutaredoxin 3
NPC2	0.1298	Niemann-Pick disease, type C2
ASAH1	0.2596	N-acylsphingosine amidohydrolase (acid ceramidase) 1
CTSA	0.2245	cathepsin A
TGM2	-0.4529	transglutaminase 2 (C polypeptide, protein-glutamine-gamma-glutamyltransferase)
OPTN	-1.1527	optineurin
SERPIND1	-0.2035	serpin peptidase inhibitor, clade D (heparin cofactor), member 1
FGB	-1.7664	fibrinogen beta chain
TMSB4X	0.1312	thymosin beta 4, X-linked
TIMP3	-0.7034	TIMP metallopeptidase inhibitor 3
SFTPA2	0.0529	surfactant protein A2
IFRD1	1.4853	interferon-related developmental regulator 1
COLEC11	-0.5711	collectin sub-family member 11
ANO1	1.0754	anoctamin 1, calcium activated chloride channel
STMN1	-0.8445	stathmin 1
CISD2	-0.0788	CDGSH iron sulfur domain 2
2018-03-05	-0.0718	membrane-associated ring finger (C3HC4) 5
CHORDC1	-0.0391	cysteine and histidine-rich domain (CHORD) containing 1
SESN1	12.3852	sestrin 1
ARL16	-0.8405	ADP-ribosylation factor-like 16
EIF4EBP2	-0.1104	eukaryotic translation initiation factor 4E binding protein 2
ZC3H15	-0.1082	zinc finger CCCH-type containing 15
SNCB	0.0616	synuclein, beta
SCARB2	0.0498	scavenger receptor class B, member 2
CRNN	-0.3367	cornulin
ITLN1	-1.7268	intelectin 1 (galactofuranose binding)
TRDMT1	0.5288	tRNA aspartic acid methyltransferase 1
PON2	-0.4214	paraoxonase 2
m_Defb3	5.8632	defensin beta 3
LYZ	4.9254	lysozyme
UBXN1	0.6248	UBX domain protein 1
SLPI	0.5725	secretory leukocyte peptidase inhibitor
SERPINB1	-0.7803	serpin peptidase inhibitor, clade B (ovalbumin), member 1
CPAMD8	-0.2115	C3 and PZP-like, alpha-2-macroglobulin domain containing 8
USP25	-0.1132	ubiquitin specific peptidase 25
DCP2	0.6099	DCP2 decapping enzyme homolog (S. cerevisiae)
TRIM8	3.7994	tripartite motif containing 8
LRR1	0.0701	leucine rich repeat protein 1
COPS8	0.3201	COP9 constitutive photomorphogenic homolog subunit 8 (Arabidopsis)
LRRC19	-0.4914	leucine rich repeat containing 19
GLIPR2	1.6001	GLI pathogenesis-related 2
IER2	0.625	immediate early response 2
innate immune response

## Sheet: VMem- Supp Fig.3A
Name	Probe Value	Description
SLC38A3	-0.2641	solute carrier family 38, member 3
SLC12A2	0.6613	solute carrier family 12 (sodium/potassium/chloride transporters), member 2
SLC6A1	0.5318	solute carrier family 6 (neurotransmitter transporter, GABA), member 1
SLC12A5	-0.6435	solute carrier family 12 (potassium/chloride transporter), member 5
ATP1A1	0.2063	ATPase, Na+/K+ transporting, alpha 1 polypeptide
KCNJ1	0.3674	potassium inwardly-rectifying channel, subfamily J, member 1
TRPV5	-0.5484	transient receptor potential cation channel, subfamily V, member 5
KCNMA1	0.6186	potassium large conductance calcium-activated channel, subfamily M, alpha member 1
KCNK1	0.1643	potassium channel, subfamily K, member 1
KCNK5	0.2733	potassium channel, subfamily K, member 5
KCNA3	0.3227	potassium voltage-gated channel, shaker-related subfamily, member 3
KCNA5	-0.617	potassium voltage-gated channel, shaker-related subfamily, member 5
KCNAB2	-0.6053	potassium voltage-gated channel, shaker-related subfamily, beta member 2
KCNC1	0.2358	potassium voltage-gated channel, Shaw-related subfamily, member 1
KCNH2	-0.4327	potassium voltage-gated channel, subfamily H (eag-related), member 2
SCN1A	0.1271	sodium channel, voltage-gated, type I, alpha subunit
CTH	0.3174	cystathionase (cystathionine gamma-lyase)
HMOX2	-0.1808	heme oxygenase (decycling) 2
NOS1	-4.0345	nitric oxide synthase 1 (neuronal)
UCP2	-0.0164	uncoupling protein 2 (mitochondrial, proton carrier)
CREB1	-0.0816	cAMP responsive element binding protein 1
ERG	-0.4327	v-ets erythroblastosis virus E26 oncogene homolog (avian)
GJA1	-0.0775	gap junction protein, alpha 1, 43kDa
APP	1.3882	amyloid beta (A4) precursor protein
F2	0.53	coagulation factor II (thrombin)
GDNF	-0.5541	glial cell derived neurotrophic factor
FGF13	1.0947	fibroblast growth factor 13
NPPC	0.1894	natriuretic peptide precursor C
CCK	-0.9746	cholecystokinin
TAC1	0.2541	tachykinin, precursor 1
EDN1	0.0343	endothelin 1
GHRL	0.2169	ghrelin/obestatin prepropeptide
HCRT	0.3974	hypocretin (orexin) neuropeptide precursor
TNF	-0.763	tumor necrosis factor
MAPK14	-0.7851	mitogen-activated protein kinase 14
SGK1	1.0721	serum/glucocorticoid regulated kinase 1
IL1B	-0.2412	interleukin 1, beta
NTF3	-0.7276	neurotrophin 3
PSEN1	-2.5078	presenilin 1
PRF1	0.2445	perforin 1 (pore forming protein)
CALB1	-1.5465	calbindin 1, 28kDa
GRID2	1.0084	glutamate receptor, ionotropic, delta 2
ZNF703	-0.2141	zinc finger protein 703
HTR3A	0.2174	5-hydroxytryptamine (serotonin) receptor 3A
TMEM38A	0.1622	transmembrane protein 38A
NUCB2	0.2733	nucleobindin 2
membrane steady potential

## Sheet: tissue-Suppl. Fig. 3B 
Name	Probe Value	Description
CDH1	0.3335	cadherin 1, type 1, E-cadherin (epithelial)
CTNNB1	-10.8539	catenin (cadherin-associated protein), beta 1, 88kDa
CDH2	-0.0462	cadherin 2, type 1, N-cadherin (neuronal)								Intact NI UTI
CDH3	0.3501	cadherin 3, type 1, P-cadherin (placental)
CFTR	-1.0066	cystic fibrosis transmembrane conductance regulator (ATP-binding cassette sub-family C, member 7)
CALR	-0.242	calreticulin
SLC11A1	7.7671	solute carrier family 11 (proton-coupled divalent metal ion transporter), member 1
ABCG2	7.4493	ATP-binding cassette, sub-family G (WHITE), member 2
EPX	-1.8426	eosinophil peroxidase
MIF	-0.1984	macrophage migration inhibitory factor (glycosylation-inhibiting factor)
MPO	-1.4445	myeloperoxidase
HAS2	-0.2045	hyaluronan synthase 2
HMOX1	0.258	heme oxygenase (decycling) 1
NOS1	4.64	nitric oxide synthase 1 (neuronal)
PTGS1	-0.3094	prostaglandin-endoperoxide synthase 1 (prostaglandin G/H synthase and cyclooxygenase)
PTGS2	0.3435	prostaglandin-endoperoxide synthase 2 (prostaglandin G/H synthase and cyclooxygenase)
PDE3B	0.4799	phosphodiesterase 3B, cGMP-inhibited
NT5E	-0.7023	5'-nucleotidase, ecto (CD73)
ETFB	-0.1007	electron-transfer-flavoprotein, beta polypeptide
HSD11B1	-1.1233	hydroxysteroid (11-beta) dehydrogenase 1
LIPA	0.1001	lipase A, lysosomal acid, cholesterol esterase
EGR1	2.2254	early growth response 1
NR3C1	1.4786	nuclear receptor subfamily 3, group C, member 1 (glucocorticoid receptor)
NR3C2	0.2154	nuclear receptor subfamily 3, group C, member 2
ETS1	0.8501	v-ets erythroblastosis virus E26 oncogene homolog 1 (avian)
ETV4	1.7401	ets variant 4
FOXM1	-0.4075	forkhead box M1
GATA3	0.9345	GATA binding protein 3
GLI1	-1.049	GLI family zinc finger 1
HOXA3	-0.3956	homeobox A3
HOXB7	0.4601	homeobox B7
MSX1	0.4421	msh homeobox 1
IRF6	0.4424	interferon regulatory factor 6
JUNB	2.1607	jun B proto-oncogene
KLF5	0.3951	Kruppel-like factor 5 (intestinal)
KLF6	0.1568	Kruppel-like factor 6
SNAI1	0.2637	snail homolog 1 (Drosophila)
MYBL2	-0.3983	v-myb myeloblastosis viral oncogene homolog (avian)-like 2
MYC	0.6213	v-myc myelocytomatosis viral oncogene homolog (avian)
NFE2L2	0.8018	nuclear factor (erythroid-derived 2)-like 2
TP53	0.3028	tumor protein p53
PAX2	0.7766	paired box 2
HIF1A	-0.2651	hypoxia inducible factor 1, alpha subunit (basic helix-loop-helix transcription factor)
ARNT	-7.6022	aryl hydrocarbon receptor nuclear translocator
AHR	0.4332	aryl hydrocarbon receptor
SMAD9	0.3824	SMAD family member 9
SOX11	-0.1196	SRY (sex determining region Y)-box 11
SOX2	-0.484	SRY (sex determining region Y)-box 2
SP7	0.3447	Sp7 transcription factor
STAT3	3.1265	signal transducer and activator of transcription 3 (acute-phase response factor)
PPARA	0.1579	peroxisome proliferator-activated receptor alpha
PPARD	0.3489	peroxisome proliferator-activated receptor delta
IL6ST	1.0794	interleukin 6 signal transducer (gp130, oncostatin M receptor)
DDR1	-0.308	discoidin domain receptor tyrosine kinase 1
EPHA4	-3.5077	EPH receptor A4
FGFR1	-1.8072	fibroblast growth factor receptor 1
KIT	8.6923	v-kit Hardy-Zuckerman 4 feline sarcoma viral oncogene homolog
MET	-0.1582	met proto-oncogene (hepatocyte growth factor receptor)
EGFR	0.3487	epidermal growth factor receptor
ITGA2	0.2409	integrin, alpha 2 (CD49B, alpha 2 subunit of VLA-2 receptor)
ITGA3	-0.3605	integrin, alpha 3 (antigen CD49C, alpha 3 subunit of VLA-3 receptor)
NRP2	-0.6874	neuropilin 2
NOTCH1	-0.0801	notch 1
SDC1	0.3182	syndecan 1
SDC4	1.944	syndecan 4
CD53	1.9091	CD53 molecule
TGFBR1	0.0698	transforming growth factor, beta receptor 1
TNFRSF1A	0.3373	tumor necrosis factor receptor superfamily, member 1A
TNFRSF11B	4.5636	tumor necrosis factor receptor superfamily, member 11b
TNFRSF12A	3.1482	tumor necrosis factor receptor superfamily, member 12A
TLR5	0.4558	toll-like receptor 5
NCAM1	-0.5343	neural cell adhesion molecule 1
HDGF	-0.0013	hepatoma-derived growth factor
HMGB1	-0.5595	high mobility group box 1
NCOR1	-0.0336	nuclear receptor co-repressor 1
BCL6	1.1152	B-cell CLL/lymphoma 6
NCOR2	1.1483	nuclear receptor corepressor 2
C1QBP	-12.5139	complement component 1, q subcomponent binding protein
TBX3	0.2377	T-box 3
HMGN1	-0.3253	high mobility group nucleosome binding domain 1
CTNNA1	0.1151	catenin (cadherin-associated protein), alpha 1, 102kDa
YAP1	0.9082	Yes-associated protein 1
YY1AP1	0.9082	YY1 associated protein 1
SATB2	-0.7516	SATB homeobox 2
LGR4	-0.191	leucine-rich repeat containing G protein-coupled receptor 4
ACKR3	-0.6329	chemokine (C-X-C motif) receptor 7
MFGE8	1.0827	milk fat globule-EGF factor 8 protein
LGALS3	0.067	lectin, galactoside-binding, soluble, 3
LGALS4	0.2545	lectin, galactoside-binding, soluble, 4
VTN	-0.3544	vitronectin
FN1	-0.1754	fibronectin 1
CD44	0.1907	CD44 molecule (Indian blood group)
PKD1	0.2193	polycystic kidney disease 1 (autosomal dominant)
PCNA	-0.4594	proliferating cell nuclear antigen
MCM2	-0.4708	MCM2 minichromosome maintenance deficient 2, mitotin (S. cerevisiae)
APEX1	-0.223	APEX nuclease (multifunctional DNA repair enzyme) 1
SMARCA4	0.0744	SWI/SNF related, matrix associated, actin dependent regulator of chromatin, subfamily a, member 4
BANF1	-0.0615	barrier to autointegration factor 1
SIRT3	-0.2776	sirtuin 3
HSPA1A	1.1368	heat shock 70kDa protein 1A
BMI1	0.1696	BMI1 polycomb ring finger oncogene
LPA	-1.7464	lipoprotein, Lp(a)
CAV1	-0.674	caveolin 1, caveolae protein, 22kDa
BIN1	-0.8265	bridging integrator 1
ANXA2	-0.5311	annexin A2
GNL3	-0.2836	guanine nucleotide binding protein-like 3 (nucleolar)
ACTA2	0.6592	actin, alpha 2, smooth muscle, aorta
ACTB	-0.1555	actin, beta
DCTN2	-12.1428	dynactin 2 (p50)
KHSRP	1.775	KH-type splicing regulatory protein
VCAN	1.0814	versican
DCN	-0.2876	decorin
SPARC	-0.2545	secreted protein, acidic, cysteine-rich (osteonectin)
DMP1	0.8419	dentin matrix acidic phosphoprotein 1
COL16A1	-1.2649	collagen, type XVI, alpha 1
THBS2	-0.5349	thrombospondin 2
LOX	1.5015	lysyl oxidase
TFPI2	-0.2497	tissue factor pathway inhibitor 2
PXN	-0.2335	paxillin
APP	-1.0235	amyloid beta (A4) precursor protein
ARG1	1.5757	arginase, liver
ARG2	0.3576	arginase, type II
ADIPOQ	-0.0324	adiponectin, C1Q and collagen domain containing
IL8	5.4096	interleukin 8
CXCL10	0.4414	chemokine (C-X-C motif) ligand 10
CXCL12	-0.3018	chemokine (C-X-C motif) ligand 12 (stromal cell-derived factor 1)
F10	0.9733	coagulation factor X
F2	-0.5936	coagulation factor II (thrombin)
DKK1	0.3905	dickkopf 1 homolog (Xenopus laevis)
GDNF	0.0934	glial cell derived neurotrophic factor
PDGFA	-0.4323	platelet-derived growth factor alpha polypeptide
CTGF	-0.2041	connective tissue growth factor
FGF7	1.2557	fibroblast growth factor 7 (keratinocyte growth factor)
FGF2	-0.4072	fibroblast growth factor 2 (basic)
VEGFA	-0.4276	vascular endothelial growth factor A
KITLG	0.2831	KIT ligand
ANGPTL4	-0.4991	angiopoietin-like 4
IL22	2.0647	interleukin 22
INS	-0.6097	insulin
TNC	-1.8392	tenascin C
CYR61	0.0657	cysteine-rich, angiogenic inducer, 61
THBS1	0.4332	thrombospondin 1
TAC1	-0.2087	tachykinin, precursor 1
APLN	-0.3013	apelin
EDN1	0.9763	endothelin 1
GHRL	0.1912	ghrelin/obestatin prepropeptide
BMP2	1.4769	bone morphogenetic protein 2
BMP4	0.803	bone morphogenetic protein 4
BMP7	0.5186	bone morphogenetic protein 7
TGFB1	0.0024	transforming growth factor, beta 1
TGFB2	-0.3272	transforming growth factor, beta 2
TDGF1	0.9705	teratocarcinoma-derived growth factor 1
LEFTY1	0.5195	left-right determination factor 1
WNT10A	-0.1482	wingless-type MMTV integration site family, member 10A
WNT5A	0.9025	wingless-type MMTV integration site family, member 5A
WNT3A	0.3721	wingless-type MMTV integration site family, member 3A
WNT4	0.8085	wingless-type MMTV integration site family, member 4
MYD88	0.3492	myeloid differentiation primary response gene (88)
PRKCD	-0.5787	protein kinase C, delta
MAPK1	-0.0819	mitogen-activated protein kinase 1
MAPK3	-0.0819	mitogen-activated protein kinase 3
JAK1	1.3691	Janus kinase 1
RAC1	0.093	ras-related C3 botulinum toxin substrate 1 (rho family, small GTP binding protein Rac1)
MAPK8	-0.1048	mitogen-activated protein kinase 8
PTK2	-0.334	PTK2 protein tyrosine kinase 2
BIRC5	-0.58	baculoviral IAP repeat containing 5
CASP6	-0.6618	caspase 6, apoptosis-related cysteine peptidase
BCL2L1	-0.889	BCL2-like 1
CFLAR	1.9956	CASP8 and FADD-like apoptosis regulator
PRKD1	-0.2535	protein kinase D1
CCND2	-0.0469	cyclin D2
CDKN1B	-2.8807	cyclin-dependent kinase inhibitor 1B (p27, Kip1)
ATM	0.1514	ataxia telangiectasia mutated
SOCS1	1.1173	suppressor of cytokine signaling 1
IGFBP5	-0.2018	insulin-like growth factor binding protein 5
IGFBP1	1.5914	insulin-like growth factor binding protein 1
SHH	-0.1119	sonic hedgehog
IL1B	6.6012	interleukin 1, beta
NTF3	0.883	neurotrophin 3
RTN4	-0.5501	reticulon 4
PTN	0.1142	pleiotrophin
SEMA3A	2.8926	sema domain, immunoglobulin domain (Ig), short basic domain, secreted, (semaphorin) 3A
SMO	-1.7619	smoothened, frizzled family receptor
F2RL1	0.6354	coagulation factor II (thrombin) receptor-like 1
ADORA2A	0.2895	adenosine A2a receptor
S1PR1	0.3015	sphingosine-1-phosphate receptor 1
CXCR4	-2.6888	chemokine (C-X-C motif) receptor 4
F2R	0.3056	coagulation factor II (thrombin) receptor
EDNRA	-0.2729	endothelin receptor type A
MMP14	0.3641	matrix metallopeptidase 14 (membrane-inserted)
MMP1	7.5497	matrix metallopeptidase 1 (interstitial collagenase)
MMP2	-0.3911	matrix metallopeptidase 2 (gelatinase A, 72kDa gelatinase, 72kDa type IV collagenase)
MMP3	-0.0083	matrix metallopeptidase 3 (stromelysin 1, progelatinase)
MMP7	-1.3764	matrix metallopeptidase 7 (matrilysin, uterine)
MMP9	-1.0711	matrix metallopeptidase 9 (gelatinase B, 92kDa gelatinase, 92kDa type IV collagenase)
MMP13	7.5497	matrix metallopeptidase 13 (collagenase 3)
CTSB	0.5944	cathepsin B
STK11	-0.0654	serine/threonine kinase 11
STK4	0.7711	serine/threonine kinase 4
GNB2L1	-0.2124	guanine nucleotide binding protein (G protein), beta polypeptide 2-like 1
SFRP1	-0.7748	secreted frizzled-related protein 1
CST3	0.0325	cystatin C
SERPINF1	-0.5152	serpin peptidase inhibitor, clade F (alpha-2 antiplasmin, pigment epithelium derived factor), member 1
TIMP1	2.0854	TIMP metallopeptidase inhibitor 1
ACE	3.5442	angiotensin I converting enzyme (peptidyl-dipeptidase A) 1
TIMP2	-0.6793	TIMP metallopeptidase inhibitor 2
ADAMTS1	0.2274	ADAM metallopeptidase with thrombospondin type 1 motif, 1
SERPINE2	1.3616	serpin peptidase inhibitor, clade E (nexin, plasminogen activator inhibitor type 1), member 2
BSG	-0.2074	basigin (Ok blood group)
FBLN1	0.0074	fibulin 1
PAPPA	0.6261	pregnancy-associated plasma protein A, pappalysin 1
AMBP	-1.5751	alpha-1-microglobulin/bikunin precursor
ENDOU	-0.5051	endonuclease, polyU-specific
A2M	0.4766	alpha-2-macroglobulin
S100A9	-0.1984	S100 calcium binding protein A9
ADAM17	0.0081	ADAM metallopeptidase domain 17
ADAM10	0.0986	ADAM metallopeptidase domain 10
CLU	-0.0869	clusterin
CTSK	0.7871	cathepsin K
CTSS	0.593	cathepsin S
PTX3	2.3895	pentraxin 3, long
CHIT1	6.1121	chitinase 1 (chitotriosidase)
DPP8	0.4593	dipeptidyl-peptidase 8
CTSD	-0.0835	cathepsin D
SERPINE1	1.0155	serpin peptidase inhibitor, clade E (nexin, plasminogen activator inhibitor type 1), member 1
GREM1	-0.2409	gremlin 1
INSIG2	-0.2261	insulin induced gene 2
NDRG2	0.0706	NDRG family member 2
C12orf5	-1.3276	chromosome 12 open reading frame 5
MMP16	-0.0757	matrix metallopeptidase 16 (membrane-inserted)
MMP8	4.7943	matrix metallopeptidase 8 (neutrophil collagenase)
MMP11	-0.2926	matrix metallopeptidase 11 (stromelysin 3)
SERPINA1	-1.0518	serpin peptidase inhibitor, clade A (alpha-1 antiproteinase, antitrypsin), member 1
CYGB	0.315	cytoglobin
SULF2	1.534	sulfatase 2
NELL1	0.0381	NEL-like 1 (chicken)
KLK1	0.1478	kallikrein 1
TGM2	-0.2544	transglutaminase 2 (C polypeptide, protein-glutamine-gamma-glutamyltransferase)
ADAM33	0.6424	ADAM metallopeptidase domain 33
TMSB4X	0.0404	thymosin beta 4, X-linked
TIMP3	-0.0519	TIMP metallopeptidase inhibitor 3
TGFBI	-0.098	transforming growth factor, beta induced
ADAM22	1.0221	ADAM metallopeptidase domain 22
GAP43	-0.1865	growth associated protein 43
COLEC11	-0.3895	collectin sub-family member 11
ELAVL1	0.3009	ELAV (embryonic lethal, abnormal vision, Drosophila)-like 1 (Hu antigen R)
ANGPTL2	-0.4991	angiopoietin-like 2
PDCD6	0.5012	programmed cell death 6
PRSS8	-1.1199	protease, serine, 8
m_Sprr1a	-0.3677	small proline-rich protein 1A-like
RNF34	1.9467	ring finger protein 34, E3 ubiquitin protein ligase
EBAG9	8.3704	estrogen receptor binding site associated, antigen, 9
ST14	0.2391	suppression of tumorigenicity 14 (colon carcinoma)
REG1A	0.1794	regenerating islet-derived 1 alpha
SLPI	-0.7217	secretory leukocyte peptidase inhibitor
DPP9	-0.0491	dipeptidyl-peptidase 9
tissue remodeling
tissue regeneration

## Sheet: innate immune C-Supp Fig 3C
Name	Probe Value	Description
CDH1	0.3335	cadherin 1, type 1, E-cadherin (epithelial)
CTNNB1	-10.8539	catenin (cadherin-associated protein), beta 1, 88kDa
SLC7A2	-0.5811	solute carrier family 7 (cationic amino acid transporter, y+ system), member 2
CFTR	-1.0066	cystic fibrosis transmembrane conductance regulator (ATP-binding cassette sub-family C, member 7)
CALR	-0.242	calreticulin
SLC40A1	-0.4157	solute carrier family 39 (iron-regulated transporter), member 1
SLC11A1	7.7671	solute carrier family 11 (proton-coupled divalent metal ion transporter), member 1
TF	4.5252	transferrin
SLC22A5	0.464	solute carrier family 22 (organic cation/carnitine transporter), member 5
KCNMA1	-0.6013	potassium large conductance calcium-activated channel, subfamily M, alpha member 1
SCNN1A	0.3538	sodium channel, nonvoltage-gated 1 alpha
SLC22A4	0.6661	solute carrier family 22 (organic cation/zwitterion transporter), member 4
SLC15A2	1.0735	solute carrier family 15 (oligopeptide transporter), member 2
SLC15A4	0.1422	solute carrier family 15 (oligopeptide transporter), member 4
TYR	-0.0396	tyrosinase (oculocutaneous albinism IA)
CAT	-0.2093	catalase
MIF	-0.1984	macrophage migration inhibitory factor (glycosylation-inhibiting factor)
MPO	-1.4445	myeloperoxidase
HSD17B4	-0.3429	hydroxysteroid (17-beta) dehydrogenase 4
TYRP1	-0.1727	tyrosinase-related protein 1
IDO1	0.9757	indoleamine 2,3-dioxygenase 1
ACAA1	-0.4491	acetyl-CoA acyltransferase 1
CYP27B1	-0.3508	cytochrome P450, family 27, subfamily B, polypeptide 1
LBR	-0.0959	lamin B receptor
ACSL1	-0.2397	acyl-CoA synthetase long-chain family member 1
GAPDH	-0.08	glyceraldehyde-3-phosphate dehydrogenase
GCNT1	0.2164	glucosaminyl (N-acetyl) transferase 1, core 2
GPAM	-0.232	glycerol-3-phosphate acyltransferase, mitochondrial
PLCG1	-0.2147	phospholipase C, gamma 1
PLA2G4A	1.3569	phospholipase A2, group IVA (cytosolic, calcium-dependent)
HMOX1	0.258	heme oxygenase (decycling) 1
BLVRA	0.5744	biliverdin reductase A
LTA4H	-0.592	leukotriene A4 hydrolase
NOS1	4.64	nitric oxide synthase 1 (neuronal)
PTGS1	-0.3094	prostaglandin-endoperoxide synthase 1 (prostaglandin G/H synthase and cyclooxygenase)
PTGS2	0.3435	prostaglandin-endoperoxide synthase 2 (prostaglandin G/H synthase and cyclooxygenase)
PDE4B	0.5375	phosphodiesterase 4B, cAMP-specific
NPR1	-0.1816	natriuretic peptide receptor A/guanylate cyclase A (atrionatriuretic peptide receptor A)
ADA	4.8967	adenosine deaminase
DUT	-3.1687	deoxyuridine triphosphatase
UCP2	0.3113	uncoupling protein 2 (mitochondrial, proton carrier)
TXN	0.4524	thioredoxin
CYBB	-0.3158	cytochrome b-245, beta polypeptide
HSD11B1	-1.1233	hydroxysteroid (11-beta) dehydrogenase 1
CEL	0.5722	carboxyl ester lipase (bile salt-stimulated lipase)
NFIL3	1.5909	nuclear factor, interleukin 3 regulated
CEBPB	2.2271	CCAAT/enhancer binding protein (C/EBP), beta
CREB1	-0.4639	cAMP responsive element binding protein 1
ATF3	2.1669	activating transcription factor 3
ATF4	-0.2755	activating transcription factor 4 (tax-responsive enhancer element B67)
YBX1	-0.1035	Y box binding protein 1
E2F1	-0.912	E2F transcription factor 1
NR3C1	1.4786	nuclear receptor subfamily 3, group C, member 1 (glucocorticoid receptor)
NR3C2	0.2154	nuclear receptor subfamily 3, group C, member 2
ESRRA	-0.2126	estrogen-related receptor alpha
ETS1	0.8501	v-ets erythroblastosis virus E26 oncogene homolog 1 (avian)
ELF1	-1.1089	E74-like factor 1 (ets domain transcription factor)
FOXO4	4.5337	forkhead box O4
FOXO1	0.8384	forkhead box O1
FOXO3	1.7453	forkhead box O3
GATA3	0.9345	GATA binding protein 3
WT1	-0.0647	Wilms tumor 1
POU2F1	0.1098	POU class 2 homeobox 1
HSF1	-0.879	heat shock transcription factor 1
ID3	0.2068	inhibitor of DNA binding 3, dominant negative helix-loop-helix protein
IRF2	1.5027	interferon regulatory factor 2
IRF3	0.7438	interferon regulatory factor 3
IRF5	-0.1189	interferon regulatory factor 5
IRF9	0.8053	interferon regulatory factor 9
IRF1	2.832	interferon regulatory factor 1
FOS	1.8665	FBJ murine osteosarcoma viral oncogene homolog
JUN	1.6379	jun proto-oncogene
XBP1	0.0595	X-box binding protein 1
MEF2A	-0.2725	myocyte enhancer factor 2A
MYC	0.6213	v-myc myelocytomatosis viral oncogene homolog (avian)
NR4A1	0.2226	nuclear receptor subfamily 4, group A, member 1
NFAT5	-4.1952	nuclear factor of activated T-cells 5, tonicity-responsive
NFE2L2	0.8018	nuclear factor (erythroid-derived 2)-like 2
TP53	0.3028	tumor protein p53
PAX2	0.7766	paired box 2
HIF1A	-0.2651	hypoxia inducible factor 1, alpha subunit (basic helix-loop-helix transcription factor)
NCOA3	-0.8665	nuclear receptor coactivator 3
NCOA2	0.3657	nuclear receptor coactivator 2
AHR	0.4332	aryl hydrocarbon receptor
EPAS1	0.0094	endothelial PAS domain protein 1
RBL1	-0.3014	retinoblastoma-like 1 (p107)
RELA	0.4715	v-rel reticuloendotheliosis viral oncogene homolog A (avian)
RELB	1.703	v-rel reticuloendotheliosis viral oncogene homolog B
NFKB1	2.1991	nuclear factor of kappa light polypeptide gene enhancer in B-cells 1
NFKB2	5.0111	nuclear factor of kappa light polypeptide gene enhancer in B-cells 2 (p49/p100)
REL	0.5013	v-rel reticuloendotheliosis viral oncogene homolog (avian)
SMAD3	0.4869	SMAD family member 3
SP1	2.8198	Sp1 transcription factor
SRF	-13.2364	serum response factor (c-fos serum response element-binding transcription factor)
STAT6	0.2856	signal transducer and activator of transcription 6, interleukin-4 induced
STAT1	7.8214	signal transducer and activator of transcription 1, 91kDa
STAT3	3.1265	signal transducer and activator of transcription 3 (acute-phase response factor)
VDR	-0.3508	vitamin D (1,25- dihydroxyvitamin D3) receptor
NR1I2	0.6668	nuclear receptor subfamily 1, group I, member 2
PPARA	0.1579	peroxisome proliferator-activated receptor alpha
PPARD	0.3489	peroxisome proliferator-activated receptor delta
SREBF1	-3.6272	sterol regulatory element binding transcription factor 1
LEPR	0.3004	leptin receptor
IL2RG	-0.0916	interleukin 2 receptor, gamma
DDR2	-0.1843	discoidin domain receptor tyrosine kinase 2
TYRO3	-0.2996	TYRO3 protein tyrosine kinase
MET	-0.1582	met proto-oncogene (hepatocyte growth factor receptor)
EGFR	0.3487	epidermal growth factor receptor
IGF1R	0.1501	insulin-like growth factor 1 receptor
ITGB2	-0.0168	integrin, beta 2 (complement component 3 receptor 3 and 4 subunit)
ITGB3	0.3273	integrin, beta 3 (platelet glycoprotein IIIa, antigen CD61)
LILRB3	9.7743	leukocyte immunoglobulin-like receptor, subfamily B (with TM and ITIM domains), member 3
LRP1	-0.1049	low density lipoprotein-related protein 1 (alpha-2-macroglobulin receptor)
NOTCH1	-0.0801	notch 1
COLEC12	-0.9405	collectin sub-family member 12
SDC4	1.944	syndecan 4
CD8A	-0.0643	CD8a molecule
TNFRSF1A	0.3373	tumor necrosis factor receptor superfamily, member 1A
TNFRSF10B	1.188	tumor necrosis factor receptor superfamily, member 10b
TLR5	0.4558	toll-like receptor 5
HMMR	-0.1638	hyaluronan-mediated motility receptor (RHAMM)
F3	4.5252	coagulation factor III (thromboplastin, tissue factor)
NCAM1	-0.5343	neural cell adhesion molecule 1
PHB	-0.1527	prohibitin
CTNND1	-2.4983	catenin (cadherin-associated protein), delta 1
ZNF143	-1.0375	zinc finger protein 143
NDUFA13	-0.2931	NADH dehydrogenase (ubiquinone) 1 alpha subcomplex, 13
ECSIT	-0.4199	ECSIT homolog (Drosophila)
HMGB1	-0.5595	high mobility group box 1
BCL6	1.1152	B-cell CLL/lymphoma 6
HMGB2	-0.2239	high mobility group box 2
ZFP36	1.7873	zinc finger protein 36, C3H type, homolog (mouse)
C1QBP	-12.5139	complement component 1, q subcomponent binding protein
PIAS1	0.3231	protein inhibitor of activated STAT, 1
RYBP	0.3778	RING1 and YY1 binding protein
HMGB3	-0.2964	high mobility group box 3
LITAF	-0.8187	lipopolysaccharide-induced TNF factor
HMGN1	-0.3253	high mobility group nucleosome binding domain 1
HMGN2	-0.1929	high mobility group nucleosomal binding domain 2
EZH2	-0.5496	enhancer of zeste homolog 2 (Drosophila)
MTA1	0.1893	metastasis associated 1
RUNX1T1	-0.0168	runt-related transcription factor 1; translocated to, 1 (cyclin D-related)
LGR4	-0.191	leucine-rich repeat containing G protein-coupled receptor 4
MFGE8	1.0827	milk fat globule-EGF factor 8 protein
LGALS3	0.067	lectin, galactoside-binding, soluble, 3
MUC1	-0.3037	mucin 1, cell surface associated
VCAM1	-1.8204	vascular cell adhesion molecule 1
FN1	-0.1754	fibronectin 1
CD44	0.1907	CD44 molecule (Indian blood group)
SELPLG	-0.3059	selectin P ligand
EPCAM	0.1413	epithelial cell adhesion molecule
LAMP2	-0.5498	lysosomal-associated membrane protein 2
BRCA1	-0.3956	breast cancer 1, early onset
GABARAP	-0.0607	GABA(A) receptor-associated protein
MAPT	0.2979	microtubule-associated protein tau
B2M	0.3394	beta-2-microglobulin
HLA-C	-0.0406	major histocompatibility complex, class I, C
PURB	-0.4646	purine-rich element binding protein B
PRKDC	-0.2966	protein kinase, DNA-activated, catalytic polypeptide
PARP1	-0.1062	poly (ADP-ribose) polymerase 1
RAD50	0.7757	RAD50 homolog (S. cerevisiae)
SIRT1	0.0323	sirtuin 1
MECP2	-0.3717	methyl CpG binding protein 2 (Rett syndrome)
HDAC6	-0.1389	histone deacetylase 6
HIST1H2BJ	-0.6064	histone cluster 1, H2bj
SIRT4	-2.0823	sirtuin 4
H1FX	0.0869	H1 histone family, member X
MED1	0.173	mediator complex subunit 1
HSP90B1	-0.0806	heat shock protein 90kDa beta (Grp94), member 1
PPID	-0.1979	peptidylprolyl isomerase D
HSPA9	-0.5755	heat shock 70kDa protein 9 (mortalin)
DNAJC3	0.0885	DnaJ (Hsp40) homolog, subfamily C, member 3
HSPA1A	1.1368	heat shock 70kDa protein 1A
HYOU1	-0.4142	hypoxia up-regulated 1
HSPD1	-0.2237	heat shock 60kDa protein 1 (chaperonin)
PIN1	-0.3556	peptidylprolyl cis/trans isomerase, NIMA-interacting 1
HSPE1	-0.3585	heat shock 10kDa protein 1 (chaperonin 10)
PPIA	-0.1045	peptidylprolyl isomerase A (cyclophilin A)
HSPA5	0.266	heat shock 70kDa protein 5 (glucose-regulated protein, 78kDa)
PPIB	-0.3978	peptidylprolyl isomerase B (cyclophilin B)
PSMD3	-0.0395	proteasome (prosome, macropain) 26S subunit, non-ATPase, 3
CBLB	0.0612	Cbl proto-oncogene, E3 ubiquitin protein ligase B
UBE2N	-0.023	ubiquitin-conjugating enzyme E2N
SUGT1	0.0233	SGT1, suppressor of G2 allele of SKP1 (S. cerevisiae)
FBXO11	0.5727	F-box protein 11
NUP88	-0.2873	nucleoporin 88kDa
PLTP	-0.3535	phospholipid transfer protein
APOA1	-1.2284	apolipoprotein A-I
APOB	0.7201	apolipoprotein B (including Ag(x) antigen)
LPA	-1.7464	lipoprotein, Lp(a)
SFTPA1	-0.0346	surfactant protein A1
VAMP2	-0.1233	vesicle-associated membrane protein 2 (synaptobrevin 2)
ANXA1	0.1683	annexin A1
NOL6	-0.1603	nucleolar protein 6 (RNA-associated)
CCNT1	1.0627	cyclin T1
DAPK1	-1.8273	death-associated protein kinase 1
LCP1	-0.6467	lymphocyte cytosolic protein 1 (L-plastin)
GSN	-8.3229	gelsolin
CHMP5	0.1093	chromatin modifying protein 5
RAB7A	-0.6207	RAB7A, member RAS oncogene family
SF3B1	-0.0981	splicing factor 3b, subunit 1, 155kDa
SF3A1	-0.0236	splicing factor 3a, subunit 1, 120kDa
HNRNPM	-0.226	heterogeneous nuclear ribonucleoprotein M
SNRPD1	-0.1226	small nuclear ribonucleoprotein D1 polypeptide 16kDa
DDX39B	0.0594	DEAD (Asp-Glu-Ala-Asp) box polypeptide 39B
SNRPD2	-0.1226	small nuclear ribonucleoprotein D2 polypeptide 16.5kDa
GJA1	-1.7946	gap junction protein, alpha 1, 43kDa
MYO9B	-15.1786	myosin IXB
TOMM70A	0.0505	translocase of outer mitochondrial membrane 70 homolog A (S. cerevisiae)
DCN	-0.2876	decorin
COL2A1	-0.5053	collagen, type II, alpha 1
LUM	-0.528	lumican
SPON2	0.1337	spondin 2, extracellular matrix protein
BGN	-0.2376	biglycan
DICER1	0.0418	dicer 1, ribonuclease type III
AGO2	0.055	eukaryotic translation initiation factor 2C, 2
RPS3	-0.2296	ribosomal protein S3
RPL24	-0.2224	ribosomal protein L24
EIF5A	-3.6744	eukaryotic translation initiation factor 5A
SERP1	-0.1873	stress-associated endoplasmic reticulum protein 1
EIF2S1	-0.4713	eukaryotic translation initiation factor 2, subunit 1 alpha, 35kDa
FAU	-0.2077	Finkel-Biskis-Reilly murine sarcoma virus (FBR-MuSV) ubiquitously expressed
EEF1A1	-0.1422	eukaryotic translation elongation factor 1 alpha 1
EIF5B	2.5045	eukaryotic translation initiation factor 5B
EIF4E	-0.1674	eukaryotic translation initiation factor 4E
RPL22	-0.1135	ribosomal protein L22
KRT16	0.0097	keratin 16
VIM	-0.2908	vimentin
TTK	-0.9957	TTK protein kinase
APP	-1.0235	amyloid beta (A4) precursor protein
ASS1	0.85	argininosuccinate synthase 1
ODC1	-0.8098	ornithine decarboxylase 1
ARG2	0.3576	arginase, type II
NNT	-0.2783	nicotinamide nucleotide transhydrogenase
ADIPOQ	-0.0324	adiponectin, C1Q and collagen domain containing
IL8	5.4096	interleukin 8
CXCL10	0.4414	chemokine (C-X-C motif) ligand 10
CCL4	-0.2002	chemokine (C-C motif) ligand 4
F7	3.2695	coagulation factor VII (serum prothrombin conversion accelerator)
F10	0.9733	coagulation factor X
F2	-0.5936	coagulation factor II (thrombin)
FGF7	1.2557	fibroblast growth factor 7 (keratinocyte growth factor)
GRN	1.6206	granulin
VEGFA	-0.4276	vascular endothelial growth factor A
KITLG	0.2831	KIT ligand
MST1	0.7711	macrophage stimulating 1 (hepatocyte growth factor-like)
GAS6	-0.5386	growth arrest-specific 6
AIMP1	1.0176	aminoacyl tRNA synthetase complex-interacting multifunctional protein 1
IL22	2.0647	interleukin 22
INS	-0.6097	insulin
TNC	-1.8392	tenascin C
THBS1	0.4332	thrombospondin 1
SST	-0.5419	somatostatin
TAC1	-0.2087	tachykinin, precursor 1
EDN1	0.9763	endothelin 1
GHRL	0.1912	ghrelin/obestatin prepropeptide
HCRT	-0.4914	hypocretin (orexin) neuropeptide precursor
PENK	-0.1707	proenkephalin
VTCN1	1.5395	V-set domain containing T cell activation inhibitor 1
TGFB1	0.0024	transforming growth factor, beta 1
TNFSF13B	-0.2386	tumor necrosis factor (ligand) superfamily, member 13b
MAP2K5	-0.3026	mitogen-activated protein kinase kinase 5
GSK3B	-1.5324	glycogen synthase kinase 3 beta
IRAK2	2.4168	interleukin-1 receptor-associated kinase 2
MYD88	0.3492	myeloid differentiation primary response gene (88)
TOLLIP	-0.3156	toll interacting protein
TIRAP	-0.0643	toll-interleukin 1 receptor (TIR) domain containing adaptor protein
PIK3C3	0.4629	phosphoinositide-3-kinase, class 3
PIK3R4	-0.3689	phosphoinositide-3-kinase, regulatory subunit 4
PTEN	0.4235	phosphatase and tensin homolog
PDPK1	0.6924	3-phosphoinositide dependent protein kinase-1
PRKCD	-0.5787	protein kinase C, delta
MAPK1	-0.0819	mitogen-activated protein kinase 1
MAPK3	-0.0819	mitogen-activated protein kinase 3
MAP2K1	-0.197	mitogen-activated protein kinase kinase 1
TYK2	0.2813	tyrosine kinase 2
JAK2	1.4324	Janus kinase 2
DUSP4	0.4172	dual specificity phosphatase 4
DUSP9	0.4172	dual specificity phosphatase 9
DUSP1	1.1976	dual specificity phosphatase 1
CDC42	-0.0598	cell division cycle 42 (GTP binding protein)
RAC1	0.093	ras-related C3 botulinum toxin substrate 1 (rho family, small GTP binding protein Rac1)
RAC2	-0.217	ras-related C3 botulinum toxin substrate 2 (rho family, small GTP binding protein Rac2)
MAPK8	-0.1048	mitogen-activated protein kinase 8
MAP2K7	-0.2409	mitogen-activated protein kinase kinase 7
MAP2K4	-0.2092	mitogen-activated protein kinase kinase 4
MAP3K7	-0.1273	mitogen-activated protein kinase kinase kinase 7
MAPK12	-0.1324	mitogen-activated protein kinase 12
MAPK14	0.6249	mitogen-activated protein kinase 14
CHUK	-0.1046	conserved helix-loop-helix ubiquitous kinase
IKBKB	7.9094	inhibitor of kappa light polypeptide gene enhancer in B-cells, kinase beta
IKBKG	0.6491	inhibitor of kappa light polypeptide gene enhancer in B-cells, kinase gamma
NFKBIA	2.4478	nuclear factor of kappa light polypeptide gene enhancer in B-cells inhibitor, alpha
GNAQ	-0.3701	guanine nucleotide binding protein (G protein), q polypeptide
CD38	0.0621	CD38 molecule
SRC	0.3183	v-src sarcoma (Schmidt-Ruppin A-2) viral oncogene homolog (avian)
FYN	-0.5519	FYN oncogene related to SRC, FGR, YES
PTK2	-0.334	PTK2 protein tyrosine kinase 2
XIAP	0.3321	X-linked inhibitor of apoptosis
BIRC2	1.4979	baculoviral IAP repeat containing 2
BIRC3	1.4979	baculoviral IAP repeat containing 3
TRAF6	2.2308	TNF receptor-associated factor 6, E3 ubiquitin protein ligase
TRADD	-0.2384	TNFRSF1A-associated via death domain
RIPK1	0.9683	receptor (TNFRSF)-interacting serine-threonine kinase 1
FADD	-0.119	Fas (TNFRSF6)-associated via death domain
RIPK2	0.2339	receptor-interacting serine-threonine kinase 2
TRAF3	1.6938	TNF receptor-associated factor 3
CASP8	1.2871	caspase 8, apoptosis-related cysteine peptidase
CASP3	0.3378	caspase 3, apoptosis-related cysteine peptidase
BID	2.9848	BH3 interacting domain death agonist
BCL2L11	0.7337	BCL2-like 11 (apoptosis facilitator)
BAK1	0.0339	BCL2-antagonist/killer 1
APAF1	0.2702	apoptotic peptidase activating factor 1
CASP9	-0.1037	caspase 9, apoptosis-related cysteine peptidase
CFLAR	1.9956	CASP8 and FADD-like apoptosis regulator
ATM	0.1514	ataxia telangiectasia mutated
SOCS3	3.5693	suppressor of cytokine signaling 3
SOCS5	0.271	suppressor of cytokine signaling 5
SOCS1	1.1173	suppressor of cytokine signaling 1
SOCS2	-0.3839	suppressor of cytokine signaling 2
PTPN6	-0.1767	protein tyrosine phosphatase, non-receptor type 6
PPP1CC	-0.2213	protein phosphatase 1, catalytic subunit, gamma isozyme
PPP1CA	-0.0727	protein phosphatase 1, catalytic subunit, alpha isozyme
SHH	-0.1119	sonic hedgehog
PTPN1	0.2558	protein tyrosine phosphatase, non-receptor type 1
IL1B	6.6012	interleukin 1, beta
SORT1	-0.66	sortilin 1
SEMA3A	2.8926	sema domain, immunoglobulin domain (Ig), short basic domain, secreted, (semaphorin) 3A
F2RL1	0.6354	coagulation factor II (thrombin) receptor-like 1
PTAFR	1.9618	platelet-activating factor receptor
ADORA2A	0.2895	adenosine A2a receptor
HRH2	1.6567	histamine receptor H2
F2R	0.3056	coagulation factor II (thrombin) receptor
MMP1	7.5497	matrix metallopeptidase 1 (interstitial collagenase)
PRTN3	-3.3332	proteinase 3
MMP2	-0.3911	matrix metallopeptidase 2 (gelatinase A, 72kDa gelatinase, 72kDa type IV collagenase)
MMP7	-1.3764	matrix metallopeptidase 7 (matrilysin, uterine)
MMP9	-1.0711	matrix metallopeptidase 9 (gelatinase B, 92kDa gelatinase, 92kDa type IV collagenase)
CTSB	0.5944	cathepsin B
TBK1	0.9557	TANK-binding kinase 1
PLK1	-0.3265	polo-like kinase 1 (Drosophila)
LRRK2	1.5432	leucine-rich repeat kinase 2
EIF2AK2	-0.1982	eukaryotic translation initiation factor 2-alpha kinase 2
EIF2AK3	0.0731	eukaryotic translation initiation factor 2-alpha kinase 3
RIPK3	7.5414	receptor-interacting serine-threonine kinase 3
COL4A3BP	-2.8404	collagen, type IV, alpha 3 (Goodpasture antigen) binding protein
PTPN12	0.0197	protein tyrosine phosphatase, non-receptor type 12
PTPN2	0.5505	protein tyrosine phosphatase, non-receptor type 2
RALB	0.5795	v-ral simian leukemia viral oncogene homolog B (ras related; GTP binding protein)
GNB2L1	-0.2124	guanine nucleotide binding protein (G protein), beta polypeptide 2-like 1
PARK7	-1.1199	parkinson protein 7
CADM1	-0.2076	cell adhesion molecule 1
ARRB1	-0.3975	arrestin, beta 1
ARRB2	-0.1374	arrestin, beta 2
PEBP1	-0.0753	phosphatidylethanolamine binding protein 1
SERPINF1	-0.5152	serpin peptidase inhibitor, clade F (alpha-2 antiplasmin, pigment epithelium derived factor), member 1
SEPP1	0.4685	selenoprotein P, plasma, 1
S100A11	-0.3357	S100 calcium binding protein A11
LAMP1	-0.3341	lysosomal-associated membrane protein 1
ACE	3.5442	angiotensin I converting enzyme (peptidyl-dipeptidase A) 1
RBP4	0.8945	retinol binding protein 4, plasma
WFDC2	0.2977	WAP four-disulfide core domain 2
IFI27	7.4037	interferon, alpha-inducible protein 27
GC	-0.3429	group-specific component (vitamin D binding protein)
NAMPT	-0.0252	nicotinamide phosphoribosyltransferase
A2M	0.4766	alpha-2-macroglobulin
FGL2	0.825	fibrinogen-like 2
MASP2	-0.1912	mannan-binding lectin serine peptidase 2
CNPY3	0.1889	canopy 3 homolog (zebrafish)
CFB	2.7343	complement factor B
TNFAIP8L2	-0.2924	tumor necrosis factor, alpha-induced protein 8-like 2
IFI30	2.002	interferon, gamma-inducible protein 30
ATG12	0.0002	autophagy related 12
PCBP2	-0.0633	poly(rC) binding protein 2
CFD	-0.7587	complement factor D (adipsin)
CFP	0.0382	complement factor properdin
C2	1.025	complement component 2
SAMHD1	-0.0304	SAM domain and HD domain 1
DDX3X	-1.993	DEAD (Asp-Glu-Ala-Asp) box polypeptide 3, X-linked
C3	1.6375	complement component 3
S100A8	-0.1984	S100 calcium binding protein A8
CFH	0.9775	complement factor H
ADAR	-1.4727	adenosine deaminase, RNA-specific
S100A9	-0.1984	S100 calcium binding protein A9
TNFAIP3	5.8031	tumor necrosis factor, alpha-induced protein 3
PRDX1	-0.008	peroxiredoxin 1
PSEN1	-4.5662	presenilin 1
PSEN2	-1.2082	presenilin 2 (Alzheimer disease 4)
SCIN	-0.0091	scinderin
RC3H1	-0.0203	ring finger and CCCH-type domains 1
PRDX2	-0.8588	peroxiredoxin 2
CLU	-0.0869	clusterin
C7	0.4414	complement component 7
CRP	-1.5449	C-reactive protein, pentraxin-related
DMBT1	-1.5449	deleted in malignant brain tumors 1
CTSK	0.7871	cathepsin K
PELI1	0.2395	pellino E3 ubiquitin protein ligase 1
LGMN	0.5017	legumain
CTSS	0.593	cathepsin S
TNIP1	2.1981	TNFAIP3 interacting protein 1
NLRP6	0.1846	NLR family, pyrin domain containing 6
LSM14A	-0.2281	LSM14A, SCD6 homolog A (S. cerevisiae)
RNF31	1.0539	ring finger protein 31
PRNP	2.1976	prion protein
ANXA3	-0.3253	annexin A3
r_Atg5	0.1557	ATG5 autophagy related 5 homolog (S. cerevisiae)
PTX3	2.3895	pentraxin 3, long
NLRP3	0.7699	NLR family, pyrin domain containing 3
BECN1	-1.0751	beclin 1, autophagy related
PRF1	-0.3114	perforin 1 (pore forming protein)
PRKRA	-0.0686	protein kinase, interferon-inducible double stranded RNA dependent activator
BPI	-0.0286	bactericidal/permeability-increasing protein
CHIT1	6.1121	chitinase 1 (chitotriosidase)
OTUD5	0.4267	OTU domain containing 5
TXNIP	0.6447	thioredoxin interacting protein
CLEC10A	0.0471	C-type lectin domain family 10, member A
THEM4	10.766	thioesterase superfamily member 4
TANK	3.3024	TRAF family member-associated NFKB activator
CDC37	-0.0032	cell division cycle 37 homolog (S. cerevisiae)
HRG	-0.4165	histidine-rich glycoprotein
OLFM4	7.4903	olfactomedin 4
PSMA7	0.5601	proteasome (prosome, macropain) subunit, alpha type, 7
CTSD	-0.0835	cathepsin D
PROC	2.9167	protein C (inactivator of coagulation factors Va and VIIIa)
SERPINE1	1.0155	serpin peptidase inhibitor, clade E (nexin, plasminogen activator inhibitor type 1), member 1
SMEK1	0.2066	SMEK homolog 1, suppressor of mek1 (Dictyostelium)
IP6K1	-0.2195	inositol hexakisphosphate kinase 1
CH25H	7.7008	cholesterol 25-hydroxylase
TSPO	-0.4457	translocator protein (18kDa)
DOK1	0.2694	docking protein 1, 62kDa (downstream of tyrosine kinase 1)
NBR1	0.0628	neighbor of BRCA1 gene 1
SH3RF1	-0.1459	SH3 domain containing ring finger 1
COPS5	0.014	COP9 constitutive photomorphogenic homolog subunit 5 (Arabidopsis)
MUL1	0.4247	mitochondrial E3 ubiquitin protein ligase 1
TRAF4	-0.2471	TNF receptor-associated factor 4
WDR5	-0.1434	WD repeat domain 5
ATG16L1	-0.4139	autophagy related 16-like 1 (S. cerevisiae)
NEU1	-0.49	sialidase 1 (lysosomal sialidase)
RARRES3	-0.0069	retinoic acid receptor responder (tazarotene induced) 3
MFN2	-0.3072	mitofusin 2
TBC1D23	-0.0261	TBC1 domain family, member 23
ABCE1	-0.1349	ATP-binding cassette, sub-family E (OABP), member 1
MMP8	4.7943	matrix metallopeptidase 8 (neutrophil collagenase)
MVP	1.0274	major vault protein
SERPINC1	-0.3136	serpin peptidase inhibitor, clade C (antithrombin), member 1
APOH	0.3005	apolipoprotein H (beta-2-glycoprotein I)
SDF2	-0.0794	stromal cell-derived factor 2
SERPINA1	-1.0518	serpin peptidase inhibitor, clade A (alpha-1 antiproteinase, antitrypsin), member 1
YWHAE	-0.1107	tyrosine 3-monooxygenase/tryptophan 5-monooxygenase activation protein, epsilon polypeptide
GLRX3	-0.772	glutaredoxin 3
NPC2	0.1128	Niemann-Pick disease, type C2
ASAH1	-0.0402	N-acylsphingosine amidohydrolase (acid ceramidase) 1
CTSA	0.056	cathepsin A
TGM2	-0.2544	transglutaminase 2 (C polypeptide, protein-glutamine-gamma-glutamyltransferase)
OPTN	0.654	optineurin
SERPIND1	-0.527	serpin peptidase inhibitor, clade D (heparin cofactor), member 1
FGB	-2.6771	fibrinogen beta chain
TMSB4X	0.0404	thymosin beta 4, X-linked
TIMP3	-0.0519	TIMP metallopeptidase inhibitor 3
SFTPA2	-0.0346	surfactant protein A2
IFRD1	-0.6613	interferon-related developmental regulator 1
COLEC11	-0.3895	collectin sub-family member 11
ANO1	0.2346	anoctamin 1, calcium activated chloride channel
STMN1	-1.049	stathmin 1
CISD2	0.1269	CDGSH iron sulfur domain 2
2018-03-05	-0.0879	membrane-associated ring finger (C3HC4) 5
CHORDC1	0.203	cysteine and histidine-rich domain (CHORD) containing 1
SESN1	-0.5196	sestrin 1
ARL16	0.0889	ADP-ribosylation factor-like 16
EIF4EBP2	-0.1077	eukaryotic translation initiation factor 4E binding protein 2
ZC3H15	-0.2755	zinc finger CCCH-type containing 15
SNCB	-0.3591	synuclein, beta
SCARB2	-0.1558	scavenger receptor class B, member 2
CRNN	0.0315	cornulin
ITLN1	0.1077	intelectin 1 (galactofuranose binding)
TRDMT1	1.7415	tRNA aspartic acid methyltransferase 1
PON2	0.3723	paraoxonase 2
m_Defb3	-15.4822	defensin beta 3
LYZ	4.8279	lysozyme
UBXN1	-0.7995	UBX domain protein 1
SLPI	-0.7217	secretory leukocyte peptidase inhibitor
SERPINB1	-0.4026	serpin peptidase inhibitor, clade B (ovalbumin), member 1
USP25	-0.3438	ubiquitin specific peptidase 25
DCP2	-1.0718	DCP2 decapping enzyme homolog (S. cerevisiae)
TRIM8	-0.7117	tripartite motif containing 8
LRR1	0.1348	leucine rich repeat protein 1
COPS8	-0.4375	COP9 constitutive photomorphogenic homolog subunit 8 (Arabidopsis)
LRRC19	0.0996	leucine rich repeat containing 19
GLIPR2	0.5768	GLI pathogenesis-related 2
IER2	0.8844	immediate early response 2
innate immune response

## Sheet: melanocyte- Supp. Fig 3D
Name	Probe Value	Description
CDH1	0.3335	cadherin 1, type 1, E-cadherin (epithelial)
CTNNB1	-10.8539	catenin (cadherin-associated protein), beta 1, 88kDa
POU3F2	-0.7178	POU class 3 homeobox 2
PAX3	1.1141	paired box 3
SOX10	-0.1622	SRY (sex determining region Y)-box 10
MITF	0.1501	microphthalmia-associated transcription factor
KIT	8.6923	v-kit Hardy-Zuckerman 4 feline sarcoma viral oncogene homolog
MET	-0.1582	met proto-oncogene (hepatocyte growth factor receptor)
ACKR3	-0.6329	chemokine (C-X-C motif) receptor 7
FSCN1	-0.4481	fascin homolog 1, actin-bundling protein (Strongylocentrotus purpuratus)
IL8	5.4096	interleukin 8
CXCL12	-0.3018	chemokine (C-X-C motif) ligand 12 (stromal cell-derived factor 1)
FGF2	-0.4072	fibroblast growth factor 2 (basic)
KITLG	0.2831	KIT ligand
EDN1	0.9763	endothelin 1
PTK2	-0.334	PTK2 protein tyrosine kinase 2
HRH2	1.6567	histamine receptor H2
MMP2	-0.3911	matrix metallopeptidase 2 (gelatinase A, 72kDa gelatinase, 72kDa type IV collagenase)
MMP9	-1.0711	matrix metallopeptidase 9 (gelatinase B, 92kDa gelatinase, 92kDa type IV collagenase)
BACE2	0.3443	beta-site APP-cleaving enzyme 2
melanocyte migration

## Sheet: classical brainless-Sup Fig 3E
Name	Probe Value	Description
SLC4A1	0.8592	solute carrier family 4, anion exchanger, member 1 (erythrocyte membrane protein band 3, Diego blood group)
CALR	-0.3013	calreticulin
GAPDH	0.0341	glyceraldehyde-3-phosphate dehydrogenase
ATP5G1	0.3292	ATP synthase, H+ transporting, mitochondrial Fo complex, subunit C1 (subunit 9)
POR	-0.1	P450 (cytochrome) oxidoreductase
F3	5.8726	coagulation factor III (thromboplastin, tissue factor)
KDM1A	0.501	lysine (K)-specific demethylase 1A
C1QBP	-0.3102	complement component 1, q subcomponent binding protein
FN1	-0.1578	fibronectin 1
CD44	0.5209	CD44 molecule (Indian blood group)
MAPT	-0.384	microtubule-associated protein tau
HDAC1	-0.1572	mp:zf637-2-001987
COL2A1	-0.3773	collagen, type II, alpha 1
BGN	0.2375	biglycan
APP	14.3916	amyloid beta (A4) precursor protein
ADIPOQ	0.2989	adiponectin, C1Q and collagen domain containing
F10	0.9259	coagulation factor X
INS	-1.9438	insulin
IAPP	0.1368	islet amyloid polypeptide
TNF	4.1031	tumor necrosis factor
F2RL1	0.5181	coagulation factor II (thrombin) receptor-like 1
CST3	0.3868	cystatin C
NAMPT	0.0064	nicotinamide phosphoribosyltransferase
MBL2	-1.0129	mannose-binding lectin (protein C) 2, soluble
MASP2	0.2719	mannan-binding lectin serine peptidase 2
CFB	1.8919	complement factor B
CFD	0.1626	complement factor D (adipsin)
CFP	0.315	complement factor properdin
CFI	0.3869	complement factor I
C9	1.0636	complement component 9
C2	1.8919	complement component 2
C3	1.6085	complement component 3
PRG2	-1.0129	proteoglycan 2, bone marrow (natural killer cell activator, eosinophil granule major basic protein)
CFH	0.7728	complement factor H
CLU	-0.8379	clusterin
CRP	-1.5493	C-reactive protein, pentraxin-related
DMBT1	-1.5493	deleted in malignant brain tumors 1
PRNP	0.456	prion protein
PTX3	2.3736	pentraxin 3, long
MBP	-1.0129	myelin basic protein
SERPINA1	-12.4263	serpin peptidase inhibitor, clade A (alpha-1 antiproteinase, antitrypsin), member 1
ITM2B	0.0616	integral membrane protein 2B
SAMM50	-0.1746	sorting and assembly machinery component 50 homolog (S. cerevisiae)
TNFAIP6	0.5461	tumor necrosis factor, alpha-induced protein 6
MPZ	-0.2862	myelin protein zero
ITM2A	0.2754	integral membrane protein 2A
complement activation, classical pathway
